# Supplementary material for: Consensus assessment of the contamination level of publicly available cyanobacterial genomes
Source: PLoS One. 2018 Jul 25;13(7):e0200323. doi: 10.1371/journal.pone.0200323 (PMC6059444; doi:10.1371/journal.pone.0200323)
Supplement: S1 Table — The table gives the accession, the name (binomial incl. strain), the taxonomy (order, NCBI lineage), the ecology (morphology and habitat), and the assembly properties (as determined by QUAST) of the 440 assemblies surveyed. Assemblies are sorted by NCBI lineage. (*) indicates assemblies for which raw read data are in principle available for download from NCBI SRA; (˚) indicates assemblies that are devoid of SSU rRNA (16S) classified as Cyanobacteria; (+) indicates assemblies that are too large (>15,000 kbp); (-) indicates assemblies that are too small (<500 kbp). (XLSX) [file pone.0200323.s007.xlsx]

## Sheet: Sheet1
Genome assembly		Taxonomy and ecology			Assembly properties
Accession	Organism name	Order	Morphology	Habitat	Scaffolds (>= 0 nt)	Scaffolds (>= 1000 nt)	Total length (>= 0 nt)	Total length (>= 1000 nt)	Scaffolds	Largest scaffold (nt)	Total length (nt)	GC (%)	N50 (nt)	N75 (nt)	L50 (scaffolds)	L75 (scaffolds)	N's per 100 kbp	NCBI lineage
GCA_000952155.1	Aliterella atlantica CENA595	Chroococcidiopsidales	unicellular	seawater	60	58	5265703	5263957	56	518663	5261212	42.59	156240	88357	11	22	0	cellular organisms; Bacteria; Terrabacteria group; Cyanobacteria/Melainabacteria group; Cyanobacteria; Chroococcidiopsidales; Chroococcidiopsidaceae; Aliterella; Aliterella atlantica; Aliterella atlantica CENA595
*GCA_000317125.1	Chroococcidiopsis thermalis PCC 7203	Chroococcidiopsidales	unicellular	terrestrial	3	3	6689401	6689401	3	6315792	6689401	44.47	6315792	6315792	1	1	0	cellular organisms; Bacteria; Terrabacteria group; Cyanobacteria/Melainabacteria group; Cyanobacteria; Chroococcidiopsidales; Chroococcidiopsidaceae; Chroococcidiopsis; Chroococcidiopsis thermalis; Chroococcidiopsis thermalis PCC 7203
GCF_001870225.1	Gloeomargarita lithophora Alchichica-D10	Gloeoemargaritales	unicellular	extremophile	1	1	3049282	3049282	1	3049282	3049282	52.23	3049282	3049282	1	1	1720.44	cellular organisms; Bacteria; Terrabacteria group; Cyanobacteria/Melainabacteria group; Cyanobacteria; Gloeobacteria; Gloeobacterales; Gloeobacteraceae; Candidatus Gloeomargarita; Candidatus Gloeomargarita lithophora; Candidatus Gloeomargarita lithophora D10
GCA_000484535.1	Gloeobacter kilaueensis JS1	Gloeobacterales	unicellular	extremophile	1	1	4724791	4724791	1	4724791	4724791	60.54	4724791	4724791	1	1	0	cellular organisms; Bacteria; Terrabacteria group; Cyanobacteria/Melainabacteria group; Cyanobacteria; Gloeobacteria; Gloeobacterales; Gloeobacteraceae; Gloeobacter; Gloeobacter kilaueensis; Gloeobacter kilaueensis JS1
GCA_000011385.1	Gloeobacter violaceus PCC 7421	Gloeobacterales	unicellular	terrestrial	1	1	4659019	4659019	1	4659019	4659019	62	4659019	4659019	1	1	0	cellular organisms; Bacteria; Terrabacteria group; Cyanobacteria/Melainabacteria group; Cyanobacteria; Gloeobacteria; Gloeobacterales; Gloeobacteraceae; Gloeobacter; Gloeobacter violaceus; Gloeobacter violaceus PCC 7421
GCA_000789435.1	Aphanizomenon flos-aquae 2012/KM/D3	Nostocales	heterocystous	seawater	325	325	5741771	5741771	325	120451	5741771	38.22	25535	14018	73	148	0.47	cellular organisms; Bacteria; Terrabacteria group; Cyanobacteria/Melainabacteria group; Cyanobacteria; Nostocales; Aphanizomenonaceae; Aphanizomenon; Aphanizomenon flos-aquae; Aphanizomenon flos-aquae 2012/KM1/D3
*GCF_000521175.1	Aphanizomenon flos-aquae NIES-81	Nostocales	heterocystous	freshwater	103	21	5851275	5819218	12	2605121	5806445	38.46	1857322	1857322	2	2	2906.67	cellular organisms; Bacteria; Terrabacteria group; Cyanobacteria/Melainabacteria group; Cyanobacteria; Nostocales; Aphanizomenonaceae; Aphanizomenon; Aphanizomenon flos-aquae; Aphanizomenon flos-aquae NIES-81
GCA_001458455.1	Chrysosporum ovalisporum strain UAM-MAO	Nostocales	heterocystous	unknown	9162	336	7467982	4815140	156	167024	4575505	41.82	71055	45120	22	42	0	cellular organisms; Bacteria; Terrabacteria group; Cyanobacteria/Melainabacteria group; Cyanobacteria; Nostocales; Aphanizomenonaceae; Chrysosporum; Chrysosporum ovalisporum
GCA_000175835.1	Cylindrospermopsis raciborskii CS-505	Nostocales	heterocystous	unknown	93	93	3879030	3879030	93	259538	3879030	40.23	91518	42165	13	28	0.41	cellular organisms; Bacteria; Terrabacteria group; Cyanobacteria/Melainabacteria group; Cyanobacteria; Nostocales; Aphanizomenonaceae; Cylindrospermopsis; Cylindrospermopsis raciborskii; Cylindrospermopsis raciborskii CS-505
GCF_001676585.1	Cylindrospermopsis raciborskii CS-505	Nostocales	heterocystous	freshwater	6	6	4159260	4159260	6	4011384	4159260	40.28	4011384	4011384	1	1	0	cellular organisms; Bacteria; Terrabacteria group; Cyanobacteria/Melainabacteria group; Cyanobacteria; Nostocales; Aphanizomenonaceae; Cylindrospermopsis; Cylindrospermopsis raciborskii; Cylindrospermopsis raciborskii CS-505
GCF_001858115.1	Cylindrospermopsis raciborskii CS-508	Nostocales	heterocystous	freshwater	162	162	3556598	3556598	113	193915	3486753	40.15	63521	37086	17	35	0	cellular organisms; Bacteria; Terrabacteria group; Cyanobacteria/Melainabacteria group; Cyanobacteria; Nostocales; Aphanizomenonaceae; Cylindrospermopsis; Cylindrospermopsis raciborskii; Cylindrospermopsis raciborskii CS-508
GCF_001858125.1	Cylindrospermopsis raciborskii MVCC14	Nostocales	heterocystous	freshwater	99	99	3594524	3594524	86	299478	3577276	40.08	150437	97242	9	16	0	cellular organisms; Bacteria; Terrabacteria group; Cyanobacteria/Melainabacteria group; Cyanobacteria; Nostocales; Aphanizomenonaceae; Cylindrospermopsis; Cylindrospermopsis raciborskii; Cylindrospermopsis raciborskii MVCC14
°GCF_001432185.1	Cylindrospermopsis sp. CR12	Nostocales	heterocystous	freshwater	136	136	3723955	3723955	106	279631	3679382	40.08	85238	42271	13	29	104.26	cellular organisms; Bacteria; Terrabacteria group; Cyanobacteria/Melainabacteria group; Cyanobacteria; Nostocales; Aphanizomenonaceae; Cylindrospermopsis; Cylindrospermopsis sp. CR12
GCF_000426905.1	Dolichospermum circinale AWQC131C	Nostocales	heterocystous	freshwater	121	103	4445648	4432583	90	254267	4414862	37.34	80443	53858	17	33	866.14	cellular organisms; Bacteria; Terrabacteria group; Cyanobacteria/Melainabacteria group; Cyanobacteria; Nostocales; Aphanizomenonaceae; Dolichospermum; Dolichospermum circinale; Dolichospermum circinale AWQC131C
GCF_000426925.1	Dolichospermum circinale AWQC310F	Nostocales	heterocystous	freshwater	82	72	4405846	4399869	63	360115	4387603	37.49	119350	65648	13	25	424.65	cellular organisms; Bacteria; Terrabacteria group; Cyanobacteria/Melainabacteria group; Cyanobacteria; Nostocales; Aphanizomenonaceae; Dolichospermum; Dolichospermum circinale; Dolichospermum circinale AWQC310F
GCA_000169135.1	Nodularia spumigena CCY9414	Nostocales	heterocystous	seawater	204	203	5316258	5315806	175	263937	5272321	41.25	45719	28227	35	71	0	cellular organisms; Bacteria; Terrabacteria group; Cyanobacteria/Melainabacteria group; Cyanobacteria; Nostocales; Aphanizomenonaceae; Nodularia; Nodularia spumigena; Nodularia spumigena CCY9414
*GCA_000340565.3	Nodularia spumigena CCY9414	Nostocales	heterocystous	seawater	1	1	5462271	5462271	1	5462271	5462271	41.23	5462271	5462271	1	1	83.02	cellular organisms; Bacteria; Terrabacteria group; Cyanobacteria/Melainabacteria group; Cyanobacteria; Nostocales; Aphanizomenonaceae; Nodularia; Nodularia spumigena; Nodularia spumigena CCY9414
*GCF_000340565.2	Nodularia spumigena CCY9414	Nostocales	heterocystous	seawater	1	1	5462271	5462271	1	5462271	5462271	41.23	5462271	5462271	1	1	83.02	cellular organisms; Bacteria; Terrabacteria group; Cyanobacteria/Melainabacteria group; Cyanobacteria; Nostocales; Aphanizomenonaceae; Nodularia; Nodularia spumigena; Nodularia spumigena CCY9414
GCA_000175855.1	Raphidiopsis brookii D9	Nostocales	heterocystous	freshwater	47	47	3186511	3186511	47	526794	3186511	40.06	127752	84767	7	15	0.06	cellular organisms; Bacteria; Terrabacteria group; Cyanobacteria/Melainabacteria group; Cyanobacteria; Nostocales; Aphanizomenonaceae; Raphidiopsis; Raphidiopsis brookii; Raphidiopsis brookii D9
GCF_000317285.1	Chlorogloeopsis fritschii PCC 6912	Nostocales	heterocystous	terrestrial	161	135	7751745	7739436	117	778383	7714285	41.47	124635	60879	19	41	0	cellular organisms; Bacteria; Terrabacteria group; Cyanobacteria/Melainabacteria group; Cyanobacteria; Nostocales; Chlorogloeopsidaceae; Chlorogloeopsis; Chlorogloeopsis fritschii; Chlorogloeopsis fritschii PCC 6912
GCF_000317265.1	Chlorogloeopsis sp. PCC 9212	Nostocales	heterocystous	extremophile	188	150	7649851	7631585	128	499684	7597860	41.48	117952	55762	19	41	0	cellular organisms; Bacteria; Terrabacteria group; Cyanobacteria/Melainabacteria group; Cyanobacteria; Nostocales; Chlorogloeopsidaceae; Chlorogloeopsis; Chlorogloeopsis fritschii; Chlorogloeopsis fritschii PCC 9212
*GCF_000332295.1	Microchaete sp. PCC 7126	Nostocales	heterocystous	freshwater	3	3	5742264	5742264	3	5208103	5742264	42.2	5208103	5208103	1	1	3.48	cellular organisms; Bacteria; Terrabacteria group; Cyanobacteria/Melainabacteria group; Cyanobacteria; Nostocales; Fortieaceae; Fortiea; Fortiea contorta; Fortiea contorta PCC 7126
GCF_001904645.1	Fischerella major NIES-592	Nostocales	filamentous	extremophile	34	34	5639496	5639496	34	874284	5639496	41.03	395206	150968	5	11	1.68	cellular organisms; Bacteria; Terrabacteria group; Cyanobacteria/Melainabacteria group; Cyanobacteria; Nostocales; Hapalosiphonaceae; Fischerella; Fischerella major; Fischerella major NIES-592
GCF_000317205.1	Fischerella muscicola PCC 7414	Nostocales	heterocystous	extremophile	271	224	6902954	6882633	202	186439	6851131	41.26	57778	33536	39	77	0	cellular organisms; Bacteria; Terrabacteria group; Cyanobacteria/Melainabacteria group; Cyanobacteria; Nostocales; Hapalosiphonaceae; Fischerella; Fischerella muscicola; Fischerella muscicola PCC 7414
GCF_000317245.1	Fischerella muscicola SAG 1427-1 = PCC 73103	Nostocales	heterocystous	terrestrial	524	377	7360256	7283030	301	226112	7174009	40.32	49482	21607	42	95	0.03	cellular organisms; Bacteria; Terrabacteria group; Cyanobacteria/Melainabacteria group; Cyanobacteria; Nostocales; Hapalosiphonaceae; Fischerella; Fischerella muscicola; Fischerella muscicola SAG 1427-1 = PCC 73103
*GCA_000231365.2	Fischerella sp. JSC-11	Nostocales	heterocystous	unknown	34	25	5380000	5373940	25	603159	5373940	41.04	392142	222251	6	11	0.02	cellular organisms; Bacteria; Terrabacteria group; Cyanobacteria/Melainabacteria group; Cyanobacteria; Nostocales; Hapalosiphonaceae; Fischerella; Fischerella sp. JSC-11
*GCF_000231365.1	Fischerella sp. JSC-11	Nostocales	heterocystous	unknown	34	25	5380000	5373940	25	603159	5373940	41.04	392142	222251	6	11	0.02	cellular organisms; Bacteria; Terrabacteria group; Cyanobacteria/Melainabacteria group; Cyanobacteria; Nostocales; Hapalosiphonaceae; Fischerella; Fischerella sp. JSC-11
*GCF_001548455.1	Fischerella sp. NIES-3754	Nostocales	heterocystous	extremophile	3	3	5826863	5826863	3	5821603	5826863	40.98	5821603	5821603	1	1	0	cellular organisms; Bacteria; Terrabacteria group; Cyanobacteria/Melainabacteria group; Cyanobacteria; Nostocales; Hapalosiphonaceae; Fischerella; Fischerella sp. NIES-3754
*GCF_000315585.1	Fischerella sp. PCC 9339	Nostocales	heterocystous	unknown	13	13	8008257	8008257	13	5991344	8008257	40.16	5991344	718413	1	2	102.87	cellular organisms; Bacteria; Terrabacteria group; Cyanobacteria/Melainabacteria group; Cyanobacteria; Nostocales; Hapalosiphonaceae; Fischerella; Fischerella sp. PCC 9339
*GCF_000447295.1	Fischerella sp. PCC 9431	Nostocales	heterocystous	unknown	8	8	7167426	7167426	8	6735698	7167426	40.19	6735698	6735698	1	1	47.62	cellular organisms; Bacteria; Terrabacteria group; Cyanobacteria/Melainabacteria group; Cyanobacteria; Nostocales; Hapalosiphonaceae; Fischerella; Fischerella sp. PCC 9431
*GCF_000517105.1	Fischerella sp. PCC 9605	Nostocales	heterocystous	unknown	12	12	8079181	8079181	11	2910489	8077220	42.61	1950001	451483	2	4	28.64	cellular organisms; Bacteria; Terrabacteria group; Cyanobacteria/Melainabacteria group; Cyanobacteria; Nostocales; Hapalosiphonaceae; Fischerella; Fischerella sp. PCC 9605
GCF_000317225.1	Fischerella thermalis PCC 7521	Nostocales	heterocystous	extremophile	141	103	5438272	5421619	92	271929	5407502	41.01	98340	59823	18	36	0.02	cellular organisms; Bacteria; Terrabacteria group; Cyanobacteria/Melainabacteria group; Cyanobacteria; Nostocales; Hapalosiphonaceae; Fischerella; Fischerella thermalis; Fischerella thermalis PCC 7521
GCA_001275395.1	Hapalosiphon sp. MRB220	Nostocales	heterocystous	freshwater	115	115	7429720	7429720	105	810851	7415866	40.2	190527	68112	12	28	65.98	cellular organisms; Bacteria; Terrabacteria group; Cyanobacteria/Melainabacteria group; Cyanobacteria; Nostocales; Hapalosiphonaceae; Hapalosiphon; Hapalosiphon sp. MRB220
°GCA_000934435.1	Mastigocladus laminosus UU774	Nostocales	heterocystous	extremophile	174	174	8560182	8560182	174	1015353	8560182	44.7	196693	69230	13	29	15908.2	cellular organisms; Bacteria; Terrabacteria group; Cyanobacteria/Melainabacteria group; Cyanobacteria; Nostocales; Hapalosiphonaceae; Mastigocladus; Mastigocladus laminosus; Mastigocladus laminosus UU774
+GCA_000472885.1	Mastigocoleus testarum BC008	Nostocales	heterocystous	unknown	975	974	15867137	15866152	832	671385	15651638	48.34	34401	14950	87	261	10.57	cellular organisms; Bacteria; Terrabacteria group; Cyanobacteria/Melainabacteria group; Cyanobacteria; Nostocales; Hapalosiphonaceae; Mastigocoleus; Mastigocoleus testarum; Mastigocoleus testarum BC008
°GCF_001456025.1	Mastigocoleus testarum BC008	Nostocales	heterocystous	seawater	172	172	12700239	12700239	172	312094	12700239	37.28	109642	65507	36	75	2.09	cellular organisms; Bacteria; Terrabacteria group; Cyanobacteria/Melainabacteria group; Cyanobacteria; Nostocales; Hapalosiphonaceae; Mastigocoleus; Mastigocoleus testarum; Mastigocoleus testarum BC008
*GCA_000317695.1	Anabaena cylindrica PCC 7122	Nostocales	heterocystous	freshwater	7	7	7063285	7063285	7	6395836	7063285	38.79	6395836	6395836	1	1	0	cellular organisms; Bacteria; Terrabacteria group; Cyanobacteria/Melainabacteria group; Cyanobacteria; Nostocales; Nostocaceae; Anabaena; Anabaena cylindrica; Anabaena cylindrica PCC 7122
GCA_000312705.1	Anabaena sp. 90	Nostocales	heterocystous	freshwater	5	5	5305675	5305675	5	4329264	5305675	38.1	4329264	4329264	1	1	0	cellular organisms; Bacteria; Terrabacteria group; Cyanobacteria/Melainabacteria group; Cyanobacteria; Nostocales; Nostocaceae; Anabaena; Anabaena sp. 90
GCA_001597855.1	Anabaena sp. CA= ATCC 33047	Nostocales	heterocystous	seawater	91	61	5557908	5545687	53	578591	5535098	41.39	201628	114799	9	18	225.74	cellular organisms; Bacteria; Terrabacteria group; Cyanobacteria/Melainabacteria group; Cyanobacteria; Nostocales; Nostocaceae; Anabaena; Anabaena sp. CA = ATCC 33047
*GCF_000332135.1	Anabaena sp. PCC 7108	Nostocales	heterocystous	unknown	3	3	5886741	5886741	3	5714552	5886741	38.78	5714552	5714552	1	1	16.99	cellular organisms; Bacteria; Terrabacteria group; Cyanobacteria/Melainabacteria group; Cyanobacteria; Nostocales; Nostocaceae; Anabaena; Anabaena sp. PCC 7108
GCF_001277295.1	Anabaena sp. wa102	Nostocales	heterocystous	freshwater	2	2	5782034	5782034	2	5705437	5782034	38.38	5705437	5705437	1	1	0	cellular organisms; Bacteria; Terrabacteria group; Cyanobacteria/Melainabacteria group; Cyanobacteria; Nostocales; Nostocaceae; Anabaena; Anabaena sp. wa102
GCA_000204075.1	Anabaena variabilis ATCC 29413	Nostocales	heterocystous	unknown	5	5	7105752	7105752	5	6365727	7105752	41.41	6365727	6365727	1	1	0	cellular organisms; Bacteria; Terrabacteria group; Cyanobacteria/Melainabacteria group; Cyanobacteria; Nostocales; Nostocaceae; Anabaena; Anabaena variabilis; Anabaena variabilis ATCC 29413
GCA_000317535.1	Cylindrospermum stagnale PCC 7417	Nostocales	heterocystous	terrestrial	4	4	7610589	7610589	4	7003560	7610589	42.2	7003560	7003560	1	1	2.63	cellular organisms; Bacteria; Terrabacteria group; Cyanobacteria/Melainabacteria group; Cyanobacteria; Nostocales; Nostocaceae; Cylindrospermum; Cylindrospermum stagnale; Cylindrospermum stagnale PCC 7417
°GCF_001904715.1	Nostoc calcicola FACHB-389	Nostocales	heterocystous	terrestrial	320	320	9049214	9049214	320	166291	9049214	41.48	44407	26679	64	129	12.51	cellular organisms; Bacteria; Terrabacteria group; Cyanobacteria/Melainabacteria group; Cyanobacteria; Nostocales; Nostocaceae; Nostoc; Nostoc calcicola; Nostoc calcicola FACHB-389
GCF_001298445.1	Nostoc piscinale CENA21	Nostocales	heterocystous	seawater	1	1	7094556	7094556	1	7094556	7094556	40.54	7094556	7094556	1	1	6.86	cellular organisms; Bacteria; Terrabacteria group; Cyanobacteria/Melainabacteria group; Cyanobacteria; Nostocales; Nostocaceae; Nostoc; Nostoc piscinale; Nostoc piscinale CENA21
GCA_000020025.1	Nostoc punctiforme PCC 73102	Nostocales	heterocystous	symbiosis	6	6	9059191	9059191	6	8234322	9059191	41.35	8234322	8234322	1	1	0	cellular organisms; Bacteria; Terrabacteria group; Cyanobacteria/Melainabacteria group; Cyanobacteria; Nostocales; Nostocaceae; Nostoc; Nostoc punctiforme; Nostoc punctiforme PCC 73102
GCF_001712795.1	Nostoc sp. KVJ20	Nostocales	heterocystous	symbiosis	332	308	9184886	9166019	274	267006	9116203	41.69	53006	29509	52	109	14.8	cellular organisms; Bacteria; Terrabacteria group; Cyanobacteria/Melainabacteria group; Cyanobacteria; Nostocales; Nostocaceae; Nostoc; Nostoc sp. KVJ20
*GCA_001548375.1	Nostoc sp. NIES-3756	Nostocales	heterocystous	unknown	3	3	6987571	6987571	3	6463965	6987571	40.58	6463965	6463965	1	1	0	cellular organisms; Bacteria; Terrabacteria group; Cyanobacteria/Melainabacteria group; Cyanobacteria; Nostocales; Nostocaceae; Nostoc; Nostoc sp. NIES-3756
*GCA_000316625.1	Nostoc sp. PCC 7107	Nostocales	heterocystous	freshwater	1	1	6329823	6329823	1	6329823	6329823	40.36	6329823	6329823	1	1	0	cellular organisms; Bacteria; Terrabacteria group; Cyanobacteria/Melainabacteria group; Cyanobacteria; Nostocales; Nostocaceae; Nostoc; Nostoc sp. PCC 7107
GCA_000009705.1	Nostoc sp. PCC 7120	Nostocales	heterocystous	unknown	7	7	7211789	7211789	7	6413771	7211789	41.27	6413771	6413771	1	1	0	cellular organisms; Bacteria; Terrabacteria group; Cyanobacteria/Melainabacteria group; Cyanobacteria; Nostocales; Nostocaceae; Nostoc; Nostoc sp. PCC 7120
GCA_000316645.1	Nostoc sp. PCC 7524	Nostocales	heterocystous	extremophile	3	3	6718869	6718869	3	6635030	6718869	41.53	6635030	6635030	1	1	0	cellular organisms; Bacteria; Terrabacteria group; Cyanobacteria/Melainabacteria group; Cyanobacteria; Nostocales; Nostocaceae; Nostoc; Nostoc sp. PCC 7524
GCA_000613065.1	Richelia intracellularis strain RC01	Nostocales	heterocystous	unknown	857	674	5488377	5407057	527	61660	5190439	39.19	15909	7729	102	216	0.02	cellular organisms; Bacteria; Terrabacteria group; Cyanobacteria/Melainabacteria group; Cyanobacteria; Nostocales; Nostocaceae; Richelia; Richelia intracellularis
GCA_000350105.1	Richelia intracellularis HH01	Nostocales	heterocystous	unknown	90	79	3243759	3236056	68	383331	3220359	33.69	82975	47152	10	23	0.12	cellular organisms; Bacteria; Terrabacteria group; Cyanobacteria/Melainabacteria group; Cyanobacteria; Nostocales; Nostocaceae; Richelia; Richelia intracellularis; Richelia intracellularis HH01
GCA_000350125.1	Richelia intracellularis HM01	Nostocales	heterocystous	unknown	941	397	2212909	1893118	210	56341	1631416	33.75	13378	5277	36	83	0.18	cellular organisms; Bacteria; Terrabacteria group; Cyanobacteria/Melainabacteria group; Cyanobacteria; Nostocales; Nostocaceae; Richelia; Richelia intracellularis; Richelia intracellularis HM01
*GCA_000196515.1	Nostoc azollae 0708	Nostocales	heterocystous	symbiosis	3	3	5486145	5486145	3	5354700	5486145	38.37	5354700	5354700	1	1	0	cellular organisms; Bacteria; Terrabacteria group; Cyanobacteria/Melainabacteria group; Cyanobacteria; Nostocales; Nostocaceae; Trichormus; Trichormus azollae; 'Nostoc azollae' 0708
*GCA_000317435.1	Calothrix sp. PCC 6303	Nostocales	heterocystous	freshwater	4	4	6960392	6960392	4	6767834	6960392	39.8	6767834	6767834	1	1	0	cellular organisms; Bacteria; Terrabacteria group; Cyanobacteria/Melainabacteria group; Cyanobacteria; Nostocales; Rivulariaceae; Calothrix; Calothrix parietina; Calothrix sp. PCC 6303
GCA_000734895.1	Calothrix sp. 336/3	Nostocales	heterocystous	freshwater	4	4	6424340	6424340	4	6287866	6424340	41.11	6287866	6287866	1	1	79.82	cellular organisms; Bacteria; Terrabacteria group; Cyanobacteria/Melainabacteria group; Cyanobacteria; Nostocales; Rivulariaceae; Calothrix; Calothrix sp. 336/3
*GCA_000734895.2	Calothrix sp. 336/3	Nostocales	heterocystous	freshwater	4	4	6420126	6420126	4	6283267	6420126	41.1	6283267	6283267	1	1	0	cellular organisms; Bacteria; Terrabacteria group; Cyanobacteria/Melainabacteria group; Cyanobacteria; Nostocales; Rivulariaceae; Calothrix; Calothrix sp. 336/3
°GCF_001904745.1	Calothrix sp. HK-06	Nostocales	heterocystous	terrestrial	243	243	9990453	9990453	243	271875	9990453	38.82	69150	36126	40	88	16.04	cellular organisms; Bacteria; Terrabacteria group; Cyanobacteria/Melainabacteria group; Cyanobacteria; Nostocales; Rivulariaceae; Calothrix; Calothrix sp. HK-06
GCF_000331305.1	Calothrix sp. PCC 7103	Nostocales	heterocystous	unknown	12	12	11584393	11584393	12	8793494	11584393	38.55	8793494	8793494	1	1	52.67	cellular organisms; Bacteria; Terrabacteria group; Cyanobacteria/Melainabacteria group; Cyanobacteria; Nostocales; Rivulariaceae; Calothrix; Calothrix sp. PCC 7103
GCA_000316575.1	Calothrix sp. PCC 7507	Nostocales	heterocystous	extremophile	1	1	7023215	7023215	1	7023215	7023215	42.25	7023215	7023215	1	1	0	cellular organisms; Bacteria; Terrabacteria group; Cyanobacteria/Melainabacteria group; Cyanobacteria; Nostocales; Rivulariaceae; Calothrix; Calothrix sp. PCC 7507
*GCA_000316665.1	Rivularia sp. PCC 7116	Nostocales	heterocystous	seawater	3	3	8728773	8728773	3	8698463	8728773	37.53	8698463	8698463	1	1	0	cellular organisms; Bacteria; Terrabacteria group; Cyanobacteria/Melainabacteria group; Cyanobacteria; Nostocales; Rivulariaceae; Rivularia; Rivularia sp. PCC 7116
GCA_000346485.1	Scytonema hofmanni PCC 7110	Nostocales	heterocystous	extremophile	308	238	12011284	11975509	213	380245	11939542	41.51	110366	59938	30	69	0.02	cellular organisms; Bacteria; Terrabacteria group; Cyanobacteria/Melainabacteria group; Cyanobacteria; Nostocales; Scytonemataceae; Scytonema; Scytonema hofmannii; Scytonema hofmannii PCC 7110
GCF_000346485.2	Scytonema hofmannii PCC 7110	Nostocales	heterocystous	extremophile	40	27	12294410	12284271	15	11632038	12266936	41.51	11632038	11632038	1	1	44.36	cellular organisms; Bacteria; Terrabacteria group; Cyanobacteria/Melainabacteria group; Cyanobacteria; Nostocales; Scytonemataceae; Scytonema; Scytonema hofmannii; Scytonema hofmannii PCC 7110
GCA_000817735.1	Scytonema millei VB511283	Nostocales	heterocystous	unknown	118	118	11627246	11627246	118	3887589	11627246	50.36	2155310	163059	2	15	3029.97	cellular organisms; Bacteria; Terrabacteria group; Cyanobacteria/Melainabacteria group; Cyanobacteria; Nostocales; Scytonemataceae; Scytonema; Scytonema millei; Scytonema millei VB511283
GCF_000817735.2	Scytonema millei VB511283	Nostocales	heterocystous	unknown	250	250	7254124	7254124	250	189288	7254124	43	39620	23867	52	110	7344.95	cellular organisms; Bacteria; Terrabacteria group; Cyanobacteria/Melainabacteria group; Cyanobacteria; Nostocales; Scytonemataceae; Scytonema; Scytonema millei; Scytonema millei VB511283
GCF_001904675.1	Scytonema sp. HK-05	Nostocales	heterocystous	terrestrial	179	179	9564226	9564226	179	255921	9564226	43.71	89857	56036	32	65	12.3	cellular organisms; Bacteria; Terrabacteria group; Cyanobacteria/Melainabacteria group; Cyanobacteria; Nostocales; Scytonemataceae; Scytonema; Scytonema sp. HK-05
GCA_000828085.1	Scytonema tolypothrichoides VB-61278	Nostocales	heterocystous	unknown	214	214	10008488	10008488	214	1436913	10008488	46.33	636301	87093	6	13	7880.39	cellular organisms; Bacteria; Terrabacteria group; Cyanobacteria/Melainabacteria group; Cyanobacteria; Nostocales; Scytonemataceae; Scytonema; Scytonema tolypothrichoides; Scytonema tolypothrichoides VB-61278
GCF_000828085.2	Scytonema tolypothrichoides VB-61278	Nostocales	heterocystous	unknown	31	31	7893269	7893269	31	1436913	7893269	43.07	659030	502309	4	8	1721.78	cellular organisms; Bacteria; Terrabacteria group; Cyanobacteria/Melainabacteria group; Cyanobacteria; Nostocales; Scytonemataceae; Scytonema; Scytonema tolypothrichoides; Scytonema tolypothrichoides VB-61278
*GCF_000315565.1	Mastigocladopsis repens PCC 10914	Nostocales	heterocystous	unknown	3	3	6465655	6465655	3	6070411	6465655	43.53	6070411	6070411	1	1	26.43	cellular organisms; Bacteria; Terrabacteria group; Cyanobacteria/Melainabacteria group; Cyanobacteria; Nostocales; Symphyonemataceae; Mastigocladopsis; Mastigocladopsis repens; Mastigocladopsis repens PCC 10914
GCA_000817785.1	Hassallia byssoidea VB512170	Nostocales	heterocystous	terrestrial	62	62	13096531	13096531	62	1860517	13096531	44.05	1254578	1112754	5	7	1492.29	cellular organisms; Bacteria; Terrabacteria group; Cyanobacteria/Melainabacteria group; Cyanobacteria; Nostocales; Tolypothrichaceae; Hassallia; Hassallia byssoidea; Hassallia byssoidea VB512170
*GCF_000582685.1	Scytonema hofmanni UTEX 2349	Nostocales	heterocystous	unknown	15	15	8133444	8133444	15	5400510	8133444	41.21	5400510	1517051	1	2	181.99	cellular organisms; Bacteria; Terrabacteria group; Cyanobacteria/Melainabacteria group; Cyanobacteria; Nostocales; Tolypothrichaceae; Tolypothrix; [Scytonema hofmanni] UTEX B 1581; [Scytonema hofmanni] UTEX 2349
°GCA_000760695.1	Tolypothrix bouteillei VB521301	Nostocales	heterocystous	terrestrial	70	70	11572263	11572263	70	2504461	11572263	41.96	1987087	880662	3	5	5679.27	cellular organisms; Bacteria; Terrabacteria group; Cyanobacteria/Melainabacteria group; Cyanobacteria; Nostocales; Tolypothrichaceae; Tolypothrix; Tolypothrix bouteillei; Tolypothrix bouteillei VB521301
°GCA_000760695.2	Tolypothrix bouteillei VB521301	Nostocales	heterocystous	terrestrial	70	70	11572263	11572263	70	2504461	11572263	41.96	1987087	880662	3	5	5679.27	cellular organisms; Bacteria; Terrabacteria group; Cyanobacteria/Melainabacteria group; Cyanobacteria; Nostocales; Tolypothrichaceae; Tolypothrix; Tolypothrix bouteillei; Tolypothrix bouteillei VB521301
GCA_000828075.1	Tolypothrix campylonemoides VB511288	Nostocales	heterocystous	terrestrial	135	135	10627177	10627177	135	1728859	10627177	47.79	1097626	237118	4	9	938.6	cellular organisms; Bacteria; Terrabacteria group; Cyanobacteria/Melainabacteria group; Cyanobacteria; Nostocales; Tolypothrichaceae; Tolypothrix; Tolypothrix campylonemoides; Tolypothrix campylonemoides VB511288
GCF_000828075.2	Tolypothrix campylonemoides VB511288	Nostocales	heterocystous	terrestrial	61	61	9468441	9468441	61	1728859	9468441	45.05	1097626	667439	4	6	852.28	cellular organisms; Bacteria; Terrabacteria group; Cyanobacteria/Melainabacteria group; Cyanobacteria; Nostocales; Tolypothrichaceae; Tolypothrix; Tolypothrix campylonemoides; Tolypothrix campylonemoides VB511288
GCA_000300115.1	Tolypothrix sp. PCC 7601 strain UTEX B 481	Nostocales	heterocystous	freshwater	157	143	9964042	9956645	138	955510	9948637	40.74	141306	66870	19	45	0	cellular organisms; Bacteria; Terrabacteria group; Cyanobacteria/Melainabacteria group; Cyanobacteria; Nostocales; Tolypothrichaceae; Tolypothrix; Tolypothrix sp. PCC 7601
GCA_000025125.1	Cyanobacterium UCYN-A	Chroococcales	unicellular	unknown	1	1	1443806	1443806	1	1443806	1443806	31.12	1443806	1443806	1	1	0	cellular organisms; Bacteria; Terrabacteria group; Cyanobacteria/Melainabacteria group; Cyanobacteria; Oscillatoriophycideae; Chroococcales; Aphanothecaceae; Candidatus Atelocyanobacterium; Candidatus Atelocyanobacterium thalassa; Candidatus Atelocyanobacterium thalassa isolate ALOHA
GCA_000737945.1	Candidatus Atelocyanobacterium thalassa isolate SIO64986	Chroococcales	unicellular	unknown	52	45	1485499	1480089	32	249164	1460715	30.96	73988	50747	5	11	0	cellular organisms; Bacteria; Terrabacteria group; Cyanobacteria/Melainabacteria group; Cyanobacteria; Oscillatoriophycideae; Chroococcales; Aphanothecaceae; Candidatus Atelocyanobacterium; Candidatus Atelocyanobacterium thalassa; Candidatus Atelocyanobacterium thalassa isolate SIO64986
GCA_000235665.2	Crocosphaera watsonii WH 0003	Chroococcales	unicellular	seawater	1126	862	5890504	5702902	643	46275	5391037	37.67	11843	6549	138	289	0.63	cellular organisms; Bacteria; Terrabacteria group; Cyanobacteria/Melainabacteria group; Cyanobacteria; Oscillatoriophycideae; Chroococcales; Aphanothecaceae; Crocosphaera; Crocosphaera watsonii; Crocosphaera watsonii WH 0003
GCF_000235665.1	Crocosphaera watsonii WH 0003	Chroococcales	unicellular	seawater	1126	862	5890504	5702902	643	46275	5391037	37.67	11843	6549	138	289	0.63	cellular organisms; Bacteria; Terrabacteria group; Cyanobacteria/Melainabacteria group; Cyanobacteria; Oscillatoriophycideae; Chroococcales; Aphanothecaceae; Crocosphaera; Crocosphaera watsonii; Crocosphaera watsonii WH 0003
GCF_001050835.1	Crocosphaera watsonii WH 0005	Chroococcales	unicellular	seawater	1266	975	5961117	5752726	702	41210	5358654	37.58	10365	6047	155	320	0.32	cellular organisms; Bacteria; Terrabacteria group; Cyanobacteria/Melainabacteria group; Cyanobacteria; Oscillatoriophycideae; Chroococcales; Aphanothecaceae; Crocosphaera; Crocosphaera watsonii; Crocosphaera watsonii WH 0005
GCF_001039615.1	Crocosphaera watsonii WH 0401	Chroococcales	unicellular	seawater	918	752	4549724	4434176	571	32299	4176123	37.7	9995	5567	137	276	0.31	cellular organisms; Bacteria; Terrabacteria group; Cyanobacteria/Melainabacteria group; Cyanobacteria; Oscillatoriophycideae; Chroococcales; Aphanothecaceae; Crocosphaera; Crocosphaera watsonii; Crocosphaera watsonii WH 0401
GCF_001039635.1	Crocosphaera watsonii WH 0402	Chroococcales	unicellular	seawater	1343	967	5880358	5613448	660	45802	5182106	37.65	10686	6145	144	307	0.5	cellular organisms; Bacteria; Terrabacteria group; Cyanobacteria/Melainabacteria group; Cyanobacteria; Oscillatoriophycideae; Chroococcales; Aphanothecaceae; Crocosphaera; Crocosphaera watsonii; Crocosphaera watsonii WH 0402
GCA_000167195.1	Crocosphaera watsonii WH 8501	Chroococcales	unicellular	seawater	323	323	6238156	6238156	323	720107	6238156	37.11	32719	14360	25	100	3.27	cellular organisms; Bacteria; Terrabacteria group; Cyanobacteria/Melainabacteria group; Cyanobacteria; Oscillatoriophycideae; Chroococcales; Aphanothecaceae; Crocosphaera; Crocosphaera watsonii; Crocosphaera watsonii WH 8501
GCF_001039555.1	Crocosphaera watsonii WH 8502	Chroococcales	unicellular	seawater	869	722	4683052	4575698	567	37253	4353069	37.63	9935	5883	136	275	0.14	cellular organisms; Bacteria; Terrabacteria group; Cyanobacteria/Melainabacteria group; Cyanobacteria; Oscillatoriophycideae; Chroococcales; Aphanothecaceae; Crocosphaera; Crocosphaera watsonii; Crocosphaera watsonii WH 8502
*GCA_000317635.1	Halothece sp. PCC 7418	Chroococcales	unicellular	seawater	1	1	4179170	4179170	1	4179170	4179170	42.92	4179170	4179170	1	1	0	cellular organisms; Bacteria; Terrabacteria group; Cyanobacteria/Melainabacteria group; Cyanobacteria; Oscillatoriophycideae; Chroococcales; Aphanothecaceae; Halothece cluster; Halothece; Halothece sp. PCC 7418
°GCA_000473895.1	Rubidibacter lacunae KORDI 51-2	Chroococcales	unicellular	extremophile	99	89	4153658	4146221	83	238979	4139531	56.22	123481	51829	12	26	0	cellular organisms; Bacteria; Terrabacteria group; Cyanobacteria/Melainabacteria group; Cyanobacteria; Oscillatoriophycideae; Chroococcales; Aphanothecaceae; Rubidibacter; Rubidibacter lacunae; Rubidibacter lacunae KORDI 51-2
GCF_001904655.1	Chroogloeocystis siderophila 5.2 s.c.1	Chroococcales	unicellular	extremophile	43	43	5009995	5009995	43	379124	5009995	42.88	261638	130628	8	15	0	cellular organisms; Bacteria; Terrabacteria group; Cyanobacteria/Melainabacteria group; Cyanobacteria; Oscillatoriophycideae; Chroococcales; Chroococcaceae; Chroogloeocystis; Chroogloeocystis siderophila; Chroogloeocystis siderophila 5.2 s.c.1
*GCF_000332235.1	Geminocystis herdmanii PCC 6308	Chroococcales	unicellular	freshwater	1	1	4263418	4263418	1	4263418	4263418	34.28	4263418	4263418	1	1	23.46	cellular organisms; Bacteria; Terrabacteria group; Cyanobacteria/Melainabacteria group; Cyanobacteria; Oscillatoriophycideae; Chroococcales; Chroococcaceae; Geminocystis; Geminocystis herdmanii; Geminocystis herdmanii PCC 6308
*GCA_001548095.1	Geminocystis sp. NIES-3708	Chroococcales	unicellular	freshwater	6	6	4042078	4042078	6	3883409	4042078	32.29	3883409	3883409	1	1	0	cellular organisms; Bacteria; Terrabacteria group; Cyanobacteria/Melainabacteria group; Cyanobacteria; Oscillatoriophycideae; Chroococcales; Chroococcaceae; Geminocystis; Geminocystis sp. NIES-3708
*GCA_001548115.1	Geminocystis sp. NIES-3709	Chroococcales	unicellular	freshwater	12	12	4426059	4426059	12	4150181	4426059	33.36	4150181	4150181	1	1	0	cellular organisms; Bacteria; Terrabacteria group; Cyanobacteria/Melainabacteria group; Cyanobacteria; Oscillatoriophycideae; Chroococcales; Chroococcaceae; Geminocystis; Geminocystis sp. NIES-3709
*GCA_000332035.1	Gloeocapsa sp. PCC 73106	Chroococcales	unicellular	extremophile	228	228	4025114	4025114	198	118110	3983774	41.1	35959	17118	35	75	0	cellular organisms; Bacteria; Terrabacteria group; Cyanobacteria/Melainabacteria group; Cyanobacteria; Oscillatoriophycideae; Chroococcales; Chroococcaceae; Gloeocapsa; Gloeocapsa sp. PCC 73106
GCA_000317555.1	Gloeocapsa sp. PCC 7428	Chroococcales	unicellular	extremophile	5	5	5882710	5882710	5	5431448	5882710	43.36	5431448	5431448	1	1	0	cellular organisms; Bacteria; Terrabacteria group; Cyanobacteria/Melainabacteria group; Cyanobacteria; Oscillatoriophycideae; Chroococcales; Chroococcaceae; Gloeocapsa; Gloeocapsa sp. PCC 7428
GCA_000317675.1	Cyanobacterium aponinum PCC 10605	Chroococcales	unicellular	terrestrial	2	2	4176973	4176973	2	4114099	4176973	34.93	4114099	4114099	1	1	0	cellular organisms; Bacteria; Terrabacteria group; Cyanobacteria/Melainabacteria group; Cyanobacteria; Oscillatoriophycideae; Chroococcales; Cyanobacteriaceae; Cyanobacterium; Cyanobacterium aponinum; Cyanobacterium aponinum PCC 10605
GCF_001747005.1	Cyanobacterium sp. IPPAS B-1200	Chroococcales	unicellular	seawater	136	85	3410249	3389193	76	356434	3377255	37.74	80222	43859	12	25	0	cellular organisms; Bacteria; Terrabacteria group; Cyanobacteria/Melainabacteria group; Cyanobacteria; Oscillatoriophycideae; Chroococcales; Cyanobacteriaceae; Cyanobacterium; Cyanobacterium sp. IPPAS B-1200
*GCA_000317655.1	Cyanobacterium stanieri PCC 7202	Chroococcales	unicellular	terrestrial	1	1	3163381	3163381	1	3163381	3163381	38.66	3163381	3163381	1	1	0	cellular organisms; Bacteria; Terrabacteria group; Cyanobacteria/Melainabacteria group; Cyanobacteria; Oscillatoriophycideae; Chroococcales; Cyanobacteriaceae; Cyanobacterium; Cyanobacterium stanieri; Cyanobacterium stanieri PCC 7202
GCA_000332585.1	Microcystis aeruginosa DIANCHI905	Chroococcales	unicellular	freshwater	335	306	4858867	4838259	263	98174	4779751	42.5	27792	17471	55	108	0.13	cellular organisms; Bacteria; Terrabacteria group; Cyanobacteria/Melainabacteria group; Cyanobacteria; Oscillatoriophycideae; Chroococcales; Microcystaceae; Microcystis; Microcystis aeruginosa; Microcystis aeruginosa DIANCHI905
GCF_001704955.1	Microcystis aeruginosa NIES-2481	Chroococcales	unicellular	freshwater	1	1	4293006	4293006	1	4293006	4293006	42.91	4293006	4293006	1	1	0	cellular organisms; Bacteria; Terrabacteria group; Cyanobacteria/Melainabacteria group; Cyanobacteria; Oscillatoriophycideae; Chroococcales; Microcystaceae; Microcystis; Microcystis aeruginosa; Microcystis aeruginosa NIES-2481
GCA_000981785.1	Microcystis aeruginosa NIES-2549	Chroococcales	unicellular	unknown	1	1	4294213	4294213	1	4294213	4294213	42.92	4294213	4294213	1	1	0	cellular organisms; Bacteria; Terrabacteria group; Cyanobacteria/Melainabacteria group; Cyanobacteria; Oscillatoriophycideae; Chroococcales; Microcystaceae; Microcystis; Microcystis aeruginosa; Microcystis aeruginosa NIES-2549
GCA_000787675.1	Microcystis aeruginosa NIES-44	Chroococcales	unicellular	unknown	79	75	4565323	4562489	72	285048	4558249	43.19	95931	58348	14	29	0	cellular organisms; Bacteria; Terrabacteria group; Cyanobacteria/Melainabacteria group; Cyanobacteria; Oscillatoriophycideae; Chroococcales; Microcystaceae; Microcystis; Microcystis aeruginosa; Microcystis aeruginosa NIES-44
GCA_000010625.1	Microcystis aeruginosa NIES-843	Chroococcales	unicellular	unknown	1	1	5842795	5842795	1	5842795	5842795	42.33	5842795	5842795	1	1	0	cellular organisms; Bacteria; Terrabacteria group; Cyanobacteria/Melainabacteria group; Cyanobacteria; Oscillatoriophycideae; Chroococcales; Microcystaceae; Microcystis; Microcystis aeruginosa; Microcystis aeruginosa NIES-843
GCF_001578075.1	Microcystis aeruginosa NIES-88	Chroococcales	unicellular	freshwater	29	29	5263219	5263219	29	1473180	5263219	42.73	298388	200357	4	10	3183.13	cellular organisms; Bacteria; Terrabacteria group; Cyanobacteria/Melainabacteria group; Cyanobacteria; Oscillatoriophycideae; Chroococcales; Microcystaceae; Microcystis; Microcystis aeruginosa; Microcystis aeruginosa NIES-88
GCF_001725075.1	Microcystis aeruginosa NIES-98	Chroococcales	unicellular	freshwater	497	145	4983728	4816795	121	199403	4786555	42.53	72288	40681	20	42	24.94	cellular organisms; Bacteria; Terrabacteria group; Cyanobacteria/Melainabacteria group; Cyanobacteria; Oscillatoriophycideae; Chroococcales; Microcystaceae; Microcystis; Microcystis aeruginosa; Microcystis aeruginosa NIES-98
GCF_000599945.1	Microcystis aeruginosa PCC 7005	Chroococcales	unicellular	freshwater	1363	967	4906446	4714471	740	28012	4382209	42.65	7306	4310	186	380	0	cellular organisms; Bacteria; Terrabacteria group; Cyanobacteria/Melainabacteria group; Cyanobacteria; Oscillatoriophycideae; Chroococcales; Microcystaceae; Microcystis; Microcystis aeruginosa; Microcystis aeruginosa PCC 7005
GCA_000312205.1	Microcystis aeruginosa PCC 7941	Chroococcales	unicellular	freshwater	77	48	4801899	4780434	30	498496	4758434	42.62	287240	125029	7	13	811.59	cellular organisms; Bacteria; Terrabacteria group; Cyanobacteria/Melainabacteria group; Cyanobacteria; Oscillatoriophycideae; Chroococcales; Microcystaceae; Microcystis; Microcystis aeruginosa; Microcystis aeruginosa PCC 7941
GCA_000307995.2	Microcystis aeruginosa PCC 9432	Chroococcales	unicellular	freshwater	132	89	4994942	4962321	75	334624	4945032	42.56	130605	65909	13	25	770.69	cellular organisms; Bacteria; Terrabacteria group; Cyanobacteria/Melainabacteria group; Cyanobacteria; Oscillatoriophycideae; Chroococcales; Microcystaceae; Microcystis; Microcystis aeruginosa; Microcystis aeruginosa PCC 9432
GCF_000307995.1	Microcystis aeruginosa PCC 9432	Chroococcales	unicellular	freshwater	132	89	4994942	4962321	75	334624	4945032	42.56	130605	65909	13	25	770.69	cellular organisms; Bacteria; Terrabacteria group; Cyanobacteria/Melainabacteria group; Cyanobacteria; Oscillatoriophycideae; Chroococcales; Microcystaceae; Microcystis; Microcystis aeruginosa; Microcystis aeruginosa PCC 9432
GCA_000312185.1	Microcystis aeruginosa PCC 9443	Chroococcales	unicellular	freshwater	221	136	5185041	5119476	96	196505	5070748	42.81	98118	54437	19	37	1252.4	cellular organisms; Bacteria; Terrabacteria group; Cyanobacteria/Melainabacteria group; Cyanobacteria; Oscillatoriophycideae; Chroococcales; Microcystaceae; Microcystis; Microcystis aeruginosa; Microcystis aeruginosa PCC 9443
GCA_000312285.1	Microcystis aeruginosa PCC 9701	Chroococcales	unicellular	freshwater	550	475	4716298	4664634	410	55885	4571877	42.85	15744	9411	93	184	0.11	cellular organisms; Bacteria; Terrabacteria group; Cyanobacteria/Melainabacteria group; Cyanobacteria; Oscillatoriophycideae; Chroococcales; Microcystaceae; Microcystis; Microcystis aeruginosa; Microcystis aeruginosa PCC 9701
GCA_000312165.1	Microcystis aeruginosa PCC 9717	Chroococcales	unicellular	freshwater	264	170	5300338	5227640	122	214834	5166804	42.88	75385	38855	23	46	1451.67	cellular organisms; Bacteria; Terrabacteria group; Cyanobacteria/Melainabacteria group; Cyanobacteria; Oscillatoriophycideae; Chroococcales; Microcystaceae; Microcystis; Microcystis aeruginosa; Microcystis aeruginosa PCC 9717
GCA_000312725.1	Microcystis aeruginosa PCC 9806	Chroococcales	unicellular	freshwater	93	53	4262564	4231399	33	554252	4206269	43.13	237667	113367	7	13	594.35	cellular organisms; Bacteria; Terrabacteria group; Cyanobacteria/Melainabacteria group; Cyanobacteria; Oscillatoriophycideae; Chroococcales; Microcystaceae; Microcystis; Microcystis aeruginosa; Microcystis aeruginosa PCC 9806
GCA_000312225.1	Microcystis aeruginosa PCC 9807	Chroococcales	unicellular	freshwater	267	183	5155707	5092206	70	822678	4932170	42.71	252099	207731	5	10	1186.25	cellular organisms; Bacteria; Terrabacteria group; Cyanobacteria/Melainabacteria group; Cyanobacteria; Oscillatoriophycideae; Chroococcales; Microcystaceae; Microcystis; Microcystis aeruginosa; Microcystis aeruginosa PCC 9807
GCA_000312245.1	Microcystis aeruginosa PCC 9808	Chroococcales	unicellular	freshwater	141	83	5051045	5006145	31	1262578	4932669	42.49	640632	503482	3	5	748.38	cellular organisms; Bacteria; Terrabacteria group; Cyanobacteria/Melainabacteria group; Cyanobacteria; Oscillatoriophycideae; Chroococcales; Microcystaceae; Microcystis; Microcystis aeruginosa; Microcystis aeruginosa PCC 9808
GCA_000312265.1	Microcystis aeruginosa PCC 9809	Chroococcales	unicellular	freshwater	303	170	5011016	4907753	66	895631	4762791	42.89	389357	200548	5	9	1201.02	cellular organisms; Bacteria; Terrabacteria group; Cyanobacteria/Melainabacteria group; Cyanobacteria; Oscillatoriophycideae; Chroococcales; Microcystaceae; Microcystis; Microcystis aeruginosa; Microcystis aeruginosa PCC 9809
GCA_000412595.1	Microcystis aeruginosa SPC 777	Chroococcales	unicellular	freshwater	278	254	5454996	5439193	237	145407	5413592	42.67	36039	20068	48	99	0	cellular organisms; Bacteria; Terrabacteria group; Cyanobacteria/Melainabacteria group; Cyanobacteria; Oscillatoriophycideae; Chroococcales; Microcystaceae; Microcystis; Microcystis aeruginosa; Microcystis aeruginosa SPC777
GCA_000330925.1	Microcystis aeruginosa TAIHU98	Chroococcales	unicellular	freshwater	4	4	4849611	4849611	4	1991601	4849611	42.45	1793599	1793599	2	2	0.14	cellular organisms; Bacteria; Terrabacteria group; Cyanobacteria/Melainabacteria group; Cyanobacteria; Oscillatoriophycideae; Chroococcales; Microcystaceae; Microcystis; Microcystis aeruginosa; Microcystis aeruginosa TAIHU98
GCF_001264245.1	Microcystis panniformis FACHB-1757	Chroococcales	unicellular	freshwater	1	1	5686839	5686839	1	5686839	5686839	42.35	5686839	5686839	1	1	0	cellular organisms; Bacteria; Terrabacteria group; Cyanobacteria/Melainabacteria group; Cyanobacteria; Oscillatoriophycideae; Chroococcales; Microcystaceae; Microcystis; Microcystis panniformis; Microcystis panniformis FACHB-1757
GCA_000297435.1	Microcystis sp. T1-4	Chroococcales	unicellular	freshwater	449	378	4693747	4643739	318	73081	4551923	42.84	23879	12950	66	132	0.02	cellular organisms; Bacteria; Terrabacteria group; Cyanobacteria/Melainabacteria group; Cyanobacteria; Oscillatoriophycideae; Chroococcales; Microcystaceae; Microcystis; Microcystis sp. T1-4
GCA_000155555.1	Coleofasciculus chthonoplastes PCC 7420	Oscillatoriales	filamentous	extremophile	57	57	8679041	8679041	51	523263	8669921	45.43	269427	152063	12	22	316.24	cellular organisms; Bacteria; Terrabacteria group; Cyanobacteria/Melainabacteria group; Cyanobacteria; Oscillatoriophycideae; Oscillatoriales; Coleofasciculaceae; Coleofasciculus; Coleofasciculus chthonoplastes; Coleofasciculus chthonoplastes PCC 7420
°GCA_001657325.1	Geitlerinema sp. BBD 1991-9	Oscillatoriales	filamentous	seawater	113	113	5982965	5982965	113	337710	5982965	50.26	101019	53315	16	35	4.15	cellular organisms; Bacteria; Terrabacteria group; Cyanobacteria/Melainabacteria group; Cyanobacteria; Oscillatoriophycideae; Oscillatoriales; Coleofasciculaceae; Geitlerinema; Geitlerinema sp. BBD; Geitlerinema sp. BBD 1991-9
*GCF_000332355.1	Geitlerinema sp. PCC 7105	Oscillatoriales	filamentous	unknown	8	8	6152351	6152351	8	3980564	6152351	51.59	3980564	780113	1	2	419.38	cellular organisms; Bacteria; Terrabacteria group; Cyanobacteria/Melainabacteria group; Cyanobacteria; Oscillatoriophycideae; Oscillatoriales; Coleofasciculaceae; Geitlerinema; Geitlerinema sp. PCC 7105
GCA_000317045.1	Geitlerinema sp. PCC 7407	Oscillatoriales	filamentous	unknown	1	1	4681111	4681111	1	4681111	4681111	58.46	4681111	4681111	1	1	0	cellular organisms; Bacteria; Terrabacteria group; Cyanobacteria/Melainabacteria group; Cyanobacteria; Oscillatoriophycideae; Oscillatoriales; Coleofasciculaceae; Geitlerinema; Geitlerinema sp. PCC 7407
GCF_001870905.1	Geitlerinema sp. PCC 9228	Oscillatoriales	filamentous	seawater	223	197	4795982	4777470	180	133193	4752308	48.83	38056	23247	37	76	23.02	cellular organisms; Bacteria; Terrabacteria group; Cyanobacteria/Melainabacteria group; Cyanobacteria; Oscillatoriophycideae; Oscillatoriales; Coleofasciculaceae; Geitlerinema; Geitlerinema sp. PCC 9228
GCA_000017845.1	Cyanothece sp. ATCC 51142	Oscillatoriales	filamentous	seawater	6	6	5460377	5460377	6	4934271	5460377	37.94	4934271	4934271	1	1	0	cellular organisms; Bacteria; Terrabacteria group; Cyanobacteria/Melainabacteria group; Cyanobacteria; Oscillatoriophycideae; Oscillatoriales; Cyanothecaceae; Cyanothece; Cyanothece sp. ATCC 51142
*GCA_000231425.3	Cyanothece sp. ATCC 51472	Oscillatoriales	filamentous	seawater	7	7	5460476	5460476	7	4932779	5460476	37.93	4932779	4932779	1	1	0	cellular organisms; Bacteria; Terrabacteria group; Cyanobacteria/Melainabacteria group; Cyanobacteria; Oscillatoriophycideae; Oscillatoriales; Cyanothecaceae; Cyanothece; Cyanothece sp. ATCC 51472
*GCF_000231425.2	Cyanothece sp. ATCC 51472	Oscillatoriales	filamentous	seawater	7	7	5460476	5460476	7	4932779	5460476	37.93	4932779	4932779	1	1	0	cellular organisms; Bacteria; Terrabacteria group; Cyanobacteria/Melainabacteria group; Cyanobacteria; Oscillatoriophycideae; Oscillatoriales; Cyanothecaceae; Cyanothece; Cyanothece sp. ATCC 51472
GCA_000169335.1	Cyanothece sp. CCY0110	Oscillatoriales	filamentous	seawater	163	162	5880532	5879707	136	246579	5840314	36.7	82365	41494	19	44	0	cellular organisms; Bacteria; Terrabacteria group; Cyanobacteria/Melainabacteria group; Cyanobacteria; Oscillatoriophycideae; Oscillatoriales; Cyanothecaceae; Cyanothece; Cyanothece sp. CCY0110
*GCA_000021825.1	Cyanothece sp. PCC 7424	Oscillatoriales	filamentous	freshwater	7	7	6554169	6554169	7	5942652	6554169	38.51	5942652	5942652	1	1	0	cellular organisms; Bacteria; Terrabacteria group; Cyanobacteria/Melainabacteria group; Cyanobacteria; Oscillatoriophycideae; Oscillatoriales; Cyanothecaceae; Cyanothece; Cyanothece sp. PCC 7424
*GCA_000022045.1	Cyanothece sp. PCC 7425	Oscillatoriales	filamentous	freshwater	4	4	5786110	5786110	4	5374574	5786110	50.65	5374574	5374574	1	1	0	cellular organisms; Bacteria; Terrabacteria group; Cyanobacteria/Melainabacteria group; Cyanobacteria; Oscillatoriophycideae; Oscillatoriales; Cyanothecaceae; Cyanothece; Cyanothece sp. PCC 7425
*GCA_000147335.1	Cyanothece sp. PCC 7822	Oscillatoriales	filamentous	freshwater	7	7	7841948	7841948	7	6091620	7841948	39.9	6091620	6091620	1	1	0	cellular organisms; Bacteria; Terrabacteria group; Cyanobacteria/Melainabacteria group; Cyanobacteria; Oscillatoriophycideae; Oscillatoriales; Cyanothecaceae; Cyanothece; Cyanothece sp. PCC 7822
*GCA_000021805.1	Cyanothece sp. PCC 8801	Oscillatoriales	filamentous	freshwater	4	4	4787694	4787694	4	4679413	4787694	39.76	4679413	4679413	1	1	0	cellular organisms; Bacteria; Terrabacteria group; Cyanobacteria/Melainabacteria group; Cyanobacteria; Oscillatoriophycideae; Oscillatoriales; Cyanothecaceae; Cyanothece; Cyanothece sp. PCC 8801
*GCA_000024045.1	Cyanothece sp. PCC 8802	Oscillatoriales	filamentous	freshwater	5	5	4803347	4803347	5	4669813	4803347	39.82	4669813	4669813	1	1	0.12	cellular organisms; Bacteria; Terrabacteria group; Cyanobacteria/Melainabacteria group; Cyanobacteria; Oscillatoriophycideae; Oscillatoriales; Cyanothecaceae; Cyanothece; Cyanothece sp. PCC 8802
*GCA_000317495.1	Crinalium epipsammum PCC 9333	Oscillatoriales	filamentous	unknown	9	9	5620407	5620407	9	5315554	5620407	40.16	5315554	5315554	1	1	0	cellular organisms; Bacteria; Terrabacteria group; Cyanobacteria/Melainabacteria group; Cyanobacteria; Oscillatoriophycideae; Oscillatoriales; Gomontiellaceae; Crinalium; Crinalium epipsammum; Crinalium epipsammum PCC 9333
GCA_000173555.1	Arthrospira maxima CS-328	Oscillatoriales	filamentous	freshwater	129	129	6003314	6003314	129	324197	6003314	44.76	92573	46875	19	41	0	cellular organisms; Bacteria; Terrabacteria group; Cyanobacteria/Melainabacteria group; Cyanobacteria; Oscillatoriophycideae; Oscillatoriales; Microcoleaceae; Arthrospira; Arthrospira maxima; Arthrospira maxima CS-328
GCA_000307915.1	Arthrospira platensis C1	Oscillatoriales	filamentous	unknown	1	1	6089210	6089210	1	6089210	6089210	44.68	6089210	6089210	1	1	2544.86	cellular organisms; Bacteria; Terrabacteria group; Cyanobacteria/Melainabacteria group; Cyanobacteria; Oscillatoriophycideae; Oscillatoriales; Microcoleaceae; Arthrospira; Arthrospira platensis; Arthrospira platensis C1
GCA_000210375.1	Arthrospira platensis NIES-39	Oscillatoriales	filamentous	unknown	1	1	6788435	6788435	1	6788435	6788435	44.27	6788435	6788435	1	1	1407.84	cellular organisms; Bacteria; Terrabacteria group; Cyanobacteria/Melainabacteria group; Cyanobacteria; Oscillatoriophycideae; Oscillatoriales; Microcoleaceae; Arthrospira; Arthrospira platensis; Arthrospira platensis NIES-39
GCA_000175415.3	Arthrospira platensis str. Paraca	Oscillatoriales	filamentous	unknown	268	176	6501886	6458532	151	297520	6423263	44.29	72660	40526	26	55	0	cellular organisms; Bacteria; Terrabacteria group; Cyanobacteria/Melainabacteria group; Cyanobacteria; Oscillatoriophycideae; Oscillatoriales; Microcoleaceae; Arthrospira; Arthrospira platensis; Arthrospira platensis str. Paraca
GCF_001611905.1	Arthrospira platensis YZ	Oscillatoriales	filamentous	freshwater	1	1	6520772	6520772	1	6520772	6520772	44.19	6520772	6520772	1	1	15.34	cellular organisms; Bacteria; Terrabacteria group; Cyanobacteria/Melainabacteria group; Cyanobacteria; Oscillatoriophycideae; Oscillatoriales; Microcoleaceae; Arthrospira; Arthrospira platensis; Arthrospira platensis YZ
°GCA_000176895.1	Arthrospira sp. PCC 8005	Oscillatoriales	filamentous	unknown	119	115	6145553	6144427	109	247197	6134763	44.71	101673	64277	19	38	0	cellular organisms; Bacteria; Terrabacteria group; Cyanobacteria/Melainabacteria group; Cyanobacteria; Oscillatoriophycideae; Oscillatoriales; Microcoleaceae; Arthrospira; Arthrospira sp. PCC 8005
GCA_000176895.2	Arthrospira sp. PCC 8005	Oscillatoriales	filamentous	unknown	692	462	6166364	6003714	272	172295	5737767	44.65	58434	29473	31	65	3.78	cellular organisms; Bacteria; Terrabacteria group; Cyanobacteria/Melainabacteria group; Cyanobacteria; Oscillatoriophycideae; Oscillatoriales; Microcoleaceae; Arthrospira; Arthrospira sp. PCC 8005
GCF_000973065.1	Arthrospira sp. PCC 8005	Oscillatoriales	filamentous	unknown	1	1	6228153	6228153	1	6228153	6228153	44.73	6228153	6228153	1	1	8.38	cellular organisms; Bacteria; Terrabacteria group; Cyanobacteria/Melainabacteria group; Cyanobacteria; Oscillatoriophycideae; Oscillatoriales; Microcoleaceae; Arthrospira; Arthrospira sp. PCC 8005
GCF_000974245.1	Arthrospira sp. TJSD091	Oscillatoriales	filamentous	extremophile	359	266	5978827	5935880	228	164291	5878086	44.73	50394	27157	35	75	0	cellular organisms; Bacteria; Terrabacteria group; Cyanobacteria/Melainabacteria group; Cyanobacteria; Oscillatoriophycideae; Oscillatoriales; Microcoleaceae; Arthrospira; Arthrospira sp. TJSD091
GCA_000180455.1	Oscillatoria sp. PCC 6506	Oscillatoriales	filamentous	unknown	377	359	6676705	6663764	324	109266	6611403	43.4	34090	18368	65	130	0.7	cellular organisms; Bacteria; Terrabacteria group; Cyanobacteria/Melainabacteria group; Cyanobacteria; Oscillatoriophycideae; Oscillatoriales; Microcoleaceae; Kamptonema; [Oscillatoria] sp. PCC 6506
*GCF_000332155.1	Oscillatoria formosa PCC 6407	Oscillatoriales	filamentous	freshwater	12	12	6894060	6894060	12	2754513	6894060	43.43	2506686	2506686	2	2	148.56	cellular organisms; Bacteria; Terrabacteria group; Cyanobacteria/Melainabacteria group; Cyanobacteria; Oscillatoriophycideae; Oscillatoriales; Microcoleaceae; Kamptonema; Kamptonema formosum; Kamptonema formosum PCC 6407
GCA_000317515.1	Microcoleus sp. PCC 7113	Oscillatoriales	filamentous	terrestrial	9	9	7966510	7966510	9	7470429	7966510	46.21	7470429	7470429	1	1	0	cellular organisms; Bacteria; Terrabacteria group; Cyanobacteria/Melainabacteria group; Cyanobacteria; Oscillatoriophycideae; Oscillatoriales; Microcoleaceae; Microcoleus; Microcoleus sp. PCC 7113
*GCA_000214075.2	Microcoleus vaginatus FGP-2	Oscillatoriales	filamentous	terrestrial	40	40	6698929	6698929	40	1077436	6698929	46.04	351362	195104	6	12	0.15	cellular organisms; Bacteria; Terrabacteria group; Cyanobacteria/Melainabacteria group; Cyanobacteria; Oscillatoriophycideae; Oscillatoriales; Microcoleaceae; Microcoleus; Microcoleus vaginatus; Microcoleus vaginatus FGP-2
*GCF_000214075.1	Microcoleus vaginatus FGP-2	Oscillatoriales	filamentous	terrestrial	40	40	6698929	6698929	40	1077436	6698929	46.04	351362	195104	6	12	0.15	cellular organisms; Bacteria; Terrabacteria group; Cyanobacteria/Melainabacteria group; Cyanobacteria; Oscillatoriophycideae; Oscillatoriales; Microcoleaceae; Microcoleus; Microcoleus vaginatus; Microcoleus vaginatus FGP-2
GCA_001276715.1	Planktothricoides sp. SR001	Oscillatoriales	filamentous	freshwater	165	165	7066705	7066705	139	297434	7030514	43.46	108940	56216	22	44	137.84	cellular organisms; Bacteria; Terrabacteria group; Cyanobacteria/Melainabacteria group; Cyanobacteria; Oscillatoriophycideae; Oscillatoriales; Microcoleaceae; Planktothricoides; Planktothricoides sp. SR001
GCA_000710505.1	Planktothrix agardhii NIVA-CYA 126/8	Oscillatoriales	filamentous	freshwater	6	6	5045869	5045869	6	4785602	5045869	39.57	4785602	4785602	1	1	15.85	cellular organisms; Bacteria; Terrabacteria group; Cyanobacteria/Melainabacteria group; Cyanobacteria; Oscillatoriophycideae; Oscillatoriales; Microcoleaceae; Planktothrix; Planktothrix agardhii; Planktothrix agardhii NIVA-CYA 126/8
*GCF_000464665.1	Planktothrix agardhii NIVA-CYA 15	Oscillatoriales	filamentous	freshwater	3	3	5485894	5485894	3	3358682	5485894	39.48	3358682	1691494	1	2	1699.32	cellular organisms; Bacteria; Terrabacteria group; Cyanobacteria/Melainabacteria group; Cyanobacteria; Oscillatoriophycideae; Oscillatoriales; Microcoleaceae; Planktothrix; Planktothrix agardhii; Planktothrix agardhii NIVA-CYA 15
*°GCF_000464725.1	Planktothrix agardhii NIVA-CYA 34	Oscillatoriales	filamentous	freshwater	213	199	5516447	5506950	184	168167	5487607	39.48	50924	29835	31	66	18.9	cellular organisms; Bacteria; Terrabacteria group; Cyanobacteria/Melainabacteria group; Cyanobacteria; Oscillatoriophycideae; Oscillatoriales; Microcoleaceae; Planktothrix; Planktothrix agardhii; Planktothrix agardhii NIVA-CYA 34
*GCF_000464825.1	Planktothrix agardhii NIVA-CYA 56/3	Oscillatoriales	filamentous	freshwater	20	20	5507780	5507780	20	1282789	5507780	39.48	591035	401451	3	6	402.47	cellular organisms; Bacteria; Terrabacteria group; Cyanobacteria/Melainabacteria group; Cyanobacteria; Oscillatoriophycideae; Oscillatoriales; Microcoleaceae; Planktothrix; Planktothrix agardhii; Planktothrix agardhii NIVA-CYA 56/3
*°GCF_000464745.1	Planktothrix mougeotii NIVA-CYA 405	Oscillatoriales	filamentous	freshwater	8	8	5499124	5499124	8	2412716	5499124	39.47	1754733	1754733	2	2	448.4	cellular organisms; Bacteria; Terrabacteria group; Cyanobacteria/Melainabacteria group; Cyanobacteria; Oscillatoriophycideae; Oscillatoriales; Microcoleaceae; Planktothrix; Planktothrix mougeotii; Planktothrix mougeotii NIVA-CYA 405
+GCA_900009265.1	Planktothrix paucivesiculata PCC 9631	Oscillatoriales	filamentous	freshwater	184	73	68003531	67962226	58	6077319	67942035	40.1	4066411	2658275	7	13	91152.6	cellular organisms; Bacteria; Terrabacteria group; Cyanobacteria/Melainabacteria group; Cyanobacteria; Oscillatoriophycideae; Oscillatoriales; Microcoleaceae; Planktothrix; Planktothrix paucivesiculata; Planktothrix paucivesiculata PCC 9631
*GCF_000464765.1	Planktothrix prolifica NIVA-CYA 406	Oscillatoriales	filamentous	freshwater	10	10	5763321	5763321	10	5468900	5763321	39.51	5468900	5468900	1	1	2246.36	cellular organisms; Bacteria; Terrabacteria group; Cyanobacteria/Melainabacteria group; Cyanobacteria; Oscillatoriophycideae; Oscillatoriales; Microcoleaceae; Planktothrix; Planktothrix prolifica; Planktothrix prolifica NIVA-CYA 406
*°GCF_000464805.1	Planktothrix prolifica NIVA-CYA 540	Oscillatoriales	filamentous	freshwater	3	3	5574394	5574394	3	5502793	5574394	39.48	5502793	5502793	1	1	1153.54	cellular organisms; Bacteria; Terrabacteria group; Cyanobacteria/Melainabacteria group; Cyanobacteria; Oscillatoriophycideae; Oscillatoriales; Microcoleaceae; Planktothrix; Planktothrix prolifica; Planktothrix prolifica NIVA-CYA 540
*GCF_000464845.1	Planktothrix rubescens NIVA-CYA 98	Oscillatoriales	filamentous	freshwater	4	4	5737366	5737366	4	5441962	5737366	39.52	5441962	5441962	1	1	1912.06	cellular organisms; Bacteria; Terrabacteria group; Cyanobacteria/Melainabacteria group; Cyanobacteria; Oscillatoriophycideae; Oscillatoriales; Microcoleaceae; Planktothrix; Planktothrix prolifica; Planktothrix prolifica NIVA-CYA 98
*GCF_000464785.1	Planktothrix rubescens NIVA-CYA 407	Oscillatoriales	filamentous	freshwater	5	5	5509943	5509943	5	3157393	5509943	39.46	3157393	2237148	1	2	1943.5	cellular organisms; Bacteria; Terrabacteria group; Cyanobacteria/Melainabacteria group; Cyanobacteria; Oscillatoriophycideae; Oscillatoriales; Microcoleaceae; Planktothrix; Planktothrix rubescens; Planktothrix rubescens NIVA-CYA 407
+GCA_900010725.1	Planktothrix serta PCC 8927	Oscillatoriales	filamentous	freshwater	157	81	55176491	55144054	70	6010789	55128965	39.56	3783002	2126305	6	10	88748.8	cellular organisms; Bacteria; Terrabacteria group; Cyanobacteria/Melainabacteria group; Cyanobacteria; Oscillatoriophycideae; Oscillatoriales; Microcoleaceae; Planktothrix; Planktothrix serta; Planktothrix serta PCC 8927
GCF_900009145.1	Planktothrix tepida PCC 9214	Oscillatoriales	filamentous	freshwater	191	80	6781855	6737375	68	1675984	6719626	39.46	751772	350838	3	7	834.39	cellular organisms; Bacteria; Terrabacteria group; Cyanobacteria/Melainabacteria group; Cyanobacteria; Oscillatoriophycideae; Oscillatoriales; Microcoleaceae; Planktothrix; Planktothrix tepida; Planktothrix tepida PCC 9214
GCA_000963755.2	Trichodesmium erythraeum 21-75	Oscillatoriales	filamentous	seawater	8951	1320	10723583	7900996	660	86558	7020205	33.95	17720	9342	119	257	0	cellular organisms; Bacteria; Terrabacteria group; Cyanobacteria/Melainabacteria group; Cyanobacteria; Oscillatoriophycideae; Oscillatoriales; Microcoleaceae; Trichodesmium; Trichodesmium erythraeum; Trichodesmium erythraeum 21-75
GCF_000963755.1	Trichodesmium erythraeum 21-75	Oscillatoriales	filamentous	seawater	8951	1320	10723583	7900996	660	86558	7020205	33.95	17720	9342	119	257	0	cellular organisms; Bacteria; Terrabacteria group; Cyanobacteria/Melainabacteria group; Cyanobacteria; Oscillatoriophycideae; Oscillatoriales; Microcoleaceae; Trichodesmium; Trichodesmium erythraeum; Trichodesmium erythraeum 21-75
GCA_000014265.1	Trichodesmium erythraeum IMS101	Oscillatoriales	filamentous	seawater	1	1	7750108	7750108	1	7750108	7750108	34.14	7750108	7750108	1	1	0	cellular organisms; Bacteria; Terrabacteria group; Cyanobacteria/Melainabacteria group; Cyanobacteria; Oscillatoriophycideae; Oscillatoriales; Microcoleaceae; Trichodesmium; Trichodesmium erythraeum; Trichodesmium erythraeum IMS101
°GCA_000987385.1	Trichodesmium thiebautii H9-4	Oscillatoriales	filamentous	seawater	201	201	3286556	3286556	201	39217	3286556	35.35	16545	12902	72	129	0	cellular organisms; Bacteria; Terrabacteria group; Cyanobacteria/Melainabacteria group; Cyanobacteria; Oscillatoriophycideae; Oscillatoriales; Microcoleaceae; Trichodesmium; Trichodesmium thiebautii; Trichodesmium thiebautii H9-4
GCA_000972705.2	Limnoraphis robusta CS-951	Oscillatoriales	filamentous	unknown	361	360	7314117	7313468	358	90657	7310803	41.62	23579	15715	98	194	10.04	cellular organisms; Bacteria; Terrabacteria group; Cyanobacteria/Melainabacteria group; Cyanobacteria; Oscillatoriophycideae; Oscillatoriales; Oscillatoriaceae; Limnoraphis; Limnoraphis robusta; Limnoraphis robusta CS-951
GCA_000478195.1	Lyngbya aestuarii BL J	Oscillatoriales	filamentous	seawater	439	250	6873508	6766546	178	248421	6668078	41.17	76381	37954	28	58	0	cellular organisms; Bacteria; Terrabacteria group; Cyanobacteria/Melainabacteria group; Cyanobacteria; Oscillatoriophycideae; Oscillatoriales; Oscillatoriaceae; Lyngbya; Lyngbya aestuarii; Lyngbya aestuarii BL J
GCA_000478195.2	Lyngbya aestuarii BL J	Oscillatoriales	filamentous	seawater	439	250	6873508	6766546	178	248421	6668078	41.17	76381	37954	28	58	0	cellular organisms; Bacteria; Terrabacteria group; Cyanobacteria/Melainabacteria group; Cyanobacteria; Oscillatoriophycideae; Oscillatoriales; Oscillatoriaceae; Lyngbya; Lyngbya aestuarii; Lyngbya aestuarii BL J
GCA_000817775.1	Lyngbya confervoides BDU141951	Oscillatoriales	filamentous	unknown	298	298	8799693	8799693	298	5207129	8799693	55.63	5207129	19805	1	27	10705.5	cellular organisms; Bacteria; Terrabacteria group; Cyanobacteria/Melainabacteria group; Cyanobacteria; Oscillatoriophycideae; Oscillatoriales; Oscillatoriaceae; Lyngbya; Lyngbya confervoides; Lyngbya confervoides BDU141951
GCA_000169095.1	Lyngbya sp. PCC 8106	Oscillatoriales	filamentous	unknown	110	110	7037511	7037511	96	306111	7014246	41.1	130196	75179	19	38	0	cellular organisms; Bacteria; Terrabacteria group; Cyanobacteria/Melainabacteria group; Cyanobacteria; Oscillatoriophycideae; Oscillatoriales; Oscillatoriaceae; Lyngbya; Lyngbya sp. PCC 8106
GCA_000211815.1	Moorea producens 3L	Oscillatoriales	filamentous	seawater	161	161	8478612	8478612	139	593782	8447903	43.67	123305	79166	19	39	1056.77	cellular organisms; Bacteria; Terrabacteria group; Cyanobacteria/Melainabacteria group; Cyanobacteria; Oscillatoriophycideae; Oscillatoriales; Oscillatoriaceae; Moorea; Moorea producens; Moorea producens 3L
GCF_001854205.1	Moorea producens JHB	Oscillatoriales	filamentous	seawater	3	3	9384763	9384763	2	9373345	9382819	43.67	9373345	9373345	1	1	277.26	cellular organisms; Bacteria; Terrabacteria group; Cyanobacteria/Melainabacteria group; Cyanobacteria; Oscillatoriophycideae; Oscillatoriales; Oscillatoriaceae; Moorea; Moorea producens; Moorea producens JHB
GCA_000317105.1	Oscillatoria acuminata PCC 6304	Oscillatoriales	filamentous	terrestrial	3	3	7804270	7804270	3	7689443	7804270	47.61	7689443	7689443	1	1	0	cellular organisms; Bacteria; Terrabacteria group; Cyanobacteria/Melainabacteria group; Cyanobacteria; Oscillatoriophycideae; Oscillatoriales; Oscillatoriaceae; Oscillatoria; Oscillatoria acuminata; Oscillatoria acuminata PCC 6304
*GCA_000317475.1	Oscillatoria nigro-viridis PCC 7112	Oscillatoriales	filamentous	terrestrial	6	6	8272254	8272254	6	7479014	8272254	45.78	7479014	7479014	1	1	0	cellular organisms; Bacteria; Terrabacteria group; Cyanobacteria/Melainabacteria group; Cyanobacteria; Oscillatoriophycideae; Oscillatoriales; Oscillatoriaceae; Oscillatoria; Oscillatoria nigro-viridis; Oscillatoria nigro-viridis PCC 7112
*GCF_000332335.1	Oscillatoria sp. PCC 10802	Oscillatoriales	filamentous	unknown	9	9	8594406	8594406	9	6929393	8594406	54.1	6929393	6929393	1	1	283.91	cellular organisms; Bacteria; Terrabacteria group; Cyanobacteria/Melainabacteria group; Cyanobacteria; Oscillatoriophycideae; Oscillatoriales; Oscillatoriaceae; Oscillatoria; Oscillatoria sp. PCC 10802
°GCF_001904725.1	Phormidium ambiguum IAM M-71	Oscillatoriales	filamentous	unknown	90	90	7410502	7410502	90	368687	7410502	39.53	196225	70491	15	33	0.9	cellular organisms; Bacteria; Terrabacteria group; Cyanobacteria/Melainabacteria group; Cyanobacteria; Oscillatoriophycideae; Oscillatoriales; Oscillatoriaceae; Phormidium; Phormidium ambiguum; Phormidium ambiguum IAM M-71
°GCA_001314905.1	Phormidium sp. OSCR	Oscillatoriales	filamentous	unknown	187	187	4694862	4694862	187	149954	4694862	51.08	37650	20654	39	82	3.41	cellular organisms; Bacteria; Terrabacteria group; Cyanobacteria/Melainabacteria group; Cyanobacteria; Oscillatoriophycideae; Oscillatoriales; Oscillatoriaceae; Phormidium; Phormidium sp. OSCR
GCF_001904775.1	Phormidium tenue NIES-30	Oscillatoriales	filamentous	freshwater	44	44	5821893	5821893	44	831110	5821893	55.99	214380	136038	9	17	0.17	cellular organisms; Bacteria; Terrabacteria group; Cyanobacteria/Melainabacteria group; Cyanobacteria; Oscillatoriophycideae; Oscillatoriales; Oscillatoriaceae; Phormidium; Phormidium tenue; Phormidium tenue NIES-30
°GCF_001637315.1	Phormidium willei BDU 130791	Oscillatoriales	filamentous	terrestrial	171	171	4600567	4600567	171	144626	4600567	53.36	34265	18387	43	87	0	cellular organisms; Bacteria; Terrabacteria group; Cyanobacteria/Melainabacteria group; Cyanobacteria; Oscillatoriophycideae; Oscillatoriales; Oscillatoriaceae; Phormidium; Phormidium willei; Phormidium willei BDU 130791
*GCF_000380225.1	filamentous cyanobacterium ESFC-1	Oscillatoriales	unicellular	extremophile	3	3	5632035	5632035	3	5431811	5632035	46.51	5431811	5431811	1	1	87.96	cellular organisms; Bacteria; Terrabacteria group; Cyanobacteria/Melainabacteria group; Cyanobacteria; Oscillatoriophycideae; Oscillatoriales; unclassified Oscillatoriales; unclassified Oscillatoriales (miscellaneous); filamentous cyanobacterium ESFC-1
*°GCA_000309945.1	Oscillatoriales cyanobacterium JSC-12	Oscillatoriales	filamentous	unknown	1	1	5530491	5530491	1	5530491	5530491	47.49	5530491	5530491	1	1	36.16	cellular organisms; Bacteria; Terrabacteria group; Cyanobacteria/Melainabacteria group; Cyanobacteria; Oscillatoriophycideae; Oscillatoriales; unclassified Oscillatoriales; unclassified Oscillatoriales (miscellaneous); Oscillatoriales cyanobacterium JSC-12
GCF_001482745.1	Oscillatoriales cyanobacterium MTP1	Oscillatoriales	filamentous	extremophile	68	68	7647882	7647882	68	1374131	7647882	57.71	162467	67269	6	28	1.27	cellular organisms; Bacteria; Terrabacteria group; Cyanobacteria/Melainabacteria group; Cyanobacteria; Oscillatoriophycideae; Oscillatoriales; unclassified Oscillatoriales; unclassified Oscillatoriales (miscellaneous); Oscillatoriales cyanobacterium MTP1
*GCA_000317575.1	Stanieria cyanosphaera PCC 7437	Pleurocapsales	unicellular	freshwater	6	6	5544990	5544990	6	5041209	5544990	36.22	5041209	5041209	1	1	0	cellular organisms; Bacteria; Terrabacteria group; Cyanobacteria/Melainabacteria group; Cyanobacteria; Pleurocapsales; Dermocarpellaceae; Stanieria; Stanieria cyanosphaera; Stanieria cyanosphaera PCC 7437
*GCF_000756305.1	Myxosarcina sp. GI1	Pleurocapsales	unicellular	seawater	76	75	7069859	7069339	66	822003	7055117	40.1	195043	121024	10	22	8.53	cellular organisms; Bacteria; Terrabacteria group; Cyanobacteria/Melainabacteria group; Cyanobacteria; Pleurocapsales; Hyellaceae; Myxosarcina; Myxosarcina sp. GI1
GCA_000317025.1	Pleurocapsa sp. PCC 7327	Pleurocapsales	unicellular	extremophile	1	1	4986817	4986817	1	4986817	4986817	45.19	4986817	4986817	1	1	0	cellular organisms; Bacteria; Terrabacteria group; Cyanobacteria/Melainabacteria group; Cyanobacteria; Pleurocapsales; Hyellaceae; Pleurocapsa; Pleurocapsa minor; Pleurocapsa sp. PCC 7327
*GCF_000332195.1	Pleurocapsa sp. PCC 7319	Pleurocapsales	unicellular	freshwater	10	10	7386997	7386997	10	6388442	7386997	38.74	6388442	6388442	1	1	27.07	cellular organisms; Bacteria; Terrabacteria group; Cyanobacteria/Melainabacteria group; Cyanobacteria; Pleurocapsales; Hyellaceae; Pleurocapsa; Pleurocapsa sp. PCC 7319
*GCA_000332055.1	Xenococcus sp. PCC 7305	Pleurocapsales	unicellular	seawater	234	233	5929641	5928683	215	127843	5901436	39.67	38512	24128	45	92	0.1	cellular organisms; Bacteria; Terrabacteria group; Cyanobacteria/Melainabacteria group; Cyanobacteria; Pleurocapsales; Xenococcaceae; Xenococcus; Xenococcus sp. PCC 7305
GCF_001890765.1	Spirulina major PCC 6313	Spirulinales	filamentous	seawater	2	2	5050153	5050153	2	4994740	5050153	53.48	4994740	4994740	1	1	21.94	cellular organisms; Bacteria; Terrabacteria group; Cyanobacteria/Melainabacteria group; Cyanobacteria; Spirulinales; Spirulinaceae; Spirulina; Spirulina major; Spirulina major PCC 6313
*GCF_000314005.1	Spirulina subsalsa PCC 9445	Spirulinales	filamentous	unknown	2	2	5323600	5323600	2	5218291	5323600	47.39	5218291	5218291	1	1	15.05	cellular organisms; Bacteria; Terrabacteria group; Cyanobacteria/Melainabacteria group; Cyanobacteria; Spirulinales; Spirulinaceae; Spirulina; Spirulina subsalsa; Spirulina subsalsa PCC 9445
GCA_000018105.1	Acaryochloris marina MBIC11017	Synechococcales	unicellular	seawater	10	10	8361599	8361599	10	6503724	8361599	46.96	6503724	6503724	1	1	0.01	cellular organisms; Bacteria; Terrabacteria group; Cyanobacteria/Melainabacteria group; Cyanobacteria; Synechococcales; Acaryochloridaceae; Acaryochloris; Acaryochloris marina; Acaryochloris marina MBIC11017
*GCA_000238775.2	Acaryochloris sp. CCMEE 5410	Synechococcales	unicellular	unknown	511	416	7875477	7808032	339	137522	7699473	47.12	40052	22581	61	126	0.13	cellular organisms; Bacteria; Terrabacteria group; Cyanobacteria/Melainabacteria group; Cyanobacteria; Synechococcales; Acaryochloridaceae; Acaryochloris; Acaryochloris sp. CCMEE 5410
*GCF_000238775.1	Acaryochloris sp. CCMEE 5410	Synechococcales	unicellular	unknown	511	416	7875477	7808032	339	137522	7699473	47.12	40052	22581	61	126	0.13	cellular organisms; Bacteria; Terrabacteria group; Cyanobacteria/Melainabacteria group; Cyanobacteria; Synechococcales; Acaryochloridaceae; Acaryochloris; Acaryochloris sp. CCMEE 5410
GCA_000317145.1	Chamaesiphon minutus PCC 6605	Synechococcales	unicellular	freshwater	3	3	6761765	6761765	3	6284095	6761765	45.67	6284095	6284095	1	1	1.48	cellular organisms; Bacteria; Terrabacteria group; Cyanobacteria/Melainabacteria group; Cyanobacteria; Synechococcales; Chamaesiphonaceae; Chamaesiphon; Chamaesiphon minutus; Chamaesiphon minutus PCC 6605
*GCF_000353285.1	Leptolyngbya boryana PCC 6306	Synechococcales	filamentous	freshwater	5	5	7262454	7262454	5	6255543	7262454	47.02	6255543	6255543	1	1	19.28	cellular organisms; Bacteria; Terrabacteria group; Cyanobacteria/Melainabacteria group; Cyanobacteria; Synechococcales; Leptolyngbyaceae; Leptolyngbya; Leptolyngbya boryana; Leptolyngbya boryana PCC 6306
GCA_000482245.1	Leptolyngbya sp. Heron Island J	Synechococcales	filamentous	unknown	119	119	8064168	8064168	119	346540	8064168	48.05	103122	56472	23	49	0.05	cellular organisms; Bacteria; Terrabacteria group; Cyanobacteria/Melainabacteria group; Cyanobacteria; Synechococcales; Leptolyngbyaceae; Leptolyngbya; Leptolyngbya sp. Heron Island J
°GCF_000733415.1	Leptolyngbya sp. JSC-1	Synechococcales	filamentous	unknown	2	2	7866824	7866824	2	6335039	7866824	50.72	6335039	6335039	1	1	3672.04	cellular organisms; Bacteria; Terrabacteria group; Cyanobacteria/Melainabacteria group; Cyanobacteria; Synechococcales; Leptolyngbyaceae; Leptolyngbya; Leptolyngbya sp. JSC-1
GCF_000763385.1	Leptolyngbya sp. KIOST-1	Synechococcales	filamentous	unknown	13	9	6320123	6316710	7	3842158	6314260	59.44	3842158	2106336	1	2	0	cellular organisms; Bacteria; Terrabacteria group; Cyanobacteria/Melainabacteria group; Cyanobacteria; Synechococcales; Leptolyngbyaceae; Leptolyngbya; Leptolyngbya sp. KIOST-1
GCF_001485215.1	Leptolyngbya sp. NIES-2104	Synechococcales	filamentous	unknown	5	5	6386310	6386310	5	5695116	6386310	47.43	5695116	5695116	1	1	0.05	cellular organisms; Bacteria; Terrabacteria group; Cyanobacteria/Melainabacteria group; Cyanobacteria; Synechococcales; Leptolyngbyaceae; Leptolyngbya; Leptolyngbya sp. NIES-2104
GCA_001548435.1	Leptolyngbya sp. NIES-3755	Synechococcales	filamentous	unknown	4	4	6761657	6761657	4	6244812	6761657	46.7	6244812	6244812	1	1	0.01	cellular organisms; Bacteria; Terrabacteria group; Cyanobacteria/Melainabacteria group; Cyanobacteria; Synechococcales; Leptolyngbyaceae; Leptolyngbya; Leptolyngbya sp. NIES-3755
GCA_001548395.1	Leptolyngbya sp. O-77	Synechococcales	filamentous	unknown	1	1	5480261	5480261	1	5480261	5480261	55.93	5480261	5480261	1	1	0	cellular organisms; Bacteria; Terrabacteria group; Cyanobacteria/Melainabacteria group; Cyanobacteria; Synechococcales; Leptolyngbyaceae; Leptolyngbya; Leptolyngbya sp. O-77
*GCF_000332095.2	Leptolyngbya sp. PCC 6406	Synechococcales	filamentous	freshwater	3	3	5776957	5776957	3	5473176	5776957	55.18	5473176	5473176	1	1	133.77	cellular organisms; Bacteria; Terrabacteria group; Cyanobacteria/Melainabacteria group; Cyanobacteria; Synechococcales; Leptolyngbyaceae; Leptolyngbya; Leptolyngbya sp. PCC 6406
*GCA_000316115.1	Leptolyngbya sp. PCC 7375	Synechococcales	filamentous	unknown	5	5	9422968	9422968	5	8157108	9422968	47.62	8157108	8157108	1	1	9.58	cellular organisms; Bacteria; Terrabacteria group; Cyanobacteria/Melainabacteria group; Cyanobacteria; Synechococcales; Leptolyngbyaceae; Leptolyngbya; Leptolyngbya sp. PCC 7375
*GCA_000316605.1	Leptolyngbya sp. PCC 7376	Synechococcales	filamentous	extremophile	1	1	5125950	5125950	1	5125950	5125950	43.87	5125950	5125950	1	1	0	cellular organisms; Bacteria; Terrabacteria group; Cyanobacteria/Melainabacteria group; Cyanobacteria; Synechococcales; Leptolyngbyaceae; Leptolyngbya; Leptolyngbya sp. PCC 7376
°-GCA_000169975.1	Leptolyngbya valderiana BDU 20041	Synechococcales	filamentous	unknown	96	5	89264	10650	3	3181	7591	53.42	2287	2123	2	3	144.91	cellular organisms; Bacteria; Terrabacteria group; Cyanobacteria/Melainabacteria group; Cyanobacteria; Synechococcales; Leptolyngbyaceae; Leptolyngbya; Leptolyngbya valderiana; Leptolyngbya valderiana BDU 20041
°GCF_001637395.1	Leptolyngbya valderiana BDU 20041	Synechococcales	filamentous	seawater	420	420	6991351	6991351	420	81059	6991351	59.77	16575	12613	141	264	0	cellular organisms; Bacteria; Terrabacteria group; Cyanobacteria/Melainabacteria group; Cyanobacteria; Synechococcales; Leptolyngbyaceae; Leptolyngbya; Leptolyngbya valderiana; Leptolyngbya valderiana BDU 20041
GCA_000775285.1	Neosynechococcus sphagnicola sy1	Synechococcales	unicellular	extremophile	118	96	4331368	4316897	93	235975	4311822	51.59	88830	47255	14	30	0.86	cellular organisms; Bacteria; Terrabacteria group; Cyanobacteria/Melainabacteria group; Cyanobacteria; Synechococcales; Leptolyngbyaceae; Neosynechococcus; Neosynechococcus sphagnicola; Neosynechococcus sphagnicola sy1
*GCF_000309385.1	Nodosilinea nodulosa PCC 7104	Synechococcales	unicellular	seawater	2	2	6891283	6891283	2	6098684	6891283	57.69	6098684	6098684	1	1	87.08	cellular organisms; Bacteria; Terrabacteria group; Cyanobacteria/Melainabacteria group; Cyanobacteria; Synechococcales; Leptolyngbyaceae; Nodosilinea; Nodosilinea nodulosa; Nodosilinea nodulosa PCC 7104
°GCA_001314865.1	Phormidesmis priestleyi Ana	Synechococcales	filamentous	unknown	136	136	5928357	5928357	136	423717	5928357	49.33	147420	69606	14	30	2.48	cellular organisms; Bacteria; Terrabacteria group; Cyanobacteria/Melainabacteria group; Cyanobacteria; Synechococcales; Leptolyngbyaceae; Phormidesmis; Phormidesmis priestleyi; Phormidesmis priestleyi Ana
GCA_000817745.1	Aphanocapsa montana BDHKU210001	Synechococcales	unicellular	unknown	296	296	11500044	11500044	296	5058360	11500044	53.32	146514	27723	3	67	17358.7	cellular organisms; Bacteria; Terrabacteria group; Cyanobacteria/Melainabacteria group; Cyanobacteria; Synechococcales; Merismopediaceae; Aphanocapsa; Aphanocapsa montana; Aphanocapsa montana BDHKU210001
*GCA_000478825.2	Synechocystis sp. PCC 6714	Synechococcales	unicellular	unknown	4	4	3738889	3738889	4	3485441	3738889	47.55	3485441	3485441	1	1	0	cellular organisms; Bacteria; Terrabacteria group; Cyanobacteria/Melainabacteria group; Cyanobacteria; Synechococcales; Merismopediaceae; Synechocystis; Synechocystis sp. PCC 6714
GCA_000009725.1	Synechocystis sp. PCC 6803	Synechococcales	unicellular	freshwater	5	5	3947019	3947019	5	3573470	3947019	47.37	3573470	3573470	1	1	0	cellular organisms; Bacteria; Terrabacteria group; Cyanobacteria/Melainabacteria group; Cyanobacteria; Synechococcales; Merismopediaceae; Synechocystis; Synechocystis sp. PCC 6803
GCA_000340785.1	Synechocystis sp. PCC 6803	Synechococcales	unicellular	freshwater	8	8	3949306	3949306	8	3569561	3949306	47.37	3569561	3569561	1	1	0	cellular organisms; Bacteria; Terrabacteria group; Cyanobacteria/Melainabacteria group; Cyanobacteria; Synechococcales; Merismopediaceae; Synechocystis; Synechocystis sp. PCC 6803
GCF_001318385.1	Synechocystis sp. PCC 6803	Synechococcales	unicellular	freshwater	1	1	3569196	3569196	1	3569196	3569196	47.73	3569196	3569196	1	1	0	cellular organisms; Bacteria; Terrabacteria group; Cyanobacteria/Melainabacteria group; Cyanobacteria; Synechococcales; Merismopediaceae; Synechocystis; Synechocystis sp. PCC 6803
GCA_000270265.1	Synechocystis sp. PCC 6803 strain GT-S	Synechococcales	unicellular	freshwater	1	1	3571103	3571103	1	3571103	3571103	47.73	3571103	3571103	1	1	0	cellular organisms; Bacteria; Terrabacteria group; Cyanobacteria/Melainabacteria group; Cyanobacteria; Synechococcales; Merismopediaceae; Synechocystis; Synechocystis sp. PCC 6803
GCA_000284135.1	Synechocystis sp. PCC 6803 substr. GT-I	Synechococcales	unicellular	freshwater	1	1	3570004	3570004	1	3570004	3570004	47.74	3570004	3570004	1	1	0	cellular organisms; Bacteria; Terrabacteria group; Cyanobacteria/Melainabacteria group; Cyanobacteria; Synechococcales; Merismopediaceae; Synechocystis; Synechocystis sp. PCC 6803; Synechocystis sp. PCC 6803 substr. GT-I
GCA_000284215.1	Synechocystis sp. PCC 6803 substr. PCC-N	Synechococcales	unicellular	freshwater	1	1	3570103	3570103	1	3570103	3570103	47.74	3570103	3570103	1	1	0	cellular organisms; Bacteria; Terrabacteria group; Cyanobacteria/Melainabacteria group; Cyanobacteria; Synechococcales; Merismopediaceae; Synechocystis; Synechocystis sp. PCC 6803; Synechocystis sp. PCC 6803 substr. PCC-N
GCA_000284455.1	Synechocystis sp. PCC 6803 substr. PCC-P	Synechococcales	unicellular	freshwater	1	1	3570114	3570114	1	3570114	3570114	47.74	3570114	3570114	1	1	0	cellular organisms; Bacteria; Terrabacteria group; Cyanobacteria/Melainabacteria group; Cyanobacteria; Synechococcales; Merismopediaceae; Synechocystis; Synechocystis sp. PCC 6803; Synechocystis sp. PCC 6803 substr. PCC-P
*GCF_000332075.2	Synechocystis sp. PCC 7509	Synechococcales	unicellular	terrestrial	4	4	4908825	4908825	4	4225608	4908825	41.67	4225608	4225608	1	1	8.23	cellular organisms; Bacteria; Terrabacteria group; Cyanobacteria/Melainabacteria group; Cyanobacteria; Synechococcales; Merismopediaceae; Synechocystis; Synechocystis sp. PCC 7509
GCA_001180285.1	Prochlorococcus marinus strain SCGC AAA795-I15	Synechococcales	unicellular	seawater	221	40	1282941	1218954	31	167271	1207876	31.39	64916	43605	6	11	0	cellular organisms; Bacteria; Terrabacteria group; Cyanobacteria/Melainabacteria group; Cyanobacteria; Synechococcales; Prochloraceae; Prochlorococcus; Prochlorococcus marinus
GCA_001180265.1	Prochlorococcus marinus strain SCGC AAA795-I06	Synechococcales	unicellular	seawater	120	34	1388767	1353082	19	519987	1331900	31.16	221123	77228	2	5	0	cellular organisms; Bacteria; Terrabacteria group; Cyanobacteria/Melainabacteria group; Cyanobacteria; Synechococcales; Prochloraceae; Prochlorococcus; Prochlorococcus marinus
°GCA_001180245.1	Prochlorococcus marinus strain SCGC AAA795-F05	Synechococcales	unicellular	seawater	136	24	1418374	1378627	20	500623	1372663	31.36	125993	99554	3	6	0	cellular organisms; Bacteria; Terrabacteria group; Cyanobacteria/Melainabacteria group; Cyanobacteria; Synechococcales; Prochloraceae; Prochlorococcus; Prochlorococcus marinus
°GCA_001180305.1	Prochlorococcus marinus strain SCGC AAA795-J16	Synechococcales	unicellular	seawater	85	26	1463721	1441283	19	244384	1431631	30.99	179685	131134	4	6	0	cellular organisms; Bacteria; Terrabacteria group; Cyanobacteria/Melainabacteria group; Cyanobacteria; Synechococcales; Prochloraceae; Prochlorococcus; Prochlorococcus marinus
GCA_001180325.1	Prochlorococcus marinus strain SCGC AAA795-M23	Synechococcales	unicellular	seawater	93	29	1443989	1419228	23	389688	1410672	31.2	111624	66939	4	8	0	cellular organisms; Bacteria; Terrabacteria group; Cyanobacteria/Melainabacteria group; Cyanobacteria; Synechococcales; Prochloraceae; Prochlorococcus; Prochlorococcus marinus
GCA_000218705.1	Prochlorococcus marinus bv. HNLC1	Synechococcales	unicellular	seawater	1	1	1569623	1569623	1	1569623	1569623	29.85	1569623	1569623	1	1	222.98	cellular organisms; Bacteria; Terrabacteria group; Cyanobacteria/Melainabacteria group; Cyanobacteria; Synechococcales; Prochloraceae; Prochlorococcus; Prochlorococcus marinus; Prochlorococcus marinus bv. HNLC1
°GCA_000218745.1	Prochlorococcus marinus bv. HNLC2	Synechococcales	unicellular	seawater	1	1	1484494	1484494	1	1484494	1484494	30.37	1484494	1484494	1	1	181.88	cellular organisms; Bacteria; Terrabacteria group; Cyanobacteria/Melainabacteria group; Cyanobacteria; Synechococcales; Prochloraceae; Prochlorococcus; Prochlorococcus marinus; Prochlorococcus marinus bv. HNLC2
GCA_000015645.1	Prochlorococcus marinus str. AS9601	Synechococcales	unicellular	seawater	1	1	1669886	1669886	1	1669886	1669886	31.32	1669886	1669886	1	1	0	cellular organisms; Bacteria; Terrabacteria group; Cyanobacteria/Melainabacteria group; Cyanobacteria; Synechococcales; Prochloraceae; Prochlorococcus; Prochlorococcus marinus; Prochlorococcus marinus str. AS9601
GCA_000759875.1	Prochlorococcus marinus str. EQPAC1	Synechococcales	unicellular	seawater	8	8	1654739	1654739	7	554753	1653510	30.78	328627	200302	2	4	0.06	cellular organisms; Bacteria; Terrabacteria group; Cyanobacteria/Melainabacteria group; Cyanobacteria; Synechococcales; Prochloraceae; Prochlorococcus; Prochlorococcus marinus; Prochlorococcus marinus str. EQPAC1
GCA_000759885.1	Prochlorococcus marinus str. GP2	Synechococcales	unicellular	seawater	11	11	1624310	1624310	10	459909	1622841	31.16	416038	133637	2	4	0	cellular organisms; Bacteria; Terrabacteria group; Cyanobacteria/Melainabacteria group; Cyanobacteria; Synechococcales; Prochloraceae; Prochlorococcus; Prochlorococcus marinus; Prochlorococcus marinus str. GP2
GCA_000760155.1	Prochlorococcus marinus str. LG	Synechococcales	unicellular	seawater	14	14	1754063	1754063	14	353379	1754063	36.43	326623	163400	3	5	0	cellular organisms; Bacteria; Terrabacteria group; Cyanobacteria/Melainabacteria group; Cyanobacteria; Synechococcales; Prochloraceae; Prochlorococcus; Prochlorococcus marinus; Prochlorococcus marinus str. LG
GCA_000759855.1	Prochlorococcus marinus str. MIT 9107	Synechococcales	unicellular	seawater	13	13	1699937	1699937	12	322433	1698774	31	170362	136550	4	6	0	cellular organisms; Bacteria; Terrabacteria group; Cyanobacteria/Melainabacteria group; Cyanobacteria; Synechococcales; Prochloraceae; Prochlorococcus; Prochlorococcus marinus; Prochlorococcus marinus str. MIT 9107
GCA_000759865.1	Prochlorococcus marinus str. MIT 9116	Synechococcales	unicellular	seawater	22	22	1685398	1685398	18	250154	1680089	31.01	117620	71200	5	10	0	cellular organisms; Bacteria; Terrabacteria group; Cyanobacteria/Melainabacteria group; Cyanobacteria; Synechococcales; Prochloraceae; Prochlorococcus; Prochlorococcus marinus; Prochlorococcus marinus str. MIT 9116
GCA_000759935.1	Prochlorococcus marinus str. MIT 9123	Synechococcales	unicellular	seawater	18	18	1697748	1697748	17	307275	1696089	31.02	137374	97073	5	8	0	cellular organisms; Bacteria; Terrabacteria group; Cyanobacteria/Melainabacteria group; Cyanobacteria; Synechococcales; Prochloraceae; Prochlorococcus; Prochlorococcus marinus; Prochlorococcus marinus str. MIT 9123
GCA_000759955.1	Prochlorococcus marinus str. MIT 9201	Synechococcales	unicellular	seawater	21	21	1672416	1672416	21	299563	1672416	31.28	145955	95286	4	8	0	cellular organisms; Bacteria; Terrabacteria group; Cyanobacteria/Melainabacteria group; Cyanobacteria; Synechococcales; Prochloraceae; Prochlorococcus; Prochlorococcus marinus; Prochlorococcus marinus str. MIT 9201
GCA_000158595.1	Prochlorococcus marinus str. MIT 9202	Synechococcales	unicellular	seawater	1	1	1691453	1691453	1	1691453	1691453	31.1	1691453	1691453	1	1	63.02	cellular organisms; Bacteria; Terrabacteria group; Cyanobacteria/Melainabacteria group; Cyanobacteria; Synechococcales; Prochloraceae; Prochlorococcus; Prochlorococcus marinus; Prochlorococcus marinus str. MIT 9202
*GCA_000018585.1	Prochlorococcus marinus str. MIT 9211	Synechococcales	unicellular	seawater	1	1	1688963	1688963	1	1688963	1688963	38.01	1688963	1688963	1	1	5.92	cellular organisms; Bacteria; Terrabacteria group; Cyanobacteria/Melainabacteria group; Cyanobacteria; Synechococcales; Prochloraceae; Prochlorococcus; Prochlorococcus marinus; Prochlorococcus marinus str. MIT 9211
GCA_000018065.1	Prochlorococcus marinus str. MIT 9215	Synechococcales	unicellular	seawater	1	1	1738790	1738790	1	1738790	1738790	31.15	1738790	1738790	1	1	0	cellular organisms; Bacteria; Terrabacteria group; Cyanobacteria/Melainabacteria group; Cyanobacteria; Synechococcales; Prochloraceae; Prochlorococcus; Prochlorococcus marinus; Prochlorococcus marinus str. MIT 9215
GCA_000015965.1	Prochlorococcus marinus str. MIT 9301	Synechococcales	unicellular	seawater	1	1	1641879	1641879	1	1641879	1641879	31.34	1641879	1641879	1	1	0	cellular organisms; Bacteria; Terrabacteria group; Cyanobacteria/Melainabacteria group; Cyanobacteria; Synechococcales; Prochloraceae; Prochlorococcus; Prochlorococcus marinus; Prochlorococcus marinus str. MIT 9301
GCA_000759975.1	Prochlorococcus marinus str. MIT 9302	Synechococcales	unicellular	seawater	17	17	1745343	1745343	15	383692	1742512	31.11	242124	98044	3	6	0	cellular organisms; Bacteria; Terrabacteria group; Cyanobacteria/Melainabacteria group; Cyanobacteria; Synechococcales; Prochloraceae; Prochlorococcus; Prochlorococcus marinus; Prochlorococcus marinus str. MIT 9302
GCA_000015705.1	Prochlorococcus marinus str. MIT 9303	Synechococcales	unicellular	seawater	1	1	2682675	2682675	1	2682675	2682675	50.01	2682675	2682675	1	1	0	cellular organisms; Bacteria; Terrabacteria group; Cyanobacteria/Melainabacteria group; Cyanobacteria; Synechococcales; Prochloraceae; Prochlorococcus; Prochlorococcus marinus; Prochlorococcus marinus str. MIT 9303
GCA_000760015.1	Prochlorococcus marinus str. MIT 9311	Synechococcales	unicellular	seawater	17	17	1711064	1711064	15	395981	1708616	31.19	189094	105479	4	7	0	cellular organisms; Bacteria; Terrabacteria group; Cyanobacteria/Melainabacteria group; Cyanobacteria; Synechococcales; Prochloraceae; Prochlorococcus; Prochlorococcus marinus; Prochlorococcus marinus str. MIT 9311
GCA_000012645.1	Prochlorococcus marinus str. MIT 9312	Synechococcales	unicellular	seawater	1	1	1709204	1709204	1	1709204	1709204	31.21	1709204	1709204	1	1	0	cellular organisms; Bacteria; Terrabacteria group; Cyanobacteria/Melainabacteria group; Cyanobacteria; Synechococcales; Prochloraceae; Prochlorococcus; Prochlorococcus marinus; Prochlorococcus marinus str. MIT 9312
GCA_000011485.1	Prochlorococcus marinus str. MIT 9313	Synechococcales	unicellular	seawater	1	1	2410873	2410873	1	2410873	2410873	50.74	2410873	2410873	1	1	0.04	cellular organisms; Bacteria; Terrabacteria group; Cyanobacteria/Melainabacteria group; Cyanobacteria; Synechococcales; Prochloraceae; Prochlorococcus; Prochlorococcus marinus; Prochlorococcus marinus str. MIT 9313
GCA_000760035.1	Prochlorococcus marinus str. MIT 9314	Synechococcales	unicellular	seawater	16	16	1690556	1690556	15	393049	1689394	31.18	221824	111110	3	7	0.06	cellular organisms; Bacteria; Terrabacteria group; Cyanobacteria/Melainabacteria group; Cyanobacteria; Synechococcales; Prochloraceae; Prochlorococcus; Prochlorococcus marinus; Prochlorococcus marinus str. MIT 9314
GCA_000760055.1	Prochlorococcus marinus str. MIT 9321	Synechococcales	unicellular	seawater	10	10	1658664	1658664	10	361189	1658664	31.2	259210	191383	3	5	0	cellular organisms; Bacteria; Terrabacteria group; Cyanobacteria/Melainabacteria group; Cyanobacteria; Synechococcales; Prochloraceae; Prochlorococcus; Prochlorococcus marinus; Prochlorococcus marinus str. MIT 9321
GCA_000760075.1	Prochlorococcus marinus str. MIT 9322	Synechococcales	unicellular	seawater	11	11	1657550	1657550	11	557610	1657550	31.21	367597	214594	2	4	0	cellular organisms; Bacteria; Terrabacteria group; Cyanobacteria/Melainabacteria group; Cyanobacteria; Synechococcales; Prochloraceae; Prochlorococcus; Prochlorococcus marinus; Prochlorococcus marinus str. MIT 9322
GCA_000760095.1	Prochlorococcus marinus str. MIT 9401	Synechococcales	unicellular	seawater	17	17	1666808	1666808	17	474619	1666808	31.21	110519	86981	4	8	0	cellular organisms; Bacteria; Terrabacteria group; Cyanobacteria/Melainabacteria group; Cyanobacteria; Synechococcales; Prochloraceae; Prochlorococcus; Prochlorococcus marinus; Prochlorococcus marinus str. MIT 9401
GCA_000015665.1	Prochlorococcus marinus str. MIT 9515	Synechococcales	unicellular	seawater	1	1	1704176	1704176	1	1704176	1704176	30.79	1704176	1704176	1	1	0	cellular organisms; Bacteria; Terrabacteria group; Cyanobacteria/Melainabacteria group; Cyanobacteria; Synechococcales; Prochloraceae; Prochlorococcus; Prochlorococcus marinus; Prochlorococcus marinus str. MIT 9515
GCA_000015685.1	Prochlorococcus marinus str. NATL1A	Synechococcales	unicellular	seawater	1	1	1864731	1864731	1	1864731	1864731	34.98	1864731	1864731	1	1	0	cellular organisms; Bacteria; Terrabacteria group; Cyanobacteria/Melainabacteria group; Cyanobacteria; Synechococcales; Prochloraceae; Prochlorococcus; Prochlorococcus marinus; Prochlorococcus marinus str. NATL1A
*GCA_000012465.1	Prochlorococcus marinus str. NATL2A	Synechococcales	unicellular	seawater	1	1	1842899	1842899	1	1842899	1842899	35.12	1842899	1842899	1	1	0	cellular organisms; Bacteria; Terrabacteria group; Cyanobacteria/Melainabacteria group; Cyanobacteria; Synechococcales; Prochloraceae; Prochlorococcus; Prochlorococcus marinus; Prochlorococcus marinus str. NATL2A
GCA_000760235.1	Prochlorococcus marinus str. PAC1	Synechococcales	unicellular	seawater	20	20	1841163	1841163	18	588843	1838292	35.08	182484	129713	3	6	0	cellular organisms; Bacteria; Terrabacteria group; Cyanobacteria/Melainabacteria group; Cyanobacteria; Synechococcales; Prochloraceae; Prochlorococcus; Prochlorococcus marinus; Prochlorococcus marinus str. PAC1
GCA_000760115.1	Prochlorococcus marinus str. SB	Synechococcales	unicellular	seawater	4	4	1669823	1669823	3	1237529	1668514	31.5	1237529	420066	1	2	0	cellular organisms; Bacteria; Terrabacteria group; Cyanobacteria/Melainabacteria group; Cyanobacteria; Synechococcales; Prochloraceae; Prochlorococcus; Prochlorococcus marinus; Prochlorococcus marinus str. SB
GCA_000760255.1	Prochlorococcus marinus str. SS2	Synechococcales	unicellular	seawater	19	19	1752772	1752772	19	400814	1752772	36.44	187268	85454	3	7	0	cellular organisms; Bacteria; Terrabacteria group; Cyanobacteria/Melainabacteria group; Cyanobacteria; Synechococcales; Prochloraceae; Prochlorococcus; Prochlorococcus marinus; Prochlorococcus marinus str. SS2
GCA_000760275.1	Prochlorococcus marinus str. SS35	Synechococcales	unicellular	seawater	9	9	1751015	1751015	9	563258	1751015	36.44	446270	412283	2	3	0.06	cellular organisms; Bacteria; Terrabacteria group; Cyanobacteria/Melainabacteria group; Cyanobacteria; Synechococcales; Prochloraceae; Prochlorococcus; Prochlorococcus marinus; Prochlorococcus marinus str. SS35
GCA_000760355.1	Prochlorococcus marinus str. SS51	Synechococcales	unicellular	seawater	12	12	1746977	1746977	12	468464	1746977	36.43	232789	167980	3	5	0	cellular organisms; Bacteria; Terrabacteria group; Cyanobacteria/Melainabacteria group; Cyanobacteria; Synechococcales; Prochloraceae; Prochlorococcus; Prochlorococcus marinus; Prochlorococcus marinus str. SS51
GCA_000007925.1	Prochlorococcus marinus subsp. marinus str. CCMP1375	Synechococcales	unicellular	seawater	1	1	1751080	1751080	1	1751080	1751080	36.44	1751080	1751080	1	1	0	cellular organisms; Bacteria; Terrabacteria group; Cyanobacteria/Melainabacteria group; Cyanobacteria; Synechococcales; Prochloraceae; Prochlorococcus; Prochlorococcus marinus; Prochlorococcus marinus subsp. marinus str. CCMP1375
GCA_000011465.1	Prochlorococcus marinus subsp. pastoris str. CCMP1986	Synechococcales	unicellular	seawater	1	1	1657990	1657990	1	1657990	1657990	30.8	1657990	1657990	1	1	0	cellular organisms; Bacteria; Terrabacteria group; Cyanobacteria/Melainabacteria group; Cyanobacteria; Synechococcales; Prochloraceae; Prochlorococcus; Prochlorococcus marinus; Prochlorococcus marinus subsp. pastoris str. CCMP1986
GCA_000760175.1	Prochlorococcus sp. MIT 0601	Synechococcales	unicellular	seawater	6	6	1707342	1707342	6	766159	1707342	37.02	547047	547047	2	2	0	cellular organisms; Bacteria; Terrabacteria group; Cyanobacteria/Melainabacteria group; Cyanobacteria; Synechococcales; Prochloraceae; Prochlorococcus; Prochlorococcus sp. MIT 0601
GCA_000760195.1	Prochlorococcus sp. MIT 0602	Synechococcales	unicellular	seawater	9	9	1750918	1750918	9	513189	1750918	36.34	511704	431816	2	3	0	cellular organisms; Bacteria; Terrabacteria group; Cyanobacteria/Melainabacteria group; Cyanobacteria; Synechococcales; Prochloraceae; Prochlorococcus; Prochlorococcus sp. MIT 0602
GCA_000760215.1	Prochlorococcus sp. MIT 0603	Synechococcales	unicellular	seawater	7	7	1752482	1752482	5	792996	1749126	36.34	434668	327752	2	3	0.91	cellular organisms; Bacteria; Terrabacteria group; Cyanobacteria/Melainabacteria group; Cyanobacteria; Synechococcales; Prochloraceae; Prochlorococcus; Prochlorococcus sp. MIT 0603
GCA_000757845.1	Prochlorococcus sp. MIT 0604	Synechococcales	unicellular	seawater	1	1	1780061	1780061	1	1780061	1780061	31.17	1780061	1780061	1	1	0	cellular organisms; Bacteria; Terrabacteria group; Cyanobacteria/Melainabacteria group; Cyanobacteria; Synechococcales; Prochloraceae; Prochlorococcus; Prochlorococcus sp. MIT 0604
GCA_000760295.1	Prochlorococcus sp. MIT 0701	Synechococcales	unicellular	seawater	53	53	2592571	2592571	50	414082	2588753	50.6	84703	48002	8	19	0	cellular organisms; Bacteria; Terrabacteria group; Cyanobacteria/Melainabacteria group; Cyanobacteria; Synechococcales; Prochloraceae; Prochlorococcus; Prochlorococcus sp. MIT 0701
GCA_000760315.1	Prochlorococcus sp. MIT 0702	Synechococcales	unicellular	seawater	61	61	2583057	2583057	55	345502	2573588	50.6	76101	40798	10	21	0	cellular organisms; Bacteria; Terrabacteria group; Cyanobacteria/Melainabacteria group; Cyanobacteria; Synechococcales; Prochloraceae; Prochlorococcus; Prochlorococcus sp. MIT 0702
GCA_000760335.1	Prochlorococcus sp. MIT 0703	Synechococcales	unicellular	seawater	61	61	2575057	2575057	56	295777	2566745	50.62	81186	44130	10	21	0	cellular organisms; Bacteria; Terrabacteria group; Cyanobacteria/Melainabacteria group; Cyanobacteria; Synechococcales; Prochloraceae; Prochlorococcus; Prochlorococcus sp. MIT 0703
GCA_000757865.1	Prochlorococcus sp. MIT 0801	Synechococcales	unicellular	seawater	1	1	1929203	1929203	1	1929203	1929203	34.91	1929203	1929203	1	1	0	cellular organisms; Bacteria; Terrabacteria group; Cyanobacteria/Melainabacteria group; Cyanobacteria; Synechococcales; Prochloraceae; Prochlorococcus; Prochlorococcus sp. MIT 0801
°GCA_000633975.1	Prochlorococcus sp. scB241_526B17	Synechococcales	unicellular	seawater	378	80	1107739	990598	52	109260	953382	31.45	46633	22175	7	15	0	cellular organisms; Bacteria; Terrabacteria group; Cyanobacteria/Melainabacteria group; Cyanobacteria; Synechococcales; Prochloraceae; Prochlorococcus; Prochlorococcus sp. scB241_526B17
°-GCA_000634615.1	Prochlorococcus sp. scB241_526B19	Synechococcales	unicellular	seawater	235	38	469441	400848	24	68664	379807	31.37	25959	11569	4	9	0	cellular organisms; Bacteria; Terrabacteria group; Cyanobacteria/Melainabacteria group; Cyanobacteria; Synechococcales; Prochloraceae; Prochlorococcus; Prochlorococcus sp. scB241_526B19
GCA_000634635.1	Prochlorococcus sp. scB241_526B22	Synechococcales	unicellular	seawater	498	109	934681	794220	61	125448	732620	31.69	25482	9843	8	21	0	cellular organisms; Bacteria; Terrabacteria group; Cyanobacteria/Melainabacteria group; Cyanobacteria; Synechococcales; Prochloraceae; Prochlorococcus; Prochlorococcus sp. scB241_526B22
GCA_000635275.1	Prochlorococcus sp. scB241_526D20	Synechococcales	unicellular	seawater	288	61	1318926	1237624	39	194511	1206692	31.34	144135	55243	4	8	0	cellular organisms; Bacteria; Terrabacteria group; Cyanobacteria/Melainabacteria group; Cyanobacteria; Synechococcales; Prochloraceae; Prochlorococcus; Prochlorococcus sp. scB241_526D20
GCA_000633995.1	Prochlorococcus sp. scB241_526K3	Synechococcales	unicellular	seawater	523	85	1133453	960275	36	276166	891202	31.19	105893	44881	3	6	0	cellular organisms; Bacteria; Terrabacteria group; Cyanobacteria/Melainabacteria group; Cyanobacteria; Synechococcales; Prochloraceae; Prochlorococcus; Prochlorococcus sp. scB241_526K3
°-GCA_000634655.1	Prochlorococcus sp. scB241_526N5	Synechococcales	unicellular	seawater	187	40	489145	433571	31	56092	420716	30.99	20028	13650	7	13	0	cellular organisms; Bacteria; Terrabacteria group; Cyanobacteria/Melainabacteria group; Cyanobacteria; Synechococcales; Prochloraceae; Prochlorococcus; Prochlorococcus sp. scB241_526N5
GCA_000634015.1	Prochlorococcus sp. scB241_526N9	Synechococcales	unicellular	seawater	173	54	1271232	1223483	41	128052	1204989	31.17	82490	25541	6	13	0	cellular organisms; Bacteria; Terrabacteria group; Cyanobacteria/Melainabacteria group; Cyanobacteria; Synechococcales; Prochloraceae; Prochlorococcus; Prochlorococcus sp. scB241_526N9
°GCA_000634035.1	Prochlorococcus sp. scB241_527E14	Synechococcales	unicellular	seawater	271	67	1108552	1030270	40	103465	993141	31.24	54483	27474	7	13	0	cellular organisms; Bacteria; Terrabacteria group; Cyanobacteria/Melainabacteria group; Cyanobacteria; Synechococcales; Prochloraceae; Prochlorococcus; Prochlorococcus sp. scB241_527E14
GCA_000634675.1	Prochlorococcus sp. scB241_527E15	Synechococcales	unicellular	seawater	84	26	579043	554711	16	232091	541419	31.53	124348	54914	2	3	0	cellular organisms; Bacteria; Terrabacteria group; Cyanobacteria/Melainabacteria group; Cyanobacteria; Synechococcales; Prochloraceae; Prochlorococcus; Prochlorococcus sp. scB241_527E15
°GCA_000635295.1	Prochlorococcus sp. scB241_527G5	Synechococcales	unicellular	seawater	471	82	1170831	1013034	45	133272	961801	30.89	89141	24942	5	9	0	cellular organisms; Bacteria; Terrabacteria group; Cyanobacteria/Melainabacteria group; Cyanobacteria; Synechococcales; Prochloraceae; Prochlorococcus; Prochlorococcus sp. scB241_527G5
GCA_000635315.1	Prochlorococcus sp. scB241_527I9	Synechococcales	unicellular	seawater	159	40	1148291	1108446	31	187263	1095687	31.59	83546	39636	5	9	0	cellular organisms; Bacteria; Terrabacteria group; Cyanobacteria/Melainabacteria group; Cyanobacteria; Synechococcales; Prochloraceae; Prochlorococcus; Prochlorococcus sp. scB241_527I9
°GCA_000634695.1	Prochlorococcus sp. scB241_527L15	Synechococcales	unicellular	seawater	299	85	1190525	1103941	58	73840	1066191	31.52	44466	20073	9	19	0	cellular organisms; Bacteria; Terrabacteria group; Cyanobacteria/Melainabacteria group; Cyanobacteria; Synechococcales; Prochloraceae; Prochlorococcus; Prochlorococcus sp. scB241_527L15
°GCA_000635335.1	Prochlorococcus sp. scB241_527L16	Synechococcales	unicellular	seawater	183	51	977191	921323	36	129399	900570	31.09	72497	28669	5	9	0	cellular organisms; Bacteria; Terrabacteria group; Cyanobacteria/Melainabacteria group; Cyanobacteria; Synechococcales; Prochloraceae; Prochlorococcus; Prochlorococcus sp. scB241_527L16
GCA_000635355.1	Prochlorococcus sp. scB241_527L22	Synechococcales	unicellular	seawater	206	55	1517745	1459871	39	336880	1437417	31.3	156591	46665	3	9	0	cellular organisms; Bacteria; Terrabacteria group; Cyanobacteria/Melainabacteria group; Cyanobacteria; Synechococcales; Prochloraceae; Prochlorococcus; Prochlorococcus sp. scB241_527L22
°GCA_000634055.1	Prochlorococcus sp. scB241_527N11	Synechococcales	unicellular	seawater	321	95	1476938	1377944	51	316730	1315966	31.31	79694	44344	5	11	0	cellular organisms; Bacteria; Terrabacteria group; Cyanobacteria/Melainabacteria group; Cyanobacteria; Synechococcales; Prochloraceae; Prochlorococcus; Prochlorococcus sp. scB241_527N11
°GCA_000635375.1	Prochlorococcus sp. scB241_527P5	Synechococcales	unicellular	seawater	324	71	1464890	1358117	46	304938	1324756	31.25	106783	46740	4	9	0.45	cellular organisms; Bacteria; Terrabacteria group; Cyanobacteria/Melainabacteria group; Cyanobacteria; Synechococcales; Prochloraceae; Prochlorococcus; Prochlorococcus sp. scB241_527P5
GCA_000634075.1	Prochlorococcus sp. scB241_528J14	Synechococcales	unicellular	seawater	326	80	1183086	1086095	50	106644	1043581	31.1	66223	27479	6	13	0	cellular organisms; Bacteria; Terrabacteria group; Cyanobacteria/Melainabacteria group; Cyanobacteria; Synechococcales; Prochloraceae; Prochlorococcus; Prochlorococcus sp. scB241_528J14
°GCA_000634095.1	Prochlorococcus sp. scB241_528J8	Synechococcales	unicellular	seawater	166	55	1577546	1533585	36	225134	1507741	31.16	170424	107797	4	7	0	cellular organisms; Bacteria; Terrabacteria group; Cyanobacteria/Melainabacteria group; Cyanobacteria; Synechococcales; Prochloraceae; Prochlorococcus; Prochlorococcus sp. scB241_528J8
GCA_000634715.1	Prochlorococcus sp. scB241_528K19	Synechococcales	unicellular	seawater	337	93	1448089	1352117	66	116384	1315885	31.26	48932	19836	9	20	0	cellular organisms; Bacteria; Terrabacteria group; Cyanobacteria/Melainabacteria group; Cyanobacteria; Synechococcales; Prochloraceae; Prochlorococcus; Prochlorococcus sp. scB241_528K19
°GCA_000634735.1	Prochlorococcus sp. scB241_528N17	Synechococcales	unicellular	seawater	144	41	1530056	1486165	28	289713	1469229	31.23	140503	67142	4	8	0	cellular organisms; Bacteria; Terrabacteria group; Cyanobacteria/Melainabacteria group; Cyanobacteria; Synechococcales; Prochloraceae; Prochlorococcus; Prochlorococcus sp. scB241_528N17
GCA_000634755.1	Prochlorococcus sp. scB241_528N20	Synechococcales	unicellular	seawater	225	60	1144506	1080509	40	127066	1053266	31.37	49453	28669	7	13	0.09	cellular organisms; Bacteria; Terrabacteria group; Cyanobacteria/Melainabacteria group; Cyanobacteria; Synechococcales; Prochloraceae; Prochlorococcus; Prochlorococcus sp. scB241_528N20
°GCA_000634775.1	Prochlorococcus sp. scB241_528N8	Synechococcales	unicellular	seawater	332	65	1378439	1275412	45	146516	1250213	31.27	59308	40423	7	13	0	cellular organisms; Bacteria; Terrabacteria group; Cyanobacteria/Melainabacteria group; Cyanobacteria; Synechococcales; Prochloraceae; Prochlorococcus; Prochlorococcus sp. scB241_528N8
°GCA_000634115.1	Prochlorococcus sp. scB241_528O2	Synechococcales	unicellular	seawater	232	76	1531686	1470842	50	198380	1434672	31.02	82780	30799	6	13	1.18	cellular organisms; Bacteria; Terrabacteria group; Cyanobacteria/Melainabacteria group; Cyanobacteria; Synechococcales; Prochloraceae; Prochlorococcus; Prochlorococcus sp. scB241_528O2
°GCA_000634135.1	Prochlorococcus sp. scB241_528P14	Synechococcales	unicellular	seawater	281	41	1104134	1015128	27	346589	995736	30.97	158770	41373	2	6	0.5	cellular organisms; Bacteria; Terrabacteria group; Cyanobacteria/Melainabacteria group; Cyanobacteria; Synechococcales; Prochloraceae; Prochlorococcus; Prochlorococcus sp. scB241_528P14
GCA_000635395.1	Prochlorococcus sp. scB241_528P18	Synechococcales	unicellular	seawater	295	57	1464296	1365924	38	245336	1341710	31.35	98349	47938	5	9	0	cellular organisms; Bacteria; Terrabacteria group; Cyanobacteria/Melainabacteria group; Cyanobacteria; Synechococcales; Prochloraceae; Prochlorococcus; Prochlorococcus sp. scB241_528P18
GCA_000635415.1	Prochlorococcus sp. scB241_529B19	Synechococcales	unicellular	seawater	300	81	1480309	1383395	50	292405	1338985	31.45	110726	52321	4	9	0.07	cellular organisms; Bacteria; Terrabacteria group; Cyanobacteria/Melainabacteria group; Cyanobacteria; Synechococcales; Prochloraceae; Prochlorococcus; Prochlorococcus sp. scB241_529B19
°GCA_000634155.1	Prochlorococcus sp. scB241_529C4	Synechococcales	unicellular	seawater	187	62	1606813	1552486	36	298751	1517928	31.21	252660	75457	3	6	1.12	cellular organisms; Bacteria; Terrabacteria group; Cyanobacteria/Melainabacteria group; Cyanobacteria; Synechococcales; Prochloraceae; Prochlorococcus; Prochlorococcus sp. scB241_529C4
GCA_000634175.1	Prochlorococcus sp. scB241_529D18	Synechococcales	unicellular	seawater	170	43	1511453	1454166	26	233178	1430613	31.46	114818	73599	5	9	0.07	cellular organisms; Bacteria; Terrabacteria group; Cyanobacteria/Melainabacteria group; Cyanobacteria; Synechococcales; Prochloraceae; Prochlorococcus; Prochlorococcus sp. scB241_529D18
°GCA_000635435.1	Prochlorococcus sp. scB241_529J11	Synechococcales	unicellular	seawater	205	67	1338231	1278940	45	240532	1247751	31.55	198383	44023	3	8	0	cellular organisms; Bacteria; Terrabacteria group; Cyanobacteria/Melainabacteria group; Cyanobacteria; Synechococcales; Prochloraceae; Prochlorococcus; Prochlorococcus sp. scB241_529J11
GCA_000634795.1	Prochlorococcus sp. scB241_529J15	Synechococcales	unicellular	seawater	180	69	1601052	1556133	55	297607	1537452	31.23	143513	26627	4	9	0.13	cellular organisms; Bacteria; Terrabacteria group; Cyanobacteria/Melainabacteria group; Cyanobacteria; Synechococcales; Prochloraceae; Prochlorococcus; Prochlorococcus sp. scB241_529J15
GCA_000635455.1	Prochlorococcus sp. scB241_529J16	Synechococcales	unicellular	seawater	384	56	951023	826606	34	107462	796501	31.82	52501	20789	5	11	0	cellular organisms; Bacteria; Terrabacteria group; Cyanobacteria/Melainabacteria group; Cyanobacteria; Synechococcales; Prochloraceae; Prochlorococcus; Prochlorococcus sp. scB241_529J16
GCA_000635475.1	Prochlorococcus sp. scB241_529O19	Synechococcales	unicellular	seawater	149	40	1305644	1263528	26	241711	1244564	31.67	114765	62225	4	7	0	cellular organisms; Bacteria; Terrabacteria group; Cyanobacteria/Melainabacteria group; Cyanobacteria; Synechococcales; Prochloraceae; Prochlorococcus; Prochlorococcus sp. scB241_529O19
GCA_000634195.1	Prochlorococcus sp. scB243_495D8	Synechococcales	unicellular	seawater	211	32	1227854	1157390	23	332876	1145287	31.49	200938	114160	3	4	0	cellular organisms; Bacteria; Terrabacteria group; Cyanobacteria/Melainabacteria group; Cyanobacteria; Synechococcales; Prochloraceae; Prochlorococcus; Prochlorococcus sp. scB243_495D8
GCA_000634815.1	Prochlorococcus sp. scB243_495G23	Synechococcales	unicellular	seawater	387	64	1452952	1326650	36	274846	1286424	31.25	125614	103475	4	6	0	cellular organisms; Bacteria; Terrabacteria group; Cyanobacteria/Melainabacteria group; Cyanobacteria; Synechococcales; Prochloraceae; Prochlorococcus; Prochlorococcus sp. scB243_495G23
°-GCA_000634835.1	Prochlorococcus sp. scB243_495I8	Synechococcales	unicellular	seawater	231	45	370192	299201	29	34671	278269	32.68	15620	7182	7	13	0	cellular organisms; Bacteria; Terrabacteria group; Cyanobacteria/Melainabacteria group; Cyanobacteria; Synechococcales; Prochloraceae; Prochlorococcus; Prochlorococcus sp. scB243_495I8
GCA_000635495.1	Prochlorococcus sp. scB243_495K23	Synechococcales	unicellular	seawater	124	43	1620137	1584208	22	333926	1555326	31.45	167995	136278	3	6	0	cellular organisms; Bacteria; Terrabacteria group; Cyanobacteria/Melainabacteria group; Cyanobacteria; Synechococcales; Prochloraceae; Prochlorococcus; Prochlorococcus sp. scB243_495K23
GCA_000634215.1	Prochlorococcus sp. scB243_495L20	Synechococcales	unicellular	seawater	143	36	1569355	1529985	30	538731	1522586	31.35	112037	80222	3	7	0	cellular organisms; Bacteria; Terrabacteria group; Cyanobacteria/Melainabacteria group; Cyanobacteria; Synechococcales; Prochloraceae; Prochlorococcus; Prochlorococcus sp. scB243_495L20
°GCA_000634235.1	Prochlorococcus sp. scB243_495N16	Synechococcales	unicellular	seawater	264	71	1434396	1353870	40	193273	1309578	31.21	79795	39114	5	11	0	cellular organisms; Bacteria; Terrabacteria group; Cyanobacteria/Melainabacteria group; Cyanobacteria; Synechococcales; Prochloraceae; Prochlorococcus; Prochlorococcus sp. scB243_495N16
°GCA_000635515.1	Prochlorococcus sp. scB243_495N3	Synechococcales	unicellular	seawater	368	85	901033	791513	55	73924	752754	31.35	22193	12988	10	21	0	cellular organisms; Bacteria; Terrabacteria group; Cyanobacteria/Melainabacteria group; Cyanobacteria; Synechococcales; Prochloraceae; Prochlorococcus; Prochlorococcus sp. scB243_495N3
°GCA_000634855.1	Prochlorococcus sp. scB243_495N4	Synechococcales	unicellular	seawater	519	105	1192256	1017113	56	105740	953833	31.47	41785	19513	8	15	0	cellular organisms; Bacteria; Terrabacteria group; Cyanobacteria/Melainabacteria group; Cyanobacteria; Synechococcales; Prochloraceae; Prochlorococcus; Prochlorococcus sp. scB243_495N4
°GCA_000634875.1	Prochlorococcus sp. scB243_495P20	Synechococcales	unicellular	seawater	270	60	986037	907046	38	162613	875487	31.39	57064	29608	5	10	0	cellular organisms; Bacteria; Terrabacteria group; Cyanobacteria/Melainabacteria group; Cyanobacteria; Synechococcales; Prochloraceae; Prochlorococcus; Prochlorococcus sp. scB243_495P20
°GCA_000634255.1	Prochlorococcus sp. scB243_496A2	Synechococcales	unicellular	seawater	242	84	1439938	1370868	55	258826	1332799	31.4	83961	33322	4	10	0	cellular organisms; Bacteria; Terrabacteria group; Cyanobacteria/Melainabacteria group; Cyanobacteria; Synechococcales; Prochloraceae; Prochlorococcus; Prochlorococcus sp. scB243_496A2
°GCA_000634895.1	Prochlorococcus sp. scB243_496E10	Synechococcales	unicellular	seawater	411	81	1097829	969413	50	164068	925928	31.35	56745	25904	6	11	0	cellular organisms; Bacteria; Terrabacteria group; Cyanobacteria/Melainabacteria group; Cyanobacteria; Synechococcales; Prochloraceae; Prochlorococcus; Prochlorococcus sp. scB243_496E10
°GCA_000634915.1	Prochlorococcus sp. scB243_496G15	Synechococcales	unicellular	seawater	296	54	1378315	1283576	33	177373	1255027	31.17	101779	69987	5	9	0	cellular organisms; Bacteria; Terrabacteria group; Cyanobacteria/Melainabacteria group; Cyanobacteria; Synechococcales; Prochloraceae; Prochlorococcus; Prochlorococcus sp. scB243_496G15
GCA_000635535.1	Prochlorococcus sp. scB243_496M6	Synechococcales	unicellular	seawater	490	86	977410	825482	56	59652	781996	31.4	35547	13240	8	17	0	cellular organisms; Bacteria; Terrabacteria group; Cyanobacteria/Melainabacteria group; Cyanobacteria; Synechococcales; Prochloraceae; Prochlorococcus; Prochlorococcus sp. scB243_496M6
GCA_000635555.1	Prochlorococcus sp. scB243_496N4	Synechococcales	unicellular	seawater	377	105	1453964	1338988	67	180632	1285881	31.52	60040	23409	6	14	0	cellular organisms; Bacteria; Terrabacteria group; Cyanobacteria/Melainabacteria group; Cyanobacteria; Synechococcales; Prochloraceae; Prochlorococcus; Prochlorococcus sp. scB243_496N4
°GCA_000635575.1	Prochlorococcus sp. scB243_497E17	Synechococcales	unicellular	seawater	154	28	552203	508117	18	133404	494931	31.73	58624	28170	3	6	0	cellular organisms; Bacteria; Terrabacteria group; Cyanobacteria/Melainabacteria group; Cyanobacteria; Synechococcales; Prochloraceae; Prochlorococcus; Prochlorococcus sp. scB243_497E17
GCA_000634935.1	Prochlorococcus sp. scB243_497I20	Synechococcales	unicellular	seawater	136	39	1020798	983115	30	346023	969283	31.58	150532	46394	2	5	0	cellular organisms; Bacteria; Terrabacteria group; Cyanobacteria/Melainabacteria group; Cyanobacteria; Synechococcales; Prochloraceae; Prochlorococcus; Prochlorococcus sp. scB243_497I20
GCA_000634275.1	Prochlorococcus sp. scB243_497J18	Synechococcales	unicellular	seawater	266	63	1401752	1320608	44	323072	1294135	31.25	112061	68114	4	7	0	cellular organisms; Bacteria; Terrabacteria group; Cyanobacteria/Melainabacteria group; Cyanobacteria; Synechococcales; Prochloraceae; Prochlorococcus; Prochlorococcus sp. scB243_497J18
GCA_000634955.1	Prochlorococcus sp. scB243_497N18	Synechococcales	unicellular	seawater	159	30	675744	628767	18	104504	613403	31.77	81902	63082	4	6	0	cellular organisms; Bacteria; Terrabacteria group; Cyanobacteria/Melainabacteria group; Cyanobacteria; Synechococcales; Prochloraceae; Prochlorococcus; Prochlorococcus sp. scB243_497N18
GCA_000634295.1	Prochlorococcus sp. scB243_498A3	Synechococcales	unicellular	seawater	255	52	1472540	1393524	34	156782	1369500	31.36	75535	57342	7	12	0.44	cellular organisms; Bacteria; Terrabacteria group; Cyanobacteria/Melainabacteria group; Cyanobacteria; Synechococcales; Prochloraceae; Prochlorococcus; Prochlorococcus sp. scB243_498A3
°GCA_000634975.1	Prochlorococcus sp. scB243_498B22	Synechococcales	unicellular	seawater	187	40	1476136	1419874	28	395727	1404263	31.18	126314	83135	3	6	0	cellular organisms; Bacteria; Terrabacteria group; Cyanobacteria/Melainabacteria group; Cyanobacteria; Synechococcales; Prochloraceae; Prochlorococcus; Prochlorococcus sp. scB243_498B22
GCA_000635595.1	Prochlorococcus sp. scB243_498B23	Synechococcales	unicellular	seawater	314	56	1236607	1129040	33	169712	1097475	31.06	81393	55793	5	9	0.64	cellular organisms; Bacteria; Terrabacteria group; Cyanobacteria/Melainabacteria group; Cyanobacteria; Synechococcales; Prochloraceae; Prochlorococcus; Prochlorococcus sp. scB243_498B23
°GCA_000634995.1	Prochlorococcus sp. scB243_498C16	Synechococcales	unicellular	seawater	281	59	1477228	1386583	34	357509	1352122	31.25	134534	48265	3	7	0	cellular organisms; Bacteria; Terrabacteria group; Cyanobacteria/Melainabacteria group; Cyanobacteria; Synechococcales; Prochloraceae; Prochlorococcus; Prochlorococcus sp. scB243_498C16
°GCA_000635615.1	Prochlorococcus sp. scB243_498F21	Synechococcales	unicellular	seawater	420	75	1398815	1265521	45	204695	1224748	31.08	90667	46575	5	10	0	cellular organisms; Bacteria; Terrabacteria group; Cyanobacteria/Melainabacteria group; Cyanobacteria; Synechococcales; Prochloraceae; Prochlorococcus; Prochlorococcus sp. scB243_498F21
°GCA_000635635.1	Prochlorococcus sp. scB243_498G3	Synechococcales	unicellular	seawater	325	74	1054292	952699	42	182492	909658	31.08	55007	21512	5	11	0	cellular organisms; Bacteria; Terrabacteria group; Cyanobacteria/Melainabacteria group; Cyanobacteria; Synechococcales; Prochloraceae; Prochlorococcus; Prochlorococcus sp. scB243_498G3
GCA_000635015.1	Prochlorococcus sp. scB243_498I20	Synechococcales	unicellular	seawater	167	36	1589855	1534824	24	540899	1519301	31.27	252279	105366	2	5	0	cellular organisms; Bacteria; Terrabacteria group; Cyanobacteria/Melainabacteria group; Cyanobacteria; Synechococcales; Prochloraceae; Prochlorococcus; Prochlorococcus sp. scB243_498I20
°GCA_000634315.1	Prochlorococcus sp. scB243_498J20	Synechococcales	unicellular	seawater	351	83	860969	757572	46	50463	704120	31.43	25562	15599	10	18	0	cellular organisms; Bacteria; Terrabacteria group; Cyanobacteria/Melainabacteria group; Cyanobacteria; Synechococcales; Prochloraceae; Prochlorococcus; Prochlorococcus sp. scB243_498J20
°GCA_000635035.1	Prochlorococcus sp. scB243_498L10	Synechococcales	unicellular	seawater	381	63	1348564	1218803	39	137672	1184921	30.95	103864	47501	5	10	0.25	cellular organisms; Bacteria; Terrabacteria group; Cyanobacteria/Melainabacteria group; Cyanobacteria; Synechococcales; Prochloraceae; Prochlorococcus; Prochlorococcus sp. scB243_498L10
°GCA_000635655.1	Prochlorococcus sp. scB243_498M14	Synechococcales	unicellular	seawater	163	49	949651	908023	41	145736	897269	30.89	62417	27477	5	10	0	cellular organisms; Bacteria; Terrabacteria group; Cyanobacteria/Melainabacteria group; Cyanobacteria; Synechococcales; Prochloraceae; Prochlorococcus; Prochlorococcus sp. scB243_498M14
GCA_000634335.1	Prochlorococcus sp. scB243_498N4	Synechococcales	unicellular	seawater	126	34	1412289	1374406	27	346321	1365833	31.38	166606	83716	3	6	0	cellular organisms; Bacteria; Terrabacteria group; Cyanobacteria/Melainabacteria group; Cyanobacteria; Synechococcales; Prochloraceae; Prochlorococcus; Prochlorococcus sp. scB243_498N4
°GCA_000634355.1	Prochlorococcus sp. scB243_498N8	Synechococcales	unicellular	seawater	445	65	907618	764975	40	130824	730093	31.26	65743	31287	4	9	0	cellular organisms; Bacteria; Terrabacteria group; Cyanobacteria/Melainabacteria group; Cyanobacteria; Synechococcales; Prochloraceae; Prochlorococcus; Prochlorococcus sp. scB243_498N8
°GCA_000635675.1	Prochlorococcus sp. scB243_498P15	Synechococcales	unicellular	seawater	143	37	1460426	1413594	26	330132	1399138	31.48	235357	87752	3	5	0	cellular organisms; Bacteria; Terrabacteria group; Cyanobacteria/Melainabacteria group; Cyanobacteria; Synechococcales; Prochloraceae; Prochlorococcus; Prochlorococcus sp. scB243_498P15
°GCA_000635695.1	Prochlorococcus sp. scB243_498P3	Synechococcales	unicellular	seawater	258	52	1432254	1353411	37	256521	1333911	31.1	115703	61333	4	8	0	cellular organisms; Bacteria; Terrabacteria group; Cyanobacteria/Melainabacteria group; Cyanobacteria; Synechococcales; Prochloraceae; Prochlorococcus; Prochlorococcus sp. scB243_498P3
GCA_000634375.1	Prochlorococcus sp. scB245a_518A17	Synechococcales	unicellular	seawater	136	57	1625274	1593281	37	397847	1565950	31.29	209203	70825	3	7	0.13	cellular organisms; Bacteria; Terrabacteria group; Cyanobacteria/Melainabacteria group; Cyanobacteria; Synechococcales; Prochloraceae; Prochlorococcus; Prochlorococcus sp. scB245a_518A17
GCA_000635055.1	Prochlorococcus sp. scB245a_518A6	Synechococcales	unicellular	seawater	278	65	1372698	1296646	48	168885	1274608	31.42	49598	34676	7	14	0.16	cellular organisms; Bacteria; Terrabacteria group; Cyanobacteria/Melainabacteria group; Cyanobacteria; Synechococcales; Prochloraceae; Prochlorococcus; Prochlorococcus sp. scB245a_518A6
°GCA_000634395.1	Prochlorococcus sp. scB245a_518D8	Synechococcales	unicellular	seawater	498	76	1439677	1282892	51	328934	1247481	32.11	82395	55110	4	8	0	cellular organisms; Bacteria; Terrabacteria group; Cyanobacteria/Melainabacteria group; Cyanobacteria; Synechococcales; Prochloraceae; Prochlorococcus; Prochlorococcus sp. scB245a_518D8
°GCA_000635075.1	Prochlorococcus sp. scB245a_518E10	Synechococcales	unicellular	seawater	381	45	1327384	1198053	22	325534	1167764	31.54	323197	97151	2	4	0	cellular organisms; Bacteria; Terrabacteria group; Cyanobacteria/Melainabacteria group; Cyanobacteria; Synechococcales; Prochloraceae; Prochlorococcus; Prochlorococcus sp. scB245a_518E10
GCA_000635715.1	Prochlorococcus sp. scB245a_518I6	Synechococcales	unicellular	seawater	308	79	1368538	1272752	50	299899	1232385	31.53	62438	33346	5	11	0	cellular organisms; Bacteria; Terrabacteria group; Cyanobacteria/Melainabacteria group; Cyanobacteria; Synechococcales; Prochloraceae; Prochlorococcus; Prochlorococcus sp. scB245a_518I6
GCA_000635095.1	Prochlorococcus sp. scB245a_518J7	Synechococcales	unicellular	seawater	426	81	1382477	1246811	44	274009	1197025	31.55	71422	31648	5	10	0.08	cellular organisms; Bacteria; Terrabacteria group; Cyanobacteria/Melainabacteria group; Cyanobacteria; Synechococcales; Prochloraceae; Prochlorococcus; Prochlorococcus sp. scB245a_518J7
GCA_000635115.1	Prochlorococcus sp. scB245a_518K17	Synechococcales	unicellular	seawater	335	74	1405162	1299195	45	143704	1258899	31.28	81981	46668	6	12	0.08	cellular organisms; Bacteria; Terrabacteria group; Cyanobacteria/Melainabacteria group; Cyanobacteria; Synechococcales; Prochloraceae; Prochlorococcus; Prochlorococcus sp. scB245a_518K17
GCA_000635135.1	Prochlorococcus sp. scB245a_518O7	Synechococcales	unicellular	seawater	231	53	1469993	1397873	36	622125	1376043	31.19	154454	56148	2	6	0.15	cellular organisms; Bacteria; Terrabacteria group; Cyanobacteria/Melainabacteria group; Cyanobacteria; Synechococcales; Prochloraceae; Prochlorococcus; Prochlorococcus sp. scB245a_518O7
°GCA_000634415.1	Prochlorococcus sp. scB245a_519A13	Synechococcales	unicellular	seawater	222	53	1149563	1085478	36	138630	1062938	31.06	89767	55457	5	9	0	cellular organisms; Bacteria; Terrabacteria group; Cyanobacteria/Melainabacteria group; Cyanobacteria; Synechococcales; Prochloraceae; Prochlorococcus; Prochlorococcus sp. scB245a_519A13
°GCA_000634435.1	Prochlorococcus sp. scB245a_519B7	Synechococcales	unicellular	seawater	97	24	698939	673304	16	180612	662996	31.51	67479	56299	3	6	0	cellular organisms; Bacteria; Terrabacteria group; Cyanobacteria/Melainabacteria group; Cyanobacteria; Synechococcales; Prochloraceae; Prochlorococcus; Prochlorococcus sp. scB245a_519B7
°GCA_000635155.1	Prochlorococcus sp. scB245a_519C7	Synechococcales	unicellular	seawater	317	71	1366174	1273323	45	197437	1237311	31.51	87440	34490	5	10	1.05	cellular organisms; Bacteria; Terrabacteria group; Cyanobacteria/Melainabacteria group; Cyanobacteria; Synechococcales; Prochloraceae; Prochlorococcus; Prochlorococcus sp. scB245a_519C7
°GCA_000635735.1	Prochlorococcus sp. scB245a_519D13	Synechococcales	unicellular	seawater	426	109	1409853	1277407	58	190651	1205656	31.31	105227	30580	4	10	0	cellular organisms; Bacteria; Terrabacteria group; Cyanobacteria/Melainabacteria group; Cyanobacteria; Synechococcales; Prochloraceae; Prochlorococcus; Prochlorococcus sp. scB245a_519D13
°GCA_000635175.1	Prochlorococcus sp. scB245a_519E23	Synechococcales	unicellular	seawater	409	67	1218085	1080592	41	210347	1043422	31.48	112041	28289	4	10	0	cellular organisms; Bacteria; Terrabacteria group; Cyanobacteria/Melainabacteria group; Cyanobacteria; Synechococcales; Prochloraceae; Prochlorococcus; Prochlorococcus sp. scB245a_519E23
GCA_000635755.1	Prochlorococcus sp. scB245a_519G16	Synechococcales	unicellular	seawater	357	60	1310233	1191038	41	131025	1164172	31.15	76112	43840	6	11	0	cellular organisms; Bacteria; Terrabacteria group; Cyanobacteria/Melainabacteria group; Cyanobacteria; Synechococcales; Prochloraceae; Prochlorococcus; Prochlorococcus sp. scB245a_519G16
°GCA_000635195.1	Prochlorococcus sp. scB245a_519L21	Synechococcales	unicellular	seawater	309	84	1431706	1335753	45	250840	1281535	31.24	121317	40944	4	8	0	cellular organisms; Bacteria; Terrabacteria group; Cyanobacteria/Melainabacteria group; Cyanobacteria; Synechococcales; Prochloraceae; Prochlorococcus; Prochlorococcus sp. scB245a_519L21
°GCA_000635775.1	Prochlorococcus sp. scB245a_519O11	Synechococcales	unicellular	seawater	238	61	1284446	1213367	40	259715	1186051	31.22	64997	37652	5	11	0	cellular organisms; Bacteria; Terrabacteria group; Cyanobacteria/Melainabacteria group; Cyanobacteria; Synechococcales; Prochloraceae; Prochlorococcus; Prochlorococcus sp. scB245a_519O11
GCA_000634455.1	Prochlorococcus sp. scB245a_519O21	Synechococcales	unicellular	seawater	205	43	1264472	1204596	25	273894	1180281	31.63	157246	88638	3	6	0	cellular organisms; Bacteria; Terrabacteria group; Cyanobacteria/Melainabacteria group; Cyanobacteria; Synechococcales; Prochloraceae; Prochlorococcus; Prochlorococcus sp. scB245a_519O21
°GCA_000634475.1	Prochlorococcus sp. scB245a_520B18	Synechococcales	unicellular	seawater	474	90	1430675	1274859	51	129630	1221062	31.42	46826	26632	8	16	0	cellular organisms; Bacteria; Terrabacteria group; Cyanobacteria/Melainabacteria group; Cyanobacteria; Synechococcales; Prochloraceae; Prochlorococcus; Prochlorococcus sp. scB245a_520B18
°GCA_000634495.1	Prochlorococcus sp. scB245a_520D2	Synechococcales	unicellular	seawater	290	58	1019838	928509	41	169930	901923	31.36	93304	32716	4	9	0.55	cellular organisms; Bacteria; Terrabacteria group; Cyanobacteria/Melainabacteria group; Cyanobacteria; Synechococcales; Prochloraceae; Prochlorococcus; Prochlorococcus sp. scB245a_520D2
°GCA_000635795.1	Prochlorococcus sp. scB245a_520E22	Synechococcales	unicellular	seawater	338	66	1136820	1030461	46	187619	1002753	31.13	61810	20442	5	11	0	cellular organisms; Bacteria; Terrabacteria group; Cyanobacteria/Melainabacteria group; Cyanobacteria; Synechococcales; Prochloraceae; Prochlorococcus; Prochlorococcus sp. scB245a_520E22
°GCA_000635815.1	Prochlorococcus sp. scB245a_520F22	Synechococcales	unicellular	seawater	245	64	1353699	1280186	44	220625	1255354	31.54	94453	47082	5	10	0	cellular organisms; Bacteria; Terrabacteria group; Cyanobacteria/Melainabacteria group; Cyanobacteria; Synechococcales; Prochloraceae; Prochlorococcus; Prochlorococcus sp. scB245a_520F22
GCA_000634515.1	Prochlorococcus sp. scB245a_520K10	Synechococcales	unicellular	seawater	237	52	1453628	1379939	33	402403	1352328	31.58	276091	83156	2	5	0	cellular organisms; Bacteria; Terrabacteria group; Cyanobacteria/Melainabacteria group; Cyanobacteria; Synechococcales; Prochloraceae; Prochlorococcus; Prochlorococcus sp. scB245a_520K10
-GCA_000634535.1	Prochlorococcus sp. scB245a_520M11	Synechococcales	unicellular	seawater	81	23	400975	376779	18	129018	368989	31.38	76115	20284	2	5	0	cellular organisms; Bacteria; Terrabacteria group; Cyanobacteria/Melainabacteria group; Cyanobacteria; Synechococcales; Prochloraceae; Prochlorococcus; Prochlorococcus sp. scB245a_520M11
°GCA_000634555.1	Prochlorococcus sp. scB245a_521A19	Synechococcales	unicellular	seawater	331	76	1160757	1055954	48	154745	1017037	31.09	56191	22171	6	13	0	cellular organisms; Bacteria; Terrabacteria group; Cyanobacteria/Melainabacteria group; Cyanobacteria; Synechococcales; Prochloraceae; Prochlorococcus; Prochlorococcus sp. scB245a_521A19
°GCA_000634555.2	Prochlorococcus sp. scB245a_521A19	Synechococcales	unicellular	seawater	330	76	1160544	1055954	48	154745	1017037	31.09	56191	22171	6	13	0	cellular organisms; Bacteria; Terrabacteria group; Cyanobacteria/Melainabacteria group; Cyanobacteria; Synechococcales; Prochloraceae; Prochlorococcus; Prochlorococcus sp. scB245a_521A19
°GCA_000635835.1	Prochlorococcus sp. scB245a_521B10	Synechococcales	unicellular	seawater	218	67	1555095	1488829	43	213362	1455696	31.21	118958	52801	5	10	0	cellular organisms; Bacteria; Terrabacteria group; Cyanobacteria/Melainabacteria group; Cyanobacteria; Synechococcales; Prochloraceae; Prochlorococcus; Prochlorococcus sp. scB245a_521B10
°GCA_000635215.1	Prochlorococcus sp. scB245a_521C8	Synechococcales	unicellular	seawater	439	69	966833	815042	38	118748	773182	31.35	60298	27666	5	10	0.13	cellular organisms; Bacteria; Terrabacteria group; Cyanobacteria/Melainabacteria group; Cyanobacteria; Synechococcales; Prochloraceae; Prochlorococcus; Prochlorococcus sp. scB245a_521C8
GCA_000635235.1	Prochlorococcus sp. scB245a_521K15	Synechococcales	unicellular	seawater	329	72	1482919	1384949	34	321423	1333895	31.29	171978	50290	3	7	0	cellular organisms; Bacteria; Terrabacteria group; Cyanobacteria/Melainabacteria group; Cyanobacteria; Synechococcales; Prochloraceae; Prochlorococcus; Prochlorococcus sp. scB245a_521K15
GCA_000635855.1	Prochlorococcus sp. scB245a_521M10	Synechococcales	unicellular	seawater	261	63	1142710	1066681	43	108784	1036640	30.91	44602	20129	8	16	0.1	cellular organisms; Bacteria; Terrabacteria group; Cyanobacteria/Melainabacteria group; Cyanobacteria; Synechococcales; Prochloraceae; Prochlorococcus; Prochlorococcus sp. scB245a_521M10
-GCA_000634575.1	Prochlorococcus sp. scB245a_521N3	Synechococcales	unicellular	seawater	442	75	621899	482855	44	77057	441771	31.45	22306	8511	6	14	0	cellular organisms; Bacteria; Terrabacteria group; Cyanobacteria/Melainabacteria group; Cyanobacteria; Synechococcales; Prochloraceae; Prochlorococcus; Prochlorococcus sp. scB245a_521N3
°GCA_000635875.1	Prochlorococcus sp. scB245a_521N5	Synechococcales	unicellular	seawater	425	70	830606	691161	38	132432	646273	31.43	40482	16539	4	10	0.31	cellular organisms; Bacteria; Terrabacteria group; Cyanobacteria/Melainabacteria group; Cyanobacteria; Synechococcales; Prochloraceae; Prochlorococcus; Prochlorococcus sp. scB245a_521N5
°GCA_000635255.1	Prochlorococcus sp. scB245a_521O20	Synechococcales	unicellular	seawater	139	42	1516364	1476928	31	366802	1463167	31.18	211521	64741	3	6	2.19	cellular organisms; Bacteria; Terrabacteria group; Cyanobacteria/Melainabacteria group; Cyanobacteria; Synechococcales; Prochloraceae; Prochlorococcus; Prochlorococcus sp. scB245a_521O20
°GCA_000634595.1	Prochlorococcus sp. scB245a_521O23	Synechococcales	unicellular	seawater	346	81	895440	793974	57	137351	761451	31.76	22485	11142	7	18	0.26	cellular organisms; Bacteria; Terrabacteria group; Cyanobacteria/Melainabacteria group; Cyanobacteria; Synechococcales; Prochloraceae; Prochlorococcus; Prochlorococcus sp. scB245a_521O23
GCA_000760375.1	Prochlorococcus sp. SS52	Synechococcales	unicellular	seawater	22	22	1754053	1754053	22	264302	1754053	36.44	124224	78347	5	9	0	cellular organisms; Bacteria; Terrabacteria group; Cyanobacteria/Melainabacteria group; Cyanobacteria; Synechococcales; Prochloraceae; Prochlorococcus; Prochlorococcus sp. SS52
-GCA_000291845.1	Prochlorococcus sp. W10	Synechococcales	unicellular	seawater	349	130	561998	448342	73	22676	367907	30.48	5652	3639	21	40	0.54	cellular organisms; Bacteria; Terrabacteria group; Cyanobacteria/Melainabacteria group; Cyanobacteria; Synechococcales; Prochloraceae; Prochlorococcus; Prochlorococcus sp. W10
GCA_000291945.1	Prochlorococcus sp. W11	Synechococcales	unicellular	seawater	158	78	766829	729446	62	60189	705998	30.55	22639	11806	11	22	0	cellular organisms; Bacteria; Terrabacteria group; Cyanobacteria/Melainabacteria group; Cyanobacteria; Synechococcales; Prochloraceae; Prochlorococcus; Prochlorococcus sp. W11
°-GCA_000291965.1	Prochlorococcus sp. W12	Synechococcales	unicellular	seawater	232	83	423437	350029	55	27866	308644	29.41	6829	3951	13	28	0	cellular organisms; Bacteria; Terrabacteria group; Cyanobacteria/Melainabacteria group; Cyanobacteria; Synechococcales; Prochloraceae; Prochlorococcus; Prochlorococcus sp. W12
GCA_000291885.1	Prochlorococcus sp. W2	Synechococcales	unicellular	seawater	108	83	1266767	1252485	62	127061	1220951	30.47	50177	26862	8	16	0	cellular organisms; Bacteria; Terrabacteria group; Cyanobacteria/Melainabacteria group; Cyanobacteria; Synechococcales; Prochloraceae; Prochlorococcus; Prochlorococcus sp. W2
°-GCA_000291905.1	Prochlorococcus sp. W3	Synechococcales	unicellular	seawater	197	52	339045	273060	30	25632	241232	30.47	13761	5782	7	14	0	cellular organisms; Bacteria; Terrabacteria group; Cyanobacteria/Melainabacteria group; Cyanobacteria; Synechococcales; Prochloraceae; Prochlorococcus; Prochlorococcus sp. W3
GCA_000291785.1	Prochlorococcus sp. W4	Synechococcales	unicellular	seawater	104	67	765485	747891	50	58738	721981	29.83	26740	13530	11	21	0	cellular organisms; Bacteria; Terrabacteria group; Cyanobacteria/Melainabacteria group; Cyanobacteria; Synechococcales; Prochloraceae; Prochlorococcus; Prochlorococcus sp. W4
°-GCA_000291985.1	Prochlorococcus sp. W5	Synechococcales	unicellular	seawater	92	18	99467	67205	13	11787	59191	29.18	5521	2558	4	7	0	cellular organisms; Bacteria; Terrabacteria group; Cyanobacteria/Melainabacteria group; Cyanobacteria; Synechococcales; Prochloraceae; Prochlorococcus; Prochlorococcus sp. W5
°-GCA_000291865.1	Prochlorococcus sp. W6	Synechococcales	unicellular	seawater	338	50	385307	262404	24	27111	226000	31.52	13327	8530	6	11	0.44	cellular organisms; Bacteria; Terrabacteria group; Cyanobacteria/Melainabacteria group; Cyanobacteria; Synechococcales; Prochloraceae; Prochlorococcus; Prochlorococcus sp. W6
GCA_000291805.1	Prochlorococcus sp. W7	Synechococcales	unicellular	seawater	109	53	905221	878599	43	108005	864754	30.6	39428	21595	7	14	0	cellular organisms; Bacteria; Terrabacteria group; Cyanobacteria/Melainabacteria group; Cyanobacteria; Synechococcales; Prochloraceae; Prochlorococcus; Prochlorococcus sp. W7
°GCA_000291825.1	Prochlorococcus sp. W8	Synechococcales	unicellular	seawater	58	34	841756	831009	25	124095	818462	31.31	91651	28161	4	8	0	cellular organisms; Bacteria; Terrabacteria group; Cyanobacteria/Melainabacteria group; Cyanobacteria; Synechococcales; Prochloraceae; Prochlorococcus; Prochlorococcus sp. W8
-GCA_000291925.1	Prochlorococcus sp. W9	Synechococcales	unicellular	seawater	211	95	420150	362045	60	17912	314758	30.56	6252	3948	17	33	0	cellular organisms; Bacteria; Terrabacteria group; Cyanobacteria/Melainabacteria group; Cyanobacteria; Synechococcales; Prochloraceae; Prochlorococcus; Prochlorococcus sp. W9
GCA_000252425.1	Prochloron didemni P2-Fiji	Synechococcales	unicellular	symbiosis	3261	870	7519305	6006298	547	84370	5583999	41.85	15915	8404	108	228	2.27	cellular organisms; Bacteria; Terrabacteria group; Cyanobacteria/Melainabacteria group; Cyanobacteria; Synechococcales; Prochloraceae; Prochloron; Prochloron didemni; Prochloron didemni P2-Fiji
GCA_000252465.1	Prochloron didemni P3-Solomon	Synechococcales	unicellular	symbiosis	1964	1095	5862550	5276161	747	40852	4784540	41.9	8043	4804	180	370	5.56	cellular organisms; Bacteria; Terrabacteria group; Cyanobacteria/Melainabacteria group; Cyanobacteria; Synechococcales; Prochloraceae; Prochloron; Prochloron didemni; Prochloron didemni P3-Solomon
GCA_000252485.1	Prochloron didemni P4-Papua_New_Guinea	Synechococcales	unicellular	symbiosis	690	577	5686559	5606596	487	64281	5470861	41.88	16697	9828	107	212	0.29	cellular organisms; Bacteria; Terrabacteria group; Cyanobacteria/Melainabacteria group; Cyanobacteria; Synechococcales; Prochloraceae; Prochloron; Prochloron didemni; Prochloron didemni P4-Papua_New_Guinea
GCA_000341585.1	Prochlorothrix hollandica PCC 9006	Synechococcales	filamentous	freshwater	2340	1354	3377948	2669044	466	10891	1411093	53.53	3039	2428	175	306	2.13	cellular organisms; Bacteria; Terrabacteria group; Cyanobacteria/Melainabacteria group; Cyanobacteria; Synechococcales; Pseudanabaenaceae; Prochlorothrix; Prochlorothrix hollandica; Prochlorothrix hollandica PCC 9006 = CALU 1027
*GCF_000332315.1	Prochlorothrix hollandica PCC 9006	Synechococcales	filamentous	freshwater	13	13	5646343	5646343	13	1592168	5646343	54.4	1356602	371376	2	5	389.63	cellular organisms; Bacteria; Terrabacteria group; Cyanobacteria/Melainabacteria group; Cyanobacteria; Synechococcales; Pseudanabaenaceae; Prochlorothrix; Prochlorothrix hollandica; Prochlorothrix hollandica PCC 9006 = CALU 1027
GCA_000341585.2	Prochlorothrix hollandica PCC 9006	Synechococcales	filamentous	unknown	10	10	5525469	5525469	10	1615536	5525469	54.56	1244169	450565	2	4	496.48	cellular organisms; Bacteria; Terrabacteria group; Cyanobacteria/Melainabacteria group; Cyanobacteria; Synechococcales; Pseudanabaenaceae; Prochlorothrix; Prochlorothrix hollandica; Prochlorothrix hollandica PCC 9006 = CALU 1027
*GCA_000332215.1	Pseudanabaena biceps PCC 7429	Synechococcales	filamentous	extremophile	464	430	5476421	5452209	389	70502	5390409	43.21	20951	11854	85	169	0	cellular organisms; Bacteria; Terrabacteria group; Cyanobacteria/Melainabacteria group; Cyanobacteria; Synechococcales; Pseudanabaenaceae; Pseudanabaena; Pseudanabaena biceps; Pseudanabaena biceps PCC 7429
*GCF_001402795.1	Pseudanabaena sp. Roaring Creek	Synechococcales	filamentous	freshwater	770	694	5477812	5430887	610	66577	5310715	43.35	11694	6942	141	288	0	cellular organisms; Bacteria; Terrabacteria group; Cyanobacteria/Melainabacteria group; Cyanobacteria; Synechococcales; Pseudanabaenaceae; Pseudanabaena; Pseudanabaena sp. 'Roaring Creek'
*GCF_000332175.1	Pseudanabaena sp. PCC 6802	Synechococcales	filamentous	unknown	6	6	5621883	5621883	6	4576495	5621883	47.83	4576495	4576495	1	1	39.17	cellular organisms; Bacteria; Terrabacteria group; Cyanobacteria/Melainabacteria group; Cyanobacteria; Synechococcales; Pseudanabaenaceae; Pseudanabaena; Pseudanabaena sp. PCC 6802
*GCA_000317065.1	Pseudanabaena sp. PCC 7367	Synechococcales	filamentous	unknown	2	2	4885680	4885680	2	4557046	4885680	46.22	4557046	4557046	1	1	0	cellular organisms; Bacteria; Terrabacteria group; Cyanobacteria/Melainabacteria group; Cyanobacteria; Synechococcales; Pseudanabaenaceae; Pseudanabaena; Pseudanabaena sp. PCC 7367
*GCA_000316515.1	Cyanobium gracile PCC 6307	Synechococcales	unicellular	freshwater	1	1	3342364	3342364	1	3342364	3342364	68.71	3342364	3342364	1	1	0	cellular organisms; Bacteria; Terrabacteria group; Cyanobacteria/Melainabacteria group; Cyanobacteria; Synechococcales; Synechococcaceae; Cyanobium; Cyanobium gracile; Cyanobium gracile PCC 6307
°GCA_000708525.1	Cyanobium sp. CACIAM 14	Synechococcales	unicellular	freshwater	71	71	3212489	3212489	71	403256	3212489	68.56	61937	35314	12	29	0.03	cellular organisms; Bacteria; Terrabacteria group; Cyanobacteria/Melainabacteria group; Cyanobacteria; Synechococcales; Synechococcaceae; Cyanobium; Cyanobium sp. CACIAM 14
GCA_000155635.1	Cyanobium sp. PCC 7001	Synechococcales	unicellular	seawater	2	2	2834252	2834252	1	2832412	2832412	68.74	2832412	2832412	1	1	54.9	cellular organisms; Bacteria; Terrabacteria group; Cyanobacteria/Melainabacteria group; Cyanobacteria; Synechococcales; Synechococcaceae; Cyanobium; Cyanobium sp. PCC 7001
*GCA_000317615.1	Dactylococcopsis salina PCC 8305	Synechococcales	unicellular	seawater	1	1	3781008	3781008	1	3781008	3781008	42.44	3781008	3781008	1	1	0	cellular organisms; Bacteria; Terrabacteria group; Cyanobacteria/Melainabacteria group; Cyanobacteria; Synechococcales; Synechococcaceae; Dactylococcopsis; Dactylococcopsis salina; Dactylococcopsis salina PCC 8305
°GCF_900047545.1	Candidatus Synechococcus spongiarum	Synechococcales	unicellular	symbiosis	179	179	1409475	1409475	179	49556	1409475	61.86	10729	6216	45	89	0	cellular organisms; Bacteria; Terrabacteria group; Cyanobacteria/Melainabacteria group; Cyanobacteria; Synechococcales; Synechococcaceae; Synechococcus; Candidatus Synechococcus spongiarum
GCA_001007625.1	Candidatus Synechococcus spongiarum 142	Synechococcales	unicellular	seawater	326	326	2271413	2271413	326	85098	2271413	58.72	9322	5246	71	153	1416.61	cellular organisms; Bacteria; Terrabacteria group; Cyanobacteria/Melainabacteria group; Cyanobacteria; Synechococcales; Synechococcaceae; Synechococcus; Candidatus Synechococcus spongiarum; Candidatus Synechococcus spongiarum 142
GCA_001007635.1	Candidatus Synechococcus spongiarum 15L	Synechococcales	unicellular	seawater	229	229	2209101	2209101	229	42660	2209101	59.16	14814	8190	49	99	757.59	cellular organisms; Bacteria; Terrabacteria group; Cyanobacteria/Melainabacteria group; Cyanobacteria; Synechococcales; Synechococcaceae; Synechococcus; Candidatus Synechococcus spongiarum; Candidatus Synechococcus spongiarum 15L
GCF_000586015.1	Candidatus Synechococcus spongiarum SH4	Synechococcales	unicellular	symbiosis	273	273	1658709	1658709	273	33601	1658709	63.05	7835	4542	67	138	0.12	cellular organisms; Bacteria; Terrabacteria group; Cyanobacteria/Melainabacteria group; Cyanobacteria; Synechococcales; Synechococcaceae; Synechococcus; Candidatus Synechococcus spongiarum; Candidatus Synechococcus spongiarum SH4
°GCA_001007665.1	Candidatus Synechococcus spongiarum SP3	Synechococcales	unicellular	seawater	117	117	2129964	2129964	117	86948	2129964	60.93	27311	15493	26	52	0	cellular organisms; Bacteria; Terrabacteria group; Cyanobacteria/Melainabacteria group; Cyanobacteria; Synechococcales; Synechococcaceae; Synechococcus; Candidatus Synechococcus spongiarum; Candidatus Synechococcus spongiarum SP3
GCA_000010065.1	Synechococcus elongatus PCC 6301	Synechococcales	unicellular	unknown	1	1	2696255	2696255	1	2696255	2696255	55.48	2696255	2696255	1	1	0	cellular organisms; Bacteria; Terrabacteria group; Cyanobacteria/Melainabacteria group; Cyanobacteria; Synechococcales; Synechococcaceae; Synechococcus; Synechococcus elongatus; Synechococcus elongatus PCC 6301
GCA_000012525.1	Synechococcus elongatus PCC 7942	Synechococcales	unicellular	unknown	2	2	2742269	2742269	2	2695903	2742269	55.43	2695903	2695903	1	1	0	cellular organisms; Bacteria; Terrabacteria group; Cyanobacteria/Melainabacteria group; Cyanobacteria; Synechococcales; Synechococcaceae; Synechococcus; Synechococcus elongatus; Synechococcus elongatus PCC 7942
GCA_000153805.1	Synechococcus sp. BL107	Synechococcales	unicellular	unknown	1	1	2285034	2285034	1	2285034	2285034	54.24	2285034	2285034	1	1	72.52	cellular organisms; Bacteria; Terrabacteria group; Cyanobacteria/Melainabacteria group; Cyanobacteria; Synechococcales; Synechococcaceae; Synechococcus; Synechococcus sp. BL107
*°GCF_000179235.1	Synechococcus sp. CB0101	Synechococcales	unicellular	seawater	94	94	2686395	2686395	91	118199	2681441	64.24	60200	31133	16	31	0	cellular organisms; Bacteria; Terrabacteria group; Cyanobacteria/Melainabacteria group; Cyanobacteria; Synechococcales; Synechococcaceae; Synechococcus; Synechococcus sp. CB0101
*GCF_000179255.1	Synechococcus sp. CB0205	Synechococcales	unicellular	seawater	78	78	2427308	2427308	71	165794	2418295	62.99	64768	34651	13	26	0	cellular organisms; Bacteria; Terrabacteria group; Cyanobacteria/Melainabacteria group; Cyanobacteria; Synechococcales; Synechococcaceae; Synechococcus; Synechococcus sp. CB0205
GCA_000014585.1	Synechococcus sp. CC9311	Synechococcales	unicellular	seawater	1	1	2606748	2606748	1	2606748	2606748	52.45	2606748	2606748	1	1	0	cellular organisms; Bacteria; Terrabacteria group; Cyanobacteria/Melainabacteria group; Cyanobacteria; Synechococcales; Synechococcaceae; Synechococcus; Synechococcus sp. CC9311
GCA_000012625.1	Synechococcus sp. CC9605	Synechococcales	unicellular	seawater	1	1	2510659	2510659	1	2510659	2510659	59.22	2510659	2510659	1	1	0	cellular organisms; Bacteria; Terrabacteria group; Cyanobacteria/Melainabacteria group; Cyanobacteria; Synechococcales; Synechococcaceae; Synechococcus; Synechococcus sp. CC9605
*GCF_000515235.1	Synechococcus sp. CC9616	Synechococcales	unicellular	unknown	1	1	2645910	2645910	1	2645910	2645910	56.55	2645910	2645910	1	1	60.47	cellular organisms; Bacteria; Terrabacteria group; Cyanobacteria/Melainabacteria group; Cyanobacteria; Synechococcales; Synechococcaceae; Synechococcus; Synechococcus sp. CC9616
GCA_000012505.1	Synechococcus sp. CC9902	Synechococcales	unicellular	seawater	1	1	2234828	2234828	1	2234828	2234828	54.16	2234828	2234828	1	1	0	cellular organisms; Bacteria; Terrabacteria group; Cyanobacteria/Melainabacteria group; Cyanobacteria; Synechococcales; Synechococcaceae; Synechococcus; Synechococcus sp. CC9902
GCA_001039265.1	Synechococcus sp. GFB01	Synechococcales	unicellular	seawater	125	125	2339812	2339812	122	96330	2335280	67.82	29091	15930	24	51	79.56	cellular organisms; Bacteria; Terrabacteria group; Cyanobacteria/Melainabacteria group; Cyanobacteria; Synechococcales; Synechococcaceae; Synechococcus; Synechococcus sp. GFB01
GCA_000013225.1	Synechococcus sp. JA-2-3Ba2-13	Synechococcales	unicellular	extremophile	1	1	3046682	3046682	1	3046682	3046682	58.45	3046682	3046682	1	1	0.07	cellular organisms; Bacteria; Terrabacteria group; Cyanobacteria/Melainabacteria group; Cyanobacteria; Synechococcales; Synechococcaceae; Synechococcus; Synechococcus sp. JA-2-3B'a(2-13)
GCA_000013205.1	Synechococcus sp. JA-3-3Ab	Synechococcales	unicellular	extremophile	1	1	2932766	2932766	1	2932766	2932766	60.24	2932766	2932766	1	1	0	cellular organisms; Bacteria; Terrabacteria group; Cyanobacteria/Melainabacteria group; Cyanobacteria; Synechococcales; Synechococcaceae; Synechococcus; Synechococcus sp. JA-3-3Ab
GCA_000737535.1	Synechococcus sp. KORDI-100	Synechococcales	unicellular	seawater	1	1	2789000	2789000	1	2789000	2789000	57.5	2789000	2789000	1	1	0	cellular organisms; Bacteria; Terrabacteria group; Cyanobacteria/Melainabacteria group; Cyanobacteria; Synechococcales; Synechococcaceae; Synechococcus; Synechococcus sp. KORDI-100
GCA_000737575.1	Synechococcus sp. KORDI-49	Synechococcales	unicellular	seawater	1	1	2585813	2585813	1	2585813	2585813	61.37	2585813	2585813	1	1	0	cellular organisms; Bacteria; Terrabacteria group; Cyanobacteria/Melainabacteria group; Cyanobacteria; Synechococcales; Synechococcaceae; Synechococcus; Synechococcus sp. KORDI-49
GCA_000737595.1	Synechococcus sp. KORDI-52	Synechococcales	unicellular	seawater	1	1	2572069	2572069	1	2572069	2572069	59.09	2572069	2572069	1	1	0	cellular organisms; Bacteria; Terrabacteria group; Cyanobacteria/Melainabacteria group; Cyanobacteria; Synechococcales; Synechococcaceae; Synechococcus; Synechococcus sp. KORDI-52
GCF_000715475.1	Synechococcus sp. NKBG 042902	Synechococcales	unicellular	unknown	77	69	3319479	3313786	59	274433	3300893	49.38	129528	76565	9	17	0.03	cellular organisms; Bacteria; Terrabacteria group; Cyanobacteria/Melainabacteria group; Cyanobacteria; Synechococcales; Synechococcaceae; Synechococcus; Synechococcus sp. NKBG042902
GCF_000485815.1	Synechococcus sp. NKBG15041c	Synechococcales	unicellular	seawater	44	41	3180043	3177760	40	371623	3176756	49.26	168293	63065	6	14	0	cellular organisms; Bacteria; Terrabacteria group; Cyanobacteria/Melainabacteria group; Cyanobacteria; Synechococcales; Synechococcaceae; Synechococcus; Synechococcus sp. NKBG15041c
*GCA_000316685.1	Synechococcus sp. PCC 6312	Synechococcales	unicellular	freshwater	2	2	3720499	3720499	2	3697276	3720499	48.5	3697276	3697276	1	1	0	cellular organisms; Bacteria; Terrabacteria group; Cyanobacteria/Melainabacteria group; Cyanobacteria; Synechococcales; Synechococcaceae; Synechococcus; Synechococcus sp. PCC 6312
*GCA_000019485.1	Synechococcus sp. PCC 7002	Synechococcales	unicellular	seawater	7	7	3409935	3409935	7	3008047	3409935	49.19	3008047	3008047	1	1	0	cellular organisms; Bacteria; Terrabacteria group; Cyanobacteria/Melainabacteria group; Cyanobacteria; Synechococcales; Synechococcaceae; Synechococcus; Synechococcus sp. PCC 7002
GCF_001693255.1	Synechococcus sp. PCC 7003	Synechococcales	unicellular	seawater	3	3	3345085	3345085	3	3057091	3345085	49.26	3057091	3057091	1	1	0	cellular organisms; Bacteria; Terrabacteria group; Cyanobacteria/Melainabacteria group; Cyanobacteria; Synechococcales; Synechococcaceae; Synechococcus; Synechococcus sp. PCC 7003
GCF_001693275.1	Synechococcus sp. PCC 7117	Synechococcales	unicellular	seawater	6	6	3432101	3432101	6	3087720	3432101	49.13	3087720	3087720	1	1	0	cellular organisms; Bacteria; Terrabacteria group; Cyanobacteria/Melainabacteria group; Cyanobacteria; Synechococcales; Synechococcaceae; Synechococcus; Synechococcus sp. PCC 7117
GCF_001521855.1	Synechococcus sp. PCC 73109	Synechococcales	unicellular	unknown	6	6	3298676	3298676	6	3025472	3298676	49.34	3025472	3025472	1	1	0	cellular organisms; Bacteria; Terrabacteria group; Cyanobacteria/Melainabacteria group; Cyanobacteria; Synechococcales; Synechococcaceae; Synechococcus; Synechococcus sp. PCC 73109
GCA_000155595.1	Synechococcus sp. PCC 7335	Synechococcales	unicellular	unknown	11	11	5973558	5973558	7	4720099	5967990	48.24	4720099	4720099	1	1	158.38	cellular organisms; Bacteria; Terrabacteria group; Cyanobacteria/Melainabacteria group; Cyanobacteria; Synechococcales; Synechococcaceae; Synechococcus; Synechococcus sp. PCC 7335
GCF_000332275.1	Synechococcus sp. PCC 7336	Synechococcales	unicellular	seawater	1	1	5066637	5066637	1	5066637	5066637	53.71	5066637	5066637	1	1	13.82	cellular organisms; Bacteria; Terrabacteria group; Cyanobacteria/Melainabacteria group; Cyanobacteria; Synechococcales; Synechococcaceae; Synechococcus; Synechococcus sp. PCC 7336
*GCA_000317085.1	Synechococcus sp. PCC 7502	Synechococcales	unicellular	extremophile	3	3	3583735	3583735	3	3510253	3583735	40.62	3510253	3510253	1	1	0	cellular organisms; Bacteria; Terrabacteria group; Cyanobacteria/Melainabacteria group; Cyanobacteria; Synechococcales; Synechococcaceae; Synechococcus; Synechococcus sp. PCC 7502
GCF_001693295.1	Synechococcus sp. PCC 8807	Synechococcales	unicellular	seawater	7	7	3304088	3304088	7	3059495	3304088	49.37	3059495	3059495	1	1	0	cellular organisms; Bacteria; Terrabacteria group; Cyanobacteria/Melainabacteria group; Cyanobacteria; Synechococcales; Synechococcaceae; Synechococcus; Synechococcus sp. PCC 8807
GCA_000063525.1	Synechococcus sp. RCC307	Synechococcales	unicellular	seawater	1	1	2224914	2224914	1	2224914	2224914	60.84	2224914	2224914	1	1	0.04	cellular organisms; Bacteria; Terrabacteria group; Cyanobacteria/Melainabacteria group; Cyanobacteria; Synechococcales; Synechococcaceae; Synechococcus; Synechococcus sp. RCC307
GCA_000153825.1	Synechococcus sp. RS9916	Synechococcales	unicellular	unknown	1	1	2664873	2664873	1	2664873	2664873	59.81	2664873	2664873	1	1	15.31	cellular organisms; Bacteria; Terrabacteria group; Cyanobacteria/Melainabacteria group; Cyanobacteria; Synechococcales; Synechococcaceae; Synechococcus; Synechococcus sp. RS9916
GCA_000153065.1	Synechococcus sp. RS9917	Synechococcales	unicellular	unknown	1	1	2584918	2584918	1	2584918	2584918	64.46	2584918	2584918	1	1	207.98	cellular organisms; Bacteria; Terrabacteria group; Cyanobacteria/Melainabacteria group; Cyanobacteria; Synechococcales; Synechococcaceae; Synechococcus; Synechococcus sp. RS9917
GCA_000817325.1	Synechococcus sp. UTEX 2973	Synechococcales	unicellular	unknown	3	3	2744626	2744626	3	2690418	2744626	55.44	2690418	2690418	1	1	0	cellular organisms; Bacteria; Terrabacteria group; Cyanobacteria/Melainabacteria group; Cyanobacteria; Synechococcales; Synechococcaceae; Synechococcus; Synechococcus sp. UTEX 2973
GCA_000153045.1	Synechococcus sp. WH 5701	Synechococcales	unicellular	unknown	135	135	3043834	3043834	27	428863	2888692	65.97	311041	163802	4	8	0	cellular organisms; Bacteria; Terrabacteria group; Cyanobacteria/Melainabacteria group; Cyanobacteria; Synechococcales; Synechococcaceae; Synechococcus; Synechococcus sp. WH 5701
GCA_000063505.1	Synechococcus sp. WH 7803	Synechococcales	unicellular	seawater	1	1	2366980	2366980	1	2366980	2366980	60.24	2366980	2366980	1	1	0	cellular organisms; Bacteria; Terrabacteria group; Cyanobacteria/Melainabacteria group; Cyanobacteria; Synechococcales; Synechococcaceae; Synechococcus; Synechococcus sp. WH 7803
GCA_000153285.1	Synechococcus sp. WH 7805	Synechococcales	unicellular	unknown	13	13	2620367	2620367	8	597712	2613279	57.66	470273	441054	3	4	0	cellular organisms; Bacteria; Terrabacteria group; Cyanobacteria/Melainabacteria group; Cyanobacteria; Synechococcales; Synechococcaceae; Synechococcus; Synechococcus sp. WH 7805
*GCA_000230675.2	Synechococcus sp. WH 8016	Synechococcales	unicellular	unknown	16	14	2694843	2693328	11	1259206	2689002	54.12	347852	283848	2	4	0	cellular organisms; Bacteria; Terrabacteria group; Cyanobacteria/Melainabacteria group; Cyanobacteria; Synechococcales; Synechococcaceae; Synechococcus; Synechococcus sp. WH 8016
*GCF_000230675.1	Synechococcus sp. WH 8016	Synechococcales	unicellular	unknown	16	14	2694843	2693328	11	1259206	2689002	54.12	347852	283848	2	4	0	cellular organisms; Bacteria; Terrabacteria group; Cyanobacteria/Melainabacteria group; Cyanobacteria; Synechococcales; Synechococcaceae; Synechococcus; Synechococcus sp. WH 8016
GCA_001040845.1	Synechococcus sp. WH 8020	Synechococcales	unicellular	seawater	1	1	2661166	2661166	1	2661166	2661166	53.14	2661166	2661166	1	1	37.58	cellular organisms; Bacteria; Terrabacteria group; Cyanobacteria/Melainabacteria group; Cyanobacteria; Synechococcales; Synechococcaceae; Synechococcus; Synechococcus sp. WH 8020
GCA_000195975.1	Synechococcus sp. WH 8102	Synechococcales	unicellular	seawater	1	1	2434428	2434428	1	2434428	2434428	59.41	2434428	2434428	1	1	0	cellular organisms; Bacteria; Terrabacteria group; Cyanobacteria/Melainabacteria group; Cyanobacteria; Synechococcales; Synechococcaceae; Synechococcus; Synechococcus sp. WH 8102
GCA_001182765.1	Synechococcus sp. WH 8103	Synechococcales	unicellular	seawater	1	1	2429688	2429688	1	2429688	2429688	59.47	2429688	2429688	1	1	0	cellular organisms; Bacteria; Terrabacteria group; Cyanobacteria/Melainabacteria group; Cyanobacteria; Synechococcales; Synechococcaceae; Synechococcus; Synechococcus sp. WH 8103
GCA_000161795.2	Synechococcus sp. WH 8109	Synechococcales	unicellular	seawater	1	1	2111515	2111515	1	2111515	2111515	60.09	2111515	2111515	1	1	0	cellular organisms; Bacteria; Terrabacteria group; Cyanobacteria/Melainabacteria group; Cyanobacteria; Synechococcales; Synechococcaceae; Synechococcus; Synechococcus sp. WH 8109
GCA_000011345.1	Thermosynechococcus elongatus BP-1	Synechococcales	unicellular	extremophile	1	1	2593857	2593857	1	2593857	2593857	53.92	2593857	2593857	1	1	0	cellular organisms; Bacteria; Terrabacteria group; Cyanobacteria/Melainabacteria group; Cyanobacteria; Synechococcales; Synechococcaceae; Thermosynechococcus; Thermosynechococcus elongatus; Thermosynechococcus elongatus BP-1
GCA_000505665.1	Thermosynechococcus sp. NK55	Synechococcales	unicellular	extremophile	1	1	2520064	2520064	1	2520064	2520064	53.81	2520064	2520064	1	1	3.97	cellular organisms; Bacteria; Terrabacteria group; Cyanobacteria/Melainabacteria group; Cyanobacteria; Synechococcales; Synechococcaceae; Thermosynechococcus; Thermosynechococcus sp. NK55a
GCA_001438415.1	Cyanobacterium BACL30 MAG-120619-bin27	Chroococcales	unicellular	seawater	570	570	1813814	1813814	316	20340	1457691	63.65	5272	3540	92	178	0	cellular organisms; Bacteria; Terrabacteria group; Cyanobacteria/Melainabacteria group; Cyanobacteria; unclassified Cyanobacteria; cyanobacterium BACL30 MAG-120619-bin27
GCA_000829235.1	Cyanobacterium endosymbiont of Epithemia turgida isolate EtSB	Chroococcales	unicellular	symbiosis	1	1	2794318	2794318	1	2794318	2794318	33.41	2794318	2794318	1	1	0	cellular organisms; Bacteria; Terrabacteria group; Cyanobacteria/Melainabacteria group; Cyanobacteria; unclassified Cyanobacteria; cyanobacterium endosymbiont of Epithemia turgida; cyanobacterium endosymbiont of Epithemia turgida isolate EtSB Lake Yunoko
*GCF_000332255.1	Cyanobacterium PCC 7702	Chroococcales	unicellular	unknown	4	4	4903153	4903153	3	4895220	4901470	42.39	4895220	4895220	1	1	1286.88	cellular organisms; Bacteria; Terrabacteria group; Cyanobacteria/Melainabacteria group; Cyanobacteria; unclassified Cyanobacteria; cyanobacterium PCC 7702
PRJNA210338	Calothrix desertica PCC 7102	Nostocales	heterocystous	terrestrial	10	10	11416284	11416284	10	2989987	11416284	38.55	2372181	2189268	3	4	100.73
°-PRJNA165539	Cyanobacteria bacterium JGI 0000014-E08	unknown	unknown	seawater	83	59	343353	327995	38	24950	296832	44.15	8998	7353	11	19	1.35
PRJNA158715	Spirulina major PCC 6313	Spirulinales	filamentous	seawater	2	2	5050153	5050153	2	4994740	5050153	53.48	4994740	4994740	1	1	21.94
PRJNA158687	Chroococcidiopsis sp. PCC 6712	Chroococcidiopsidales	unicellular	freshwater	3	3	5720887	5720887	3	5644658	5720887	35.35	5644658	5644658	1	1	26.25
