# Supplementary material for: Consensus assessment of the contamination level of publicly available cyanobacterial genomes
Source: PLoS One. 2018 Jul 25;13(7):e0200323. doi: 10.1371/journal.pone.0200323 (PMC6059444; doi:10.1371/journal.pone.0200323)
Supplement: S2 Table — The table gives the accession, the name (binomial incl. strain), the main assembly properties (as determined by QUAST), and the ranking results of the 440 assemblies surveyed. Assemblies are sorted from the most contaminated to the less contaminated. (*) indicates assemblies for which raw read data are in principle available for download from NCBI SRA; (˚) indicates assemblies that are devoid of SSU rRNA (16S) classified as Cyanobacteria; (+) indicates assemblies that are too large (>15,000 kbp); (-) indicates assemblies that are too small (<500 kbp). Assemblies included in the reference database have their Kraken contamination level set to missing data (NA). (XLSX) [file pone.0200323.s008.xlsx]

## Sheet: reorder
Genome assembly		Assembly properties		Ranking results
Accession	Organism.name	Scaffolds.ge.1000.nt	Total.length.ge.1000.nt	frac.rRNA	rRNA	frac.rprot	rprot	CheckM	Kraken	DIAMOND	CONCOCT	rank.sum.6	rank.6	rank.rRNA	rank.rprot	rank.CheckM	rank.Kraken	rank.DIAMOND	rank.CONCOCT	rank.avg.6.na	rank.6.na
*+GCA_000472885.1	Mastigocoleus testarum BC008	974	15866152	2/3	66.67	80/128	62.5	200	31.84	35.15	44.27	53	1	5	1	1	4	2	40	8.83333	1
GCF_001482745.1	Oscillatoriales cyanobacterium MTP1	68	7647882	1/2	50	32/80	40	80.53	44.93	32.99	50.41	61.5	2	9.5	9	6	1	3	33	10.25	2
GCA_000817745.1	Aphanocapsa montana BDHKU210001	296	11500044	1/2	50	20/71	28.17	32.76	25.16	21.4	47.55	80.5	3	9.5	12	10	7	5	37	13.4167	3
GCA_000817785.1	Hassallia byssoidea VB512170	62	13096531	2/5	40	36/86	41.86	104.63	NA	20.35	38.95	428.5	13	14	7	2.5	NA	6	51	16.1	4
GCA_000963755.2	Trichodesmium erythraeum 21-75	1320	7900996	1/2	50	56/105	53.33	85.48	6.49	17.75	49.8	100	4	9.5	3.5	4.5	38.5	10	34	16.6667	5
GCF_000963755.1	Trichodesmium erythraeum 21-75	1320	7900996	1/2	50	56/105	53.33	85.48	6.49	17.76	49.13	101	5	9.5	3.5	4.5	38.5	9	36	16.8333	6
GCA_001458455.1	Chrysosporum ovalisporum strain UAM-MAO	336	4815140	1/2	50	71/116	61.21	22.19	11.45	27.1	39.3	102.5	6	9.5	2	12	27	4	48	17.0833	7
GCA_000817775.1	Lyngbya confervoides BDU141951	298	8799693	2/4	50	7/51	13.73	23.11	21.24	15.94	36.71	108	7	9.5	14	11	9.5	11	53	18	8
GCA_000817735.1	Scytonema millei VB511283	118	11627246	1/3	33.33	41/92	44.57	44.54	NA	18.07	34.98	443	14	15	5	8	NA	8	59	19	9
GCA_000828085.1	Scytonema tolypothrichoides VB-61278	214	10008488	2/4	50	2/46	4.35	104.63	NA	5.51	25.69	512.5	16	9.5	19.5	2.5	NA	22	111	32.9	10
°GCA_000634395.1	Prochlorococcus sp. scB245a_518D8	76	1282892	1/1	100	16/45	35.56	11.96	11.36	41.55	21.74	198	8	1	11	14	28	1	143	33	11
°GCF_001637395.1	Leptolyngbya valderiana BDU 20041	420	6991351	0/0	0	8/67	11.94	54.29	34.21	15.13	49.63	299.5	9	228.5	15	7	2	12	35	49.9167	12
GCA_000828075.1	Tolypothrix campylonemoides VB511288	135	10627177	3/4	75	36/81	44.44	5.39	NA	12.95	14.19	603	20	3	6	21	NA	13	212	51	13
°GCF_001637315.1	Phormidium willei BDU 130791	171	4600567	0/0	0	17/61	27.87	5.42	11.28	6.66	85.01	333.5	10	228.5	13	20	29	19	24	55.5833	14
GCF_000828075.2	Tolypothrix campylonemoides VB511288	61	9468441	3/4	75	31/76	40.79	3.41	0	6.23	92.28	427	12	3	8	32	263	21	15	57	15
GCA_000341585.2	Prochlorothrix hollandica PCC 9006	10	5525469	3/4	75	2/46	4.35	4.39	6.45	3.75	10.91	352	11	3	19.5	26.5	41	26.5	235	58.5833	16
°GCA_000934435.1	Mastigocladus laminosus UU774	174	8560182	0/0	0	25/65	38.46	5.53	12.63	11.15	16.43	488.5	15	228.5	10	19	20	15	196	81.4167	17
GCF_000346485.2	Scytonema hofmannii PCC 7110	27	12284271	1/5	20	0/43	0	2.77	0.69	1.35	86.56	558.5	17	16	231	36	164	90	22	93.1667	18
°-PRJNA165539	Cyanobacteria bacterium JGI 0000014-E08	59	327995	0/0	0	1/10	10	0.88	4.45	18.13	24.59	563	18	228.5	18	133.5	52	7	124	93.8333	19
GCF_001904775.1	Phormidium tenue NIES-30	44	5821893	0/1	0	0/42	0	1.45	13.12	2.38	96.83	592	19	228.5	231	69.5	18	39	6	98.6667	20
GCA_000341585.1	Prochlorothrix hollandica PCC 9006	1354	2669044	0/1	0	4/36	11.11	1.96	6.02	3.32	8.65	612.5	21	228.5	16	46	42	33	247	102.083	21
GCA_001007635.1	Candidatus Synechococcus spongiarum 15L	229	2209101	0/1	0	0/44	0	1.22	12.05	9.75	34.85	652.5	22	228.5	231	90	26	16	61	108.75	22
GCF_000828085.2	Scytonema tolypothrichoides VB-61278	31	7893269	2/4	50	0/44	0	1.41	0	1.69	94.89	741.5	27	9.5	231	73	263	68.5	12	109.5	23
GCA_000252425.1	Prochloron didemni P2-Fiji	870	6006298	0/1	0	0/43	0	2.69	1.55	1.98	42.77	683.5	23	228.5	231	37	90	55	42	113.917	24
*GCF_001870905.1	Geitlerinema sp. PCC 9228	197	4777470	0/1	0	0/43	0	1.63	3.09	1.32	86.31	692	24	228.5	231	57.5	58	93	23	115.167	25
GCA_000153045.1	Synechococcus sp. WH 5701	135	3043834	0/1	0	0/50	0	7.52	NA	3.34	30.75	931.5	55.5	228.5	231	16	NA	32	76	116.7	26
GCA_000252465.1	Prochloron didemni P3-Solomon	1095	5276161	0/1	0	0/43	0	1.82	1.41	1.97	46.02	703.5	25	228.5	231	49	101	56	38	117.25	27
GCF_000586015.1	Candidatus Synechococcus spongiarum SH4	273	1658709	0/1	0	0/43	0	1.22	21.24	3.86	23.3	717	26	228.5	231	90	9.5	25	133	119.5	28
°GCA_001314865.1	Phormidesmis priestleyi Ana	136	5928357	0/0	0	0/45	0	1.22	3.54	1.83	30	745	28	228.5	231	90	55	60	80.5	124.167	29
°GCF_900047545.1	Candidatus Synechococcus spongiarum	179	1409475	0/0	0	0/42	0	0.41	17.34	6.51	80.85	745.5	29	228.5	231	225	14	20	27	124.25	30.5
°GCF_001904745.1	Calothrix sp. HK-06	243	9990453	0/0	0	0/46	0	1.59	1.64	1.16	58.2	746	30	228.5	231	59.5	82.5	112	32	124.25	30.5
GCF_000817735.2	Scytonema millei VB511283	250	7254124	0/1	0	0/15	0	2.59	0.47	1.81	97.2	751.5	31	228.5	231	38	188	61	5	125.25	32
GCA_000291945.1	Prochlorococcus sp. W11	78	729446	0/1	0	0/17	0	0.82	10.91	1.3	30	817.5	32	228.5	231	149.5	31	97	80.5	136.25	33
GCF_900009145.1	Planktothrix tepida PCC 9214	80	6737375	0/3	0	0/44	0	1.18	1.27	0.94	92.32	819.5	33	228.5	231	96.5	108.5	141.5	14	136.667	34
°GCF_001904725.1	Phormidium ambiguum IAM M-71	90	7410502	0/0	0	0/44	0	0.89	1.46	0.99	97.46	822.5	34	228.5	231	131.5	95.5	132.5	3	137	35
GCA_001039265.1	Synechococcus sp. GFB01	125	2339812	0/4	0	0/41	0	4.15	32.11	2.21	4.48	828.5	35	228.5	231	28	3	42	296	138.083	36
GCF_001904675.1	Scytonema sp. HK-05	179	9564226	0/1	0	0/44	0	3.33	0.43	0.95	96.48	830.5	36	228.5	231	33	192	138.5	9	138.667	37
°GCA_001657325.1	Geitlerinema sp. BBD 1991-9	113	5982965	0/0	0	0/43	0	0.47	3.24	1.32	91.2	838.5	37	228.5	231	209	57	93	18	139.417	38
GCA_000775285.1	Neosynechococcus sphagnicola sy1	96	4316897	0/1	0	5/47	10.64	0.84	NA	2.1	5.84	1055.5	89	228.5	17	145	NA	47	270	141.5	39
*GCA_000332215.1	Pseudanabaena biceps PCC 7429	430	5452209	0/1	0	0/45	0	1.18	NA	1.74	28.47	1056	90	228.5	231	96.5	NA	63	90	141.8	40
GCF_000317245.1	Fischerella muscicola SAG 1427-1 = PCC 73103	377	7283030	0/1	0	1/45	2.22	0.96	0.77	0.7	21.64	866.5	38.5	228.5	21	123.5	153	195	144	144.167	41
GCA_000252485.1	Prochloron didemni P4-Papua_New_Guinea	577	5606596	0/1	0	0/43	0	0.51	1.61	2.15	31.83	866.5	38.5	228.5	231	203	88	45	71	144.417	42
°GCF_000733415.1	Leptolyngbya sp. JSC-1	2	7866824	0/0	0	0/44	0	1.3	4.39	1.67	15.52	869.5	40	228.5	231	84	54	70	202	144.917	43
GCA_001438415.1	Cyanobacterium BACL30 MAG-120619-bin27	570	1813814	0/1	0	0/43	0	6.22	18.86	0.85	13.13	876.5	41	228.5	231	18	12	162	224	145.917	44
*GCF_001890765.1	Spirulina major PCC 6313	2	5050153	0/2	0	0/43	0	0.11	5.65	1.74	98.02	882.5	42	228.5	231	312.5	45	63	2	147	45
GCF_000332275.1	Synechococcus sp. PCC 7336	1	5066637	0/2	0	0/43	0	4.39	5.75	3.39	3.56	885	43	228.5	231	26.5	44	31	324	147.5	46
GCA_000613065.1	Richelia intracellularis strain RC01	674	5407057	0/1	0	0/44	0	1.85	NA	0.73	40.98	1088.5	103	228.5	231	48	NA	187.5	46	148.2	47
°-GCA_000169975.1	Leptolyngbya valderiana BDU 20041	5	10650	0/0	0	0/0	0	0	14.59	12.54	80	899	44	228.5	231	381.5	16	14	28	149.833	48
*°GCF_000179235.1	Synechococcus sp. CB0101	94	2686395	0/0	0	0/43	0	0.68	25.47	1.93	14.5	901.5	45	228.5	231	168	6	58	210	150.25	50
GCA_000238775.2	Acaryochloris sp. CCMEE 5410	416	7808032	0/1	0	0/42	0	3.93	0.35	1.73	22.11	902	46.5	228.5	231	29.5	205	66	141.5	150.25	50
GCF_000238775.1	Acaryochloris sp. CCMEE 5410	416	7808032	0/1	0	0/42	0	3.93	0.35	1.73	22.11	902	46.5	228.5	231	29.5	205	66	141.5	150.25	50
*GCF_000332315.1	Prochlorothrix hollandica PCC 9006	13	5646343	0/1	0	0/42	0	0.86	4.65	2.11	15.3	904	48	228.5	231	141.5	51	46	206	150.667	52
GCF_000763385.1	Leptolyngbya sp. KIOST-1	9	6316710	0/1	0	0/42	0	3.14	23.1	2	3	904.5	49	228.5	231	34	8	54	349.5	150.833	53
°GCA_000635575.1	Prochlorococcus sp. scB243_497E17	28	508117	0/0	0	0/12	0	0.82	2.62	0.92	28.07	910	50	228.5	231	149.5	62	145.5	94	151.75	54
°GCF_001904715.1	Nostoc calcicola FACHB-389	320	9049214	0/0	0	0/45	0	1.11	0.62	0.84	93.69	913.5	51	228.5	231	104	172.5	165	13	152.333	55
°GCA_000635195.1	Prochlorococcus sp. scB245a_519L21	84	1335753	0/0	0	0/40	0	1.36	1.23	0.68	31.84	916.5	52	228.5	231	76	111	200.5	70	152.833	56
GCF_001854205.1	Moorea producens JHB	3	9384763	0/1	0	0/44	0	0.93	0.29	1.18	97.44	920	53	228.5	231	128	217.5	111	4	153.333	57
°GCA_000708525.1	Cyanobium sp. CACIAM 14	71	3212489	0/0	0	0/44	0	0.09	27.87	3.75	24.75	924	54	228.5	231	315.5	5	26.5	118	154.083	58
*GCF_000309385.1	Nodosilinea nodulosa PCC 7104	2	6891283	0/3	0	0/43	0	3.62	19.47	2.43	2.18	931.5	55.5	228.5	231	31	11	38	391.5	155.167	59
GCA_000635535.1	Prochlorococcus sp. scB243_496M6	86	825482	0/1	0	0/12	0	1.22	1.02	0.77	30.83	939.5	57	228.5	231	90	135	179.5	75	156.5	60
GCA_001548395.1	Leptolyngbya sp. O-77	1	5480261	0/1	0	0/42	0	1.53	13.95	1.45	3.65	940	58	228.5	231	63.5	17	82.5	317.5	156.667	61
°GCA_000635215.1	Prochlorococcus sp. scB245a_521C8	69	815042	0/0	0	0/18	0	2.26	1.67	0.43	29.57	945.5	59	228.5	231	41	80	283	83	157.75	62
°GCA_001007665.1	Candidatus Synechococcus spongiarum SP3	117	2129964	0/0	0	0/45	0	0.36	16.05	6.86	11.79	954	60.5	228.5	231	232.5	15	18	229	159	63.5
GCA_000211815.1	Moorea producens 3L	161	8478612	0/1	0	0/43	0	1.81	NA	2.6	8.4	1142.5	128	228.5	231	50	NA	34.5	251	159	63.5
GCF_001712795.1	Nostoc sp. KVJ20	308	9166019	0/1	0	0/44	0	0.89	0.46	0.86	91.66	954	60.5	228.5	231	131.5	189	159	16	159.167	65
GCA_000291805.1	Prochlorococcus sp. W7	53	878599	0/1	0	0/31	0	0.27	12.59	1.73	20.83	955.5	62	228.5	231	258	21	66	152	159.417	66.5
GCA_000635095.1	Prochlorococcus sp. scB245a_518J7	81	1246811	0/1	0	0/36	0	1.31	1.14	0.72	26.54	956.5	63	228.5	231	82	118	190	107	159.417	66.5
GCA_001007625.1	Candidatus Synechococcus spongiarum 142	326	2271413	0/1	0	0/46	0	0	12.46	7.17	30.48	958	64	228.5	231	381.5	22	17	78	159.667	68
GCA_000235665.2	Crocosphaera watsonii WH 0003	862	5702902	0/1	0	0/42	0	1.56	NA	0.54	41.37	1150.5	132	228.5	231	61.5	NA	238	45	160.8	69
GCF_001870225.1	Gloeomargarita lithophora Alchichica-D10	1	3049282	0/1	0	0/46	0	0	5.14	2.04	83.55	968	65	228.5	231	381.5	49	51.5	26	161.25	70
°GCA_000635515.1	Prochlorococcus sp. scB243_495N3	85	791513	0/0	0	0/15	0	1.27	0.77	0.63	33.04	976.5	66	228.5	231	85.5	153	211.5	67	162.75	71
*GCF_001402795.1	Pseudanabaena sp. Roaring Creek	694	5430887	0/1	0	0/45	0	1.06	0.3	1.01	34.93	977.5	67	228.5	231	113	214	131	60	162.917	72
GCA_000633995.1	Prochlorococcus sp. scB241_526K3	85	960275	0/2	0	0/20	0	1.18	1.24	0.48	34.46	995	68.5	228.5	231	96.5	110	265.5	62	165.583	73
*GCF_000332095.2	Leptolyngbya sp. PCC 6406	3	5776957	0/1	0	0/44	0	2.36	5.92	2.04	2.08	995	68.5	228.5	231	40	43	51.5	401.5	165.917	74
GCA_000332585.1	Microcystis aeruginosa DIANCHI905	306	4838259	0/2	0	0/44	0	2.92	NA	0.78	19.84	1176.5	144	228.5	231	35	NA	176.5	159	166	75
GCF_001858115.1	Cylindrospermopsis raciborskii CS-508	162	3556598	0/1	0	0/45	0	2	0.08	0.57	79.69	1001	70	228.5	231	45	237.5	228.5	29	166.583	76
*GCF_000756305.1	Myxosarcina sp. GI1	75	7069339	0/2	0	0/45	0	1.42	1.93	1.69	3.44	1002.5	71	228.5	231	72	69.5	68.5	333	167.083	77
°GCA_000634255.1	Prochlorococcus sp. scB243_496A2	84	1370868	0/0	0	0/41	0	2.17	0.73	0.53	27.01	1003	72	228.5	231	42.5	157	242	103	167.333	78
°GCA_000634695.1	Prochlorococcus sp. scB241_527L15	85	1103941	0/0	0	0/34	0	1.59	1.69	0.34	29.5	1008	73	228.5	231	59.5	78	327	84	168	79
°GCA_000635875.1	Prochlorococcus sp. scB245a_521N5	70	691161	0/0	0	0/33	0	1.07	0.62	0.6	39.05	1013.5	74	228.5	231	112	172.5	218	50	168.667	80
GCA_000635755.1	Prochlorococcus sp. scB245a_519G16	60	1191038	0/1	0	0/37	0	1.02	1.27	0.86	18.84	1014.5	75	228.5	231	118.5	108.5	159	168	168.917	81
GCA_000789435.1	Aphanizomenon flos-aquae 2012/KM/D3	325	5741771	0/1	0	0/44	0	7.22	NA	0.71	17.07	1203.5	157	228.5	231	17	NA	192	187	171.1	82
°GCF_001456025.1	Mastigocoleus testarum BC008	172	12700239	0/0	0	0/51	0	41.11	2.03	1.02	2.8	1029.5	76	228.5	231	9	68	129.5	364	171.667	83
GCA_000346485.1	Scytonema hofmanni PCC 7110	238	11975509	0/1	0	0/44	0	2.53	0.61	1.15	8.7	1033	78	228.5	231	39	175.5	113	246	172.167	84
GCA_000018105.1	Acaryochloris marina MBIC11017	10	8361599	0/2	0	0/42	0	5.07	NA	3.44	3	1209.5	161	228.5	231	22	NA	30	349.5	172.2	85
°GCA_000635695.1	Prochlorococcus sp. scB243_498P3	52	1353411	0/0	0	0/38	0	1.49	1.64	0.58	15.44	1032.5	77	228.5	231	66	82.5	224	203	172.5	86
*GCF_000332175.1	Pseudanabaena sp. PCC 6802	6	5621883	0/2	0	0/42	0	0.71	2.89	2.34	3.74	1035.5	79	228.5	231	161	59	40	316	172.583	87
GCA_000634075.1	Prochlorococcus sp. scB241_528J14	80	1086095	0/3	0	0/33	0	0.95	1.32	0.54	26.57	1036.5	80.5	228.5	231	126	107	238	106	172.75	88
GCF_000317285.1	Chlorogloeopsis fritschii PCC 6912	135	7739436	0/1	0	0/44	0	1.77	1.12	1.06	4.93	1039.5	82	228.5	231	51	119	123.5	285	173	89
*GCF_000332335.1	Oscillatoria sp. PCC 10802	9	8594406	0/1	0	0/43	0	0.58	6.46	1.32	6.4	1036.5	80.5	228.5	231	183	40	93	263	173.083	90
GCF_000317265.1	Chlorogloeopsis sp. PCC 9212	150	7631585	0/1	0	0/44	0	1.53	1.11	1.02	5.98	1040.5	83	228.5	231	63.5	120.5	129.5	266.5	173.25	91
°GCA_000634095.1	Prochlorococcus sp. scB241_528J8	55	1533585	0/0	0	0/30	0	1.39	1.18	0.7	16	1041	84	228.5	231	74	115.5	195	199	173.833	92
*GCF_000332355.1	Geitlerinema sp. PCC 7105	8	6152351	0/1	0	0/40	0	1.09	4.43	1.21	3.59	1045	85	228.5	231	107.5	53	105	322	174.5	93
°GCA_000634855.1	Prochlorococcus sp. scB243_495N4	105	1017113	0/0	0	0/35	0	1.27	1.04	0.37	35.48	1047.5	86	228.5	231	85.5	129.5	316.5	57	174.667	94.5
°GCF_000464725.1	Planktothrix agardhii NIVA-CYA 34	199	5506950	0/0	0	0/44	0	1.31	0.63	1.27	10.78	1048	87	228.5	231	82	169.5	101	236	174.667	94.5
°GCA_000635655.1	Prochlorococcus sp. scB243_498M14	49	908023	0/0	0	0/10	0	1.72	1.53	0.43	19.05	1052.5	88	228.5	231	53	91	283	166	175.417	96
°GCA_000634055.1	Prochlorococcus sp. scB241_527N11	95	1377944	0/0	0	0/41	0	1.12	0.69	0.52	29.26	1057	91	228.5	231	103	164	246.5	85	176.333	97
°GCA_000760695.2	Tolypothrix bouteillei VB521301	70	11572263	0/0	0	0/44	0	1.35	NA	1.32	8.38	1230.5	174	228.5	231	78.5	NA	93	252	176.6	98
GCA_000176895.2	Arthrospira sp. PCC 8005	462	6003714	0/1	0	0/48	0	4.78	NA	0.3	34.28	1234.5	175	228.5	231	23	NA	340.5	63	177.2	99
°GCA_000635615.1	Prochlorococcus sp. scB243_498F21	75	1265521	0/0	0	0/40	0	1.31	1.36	0.42	23.6	1065.5	92	228.5	231	82	104	289	130	177.417	100
GCF_000235665.1	Crocosphaera watsonii WH 0003	862	5702902	0/1	0	0/42	0	1.56	0	0.54	42.45	1149.5	131	228.5	231	61.5	263	238	44	177.667	101
GCF_000331305.1	Calothrix sp. PCC 7103	12	11584393	0/5	0	0/44	0	1.14	1.67	1.31	3.38	1070.5	93	228.5	231	101	80	96	334	178.417	102
GCA_000155635.1	Cyanobium sp. PCC 7001	2	2834252	0/2	0	0/42	0	0.27	NA	2.59	22.18	1241.5	178	228.5	231	258	NA	36.5	140	178.8	103
*GCF_000314005.1	Spirulina subsalsa PCC 9445	2	5323600	0/1	0	0/43	0	0.78	1.63	1.36	4.9	1073	94	228.5	231	155	84.5	88.5	286	178.917	104
GCA_001276715.1	Planktothricoides sp. SR001	165	7066705	0/1	0	0/43	0	0.44	2.19	1.4	8.63	1076.5	95	228.5	231	216	67	85.5	248	179.333	105
*GCF_000332235.1	Geminocystis herdmanii PCC 6308	1	4263418	0/1	0	0/44	0	0	5.12	1.07	33.8	1078	96	228.5	231	381.5	50	121	66	179.667	106
°GCA_000635735.1	Prochlorococcus sp. scB245a_519D13	109	1277407	0/0	0	0/41	0	1.36	0.98	0.31	32.8	1079.5	97	228.5	231	76	138.5	336.5	68	179.75	107
GCA_000634275.1	Prochlorococcus sp. scB243_497J18	63	1320608	0/1	0	0/43	0	1.14	1.06	0.53	20.89	1080.5	98	228.5	231	101	126	242	151	179.917	108
PRJNA210338	Calothrix desertica PCC 7102	10	11416284	0/2	0	0/44	0	1.87	1.71	1.19	2.2	1082.5	99.5	228.5	231	47	76	109.5	390	180.333	109
*GCA_001548095.1	Geminocystis sp. NIES-3708	6	4042078	0/3	0	0/45	0	0.44	6.84	1.37	4.98	1082.5	99.5	228.5	231	216	37	87	283	180.417	110
GCF_001858125.1	Cylindrospermopsis raciborskii MVCC14	99	3594524	0/4	0	0/45	0	0.44	0.15	0.89	84.33	1083	101	228.5	231	216	229.5	153	25	180.5	111
GCA_000635415.1	Prochlorococcus sp. scB241_529B19	81	1383395	0/1	0	0/41	0	1.18	1	0.43	25.71	1084	102	228.5	231	96.5	137	283	110	181	112
GCF_000464765.1	Planktothrix prolifica NIVA-CYA 406	10	5763321	0/3	0	0/43	0	0.56	0.42	0.79	30.43	1094.5	104	228.5	231	186.5	195	174	79	182.333	113
°-GCA_000291905.1	Prochlorococcus sp. W3	52	273060	0/3	0	0/23	0	0.54	10.56	0.31	31.48	1097	105.5	228.5	231	195.5	33	336.5	72	182.75	114
GCF_000353285.1	Leptolyngbya boryana PCC 6306	5	7262454	0/0	0	0/45	0	1.18	1.92	1.52	2.21	1097	105.5	228.5	231	96.5	71	81	389	182.833	115
°-GCA_000291985.1	Prochlorococcus sp. W5	18	67205	0/0	0	0/1	0	0	12.3	2.18	16.67	1099.5	108	228.5	231	381.5	23	44	191.5	183.25	116
*GCF_000332195.1	Pleurocapsa sp. PCC 7319	10	7386997	0/3	0	0/45	0	0.87	1.85	2.09	2.31	1099	107	228.5	231	137.5	72.5	48.5	382.5	183.417	117
GCA_000634755.1	Prochlorococcus sp. scB241_528N20	60	1080509	0/1	0	0/43	0	1.18	1.49	0.4	20.66	1105	109	228.5	231	96.5	93	300.5	154	183.917	118
GCA_000484535.1	Gloeobacter kilaueensis JS1	1	4724791	0/1	0	0/43	0	1.14	NA	4.35	3.18	1270.5	190	228.5	231	101	NA	23	339	184.5	119
°GCA_000633975.1	Prochlorococcus sp. scB241_526B17	80	990598	0/0	0	0/34	0	0.77	1.62	0.39	27.48	1110.5	110	228.5	231	157.5	86.5	308	100	185.25	120
GCF_001904655.1	Chroogloeocystis siderophila 5.2 s.c.1	43	5009995	0/1	0	0/43	0	0.78	0.25	0.45	98.15	1111.5	111	228.5	231	155	222	274.5	1	185.333	121
*GCF_000179255.1	Synechococcus sp. CB0205	78	2427308	0/1	0	0/43	0	0.27	18.38	1.24	5.13	1112.5	112	228.5	231	258	13	103	279	185.417	122
GCF_001039635.1	Crocosphaera watsonii WH 0402	967	5613448	0/1	0	0/42	0	1.09	0.08	0.45	42.93	1118.5	113	228.5	231	107.5	237.5	274.5	41	186.667	123
GCA_000291885.1	Prochlorococcus sp. W2	83	1252485	0/1	0	0/40	0	0.27	10.88	0.46	27.56	1120.5	114	228.5	231	258	32	272	99	186.75	124
°GCA_000635035.1	Prochlorococcus sp. scB243_498L10	63	1218803	0/1	0	0/37	0	0.82	1.85	0.4	22.38	1124	115.5	228.5	231	149.5	72.5	300.5	139	186.833	125
GCA_000317025.1	Pleurocapsa sp. PCC 7327	1	4986817	0/3	0	0/44	0	0.22	NA	1.13	30.92	1283.5	193	228.5	231	286	NA	116.5	74	187.2	126
GCF_001676585.1	Cylindrospermopsis raciborskii CS-505	6	4159260	0/3	0	0/45	0	0.22	0	1.41	77.64	1208.5	159	228.5	231	286	263	84	31	187.25	127
GCA_000291785.1	Prochlorococcus sp. W4	67	747891	0/0	0	0/13	0	0	12.21	0.9	25.84	1124	115.5	228.5	231	381.5	24	150.5	109	187.417	128
GCA_000635395.1	Prochlorococcus sp. scB241_528P18	57	1365924	0/1	0	0/43	0	0.56	1.03	0.8	18.06	1126	117	228.5	231	186.5	132	172.5	175.5	187.667	129
°GCA_000634315.1	Prochlorococcus sp. scB243_498J20	83	757572	0/0	0	0/35	0	1.22	0.7	0.27	34.26	1128	118	228.5	231	90	161.5	352.5	64.5	188	130
*GCA_001548115.1	Geminocystis sp. NIES-3709	12	4426059	0/3	0	0/45	0	0.07	5.49	1.54	11.82	1131.5	119	228.5	231	319	47	77.5	228	188.5	131
°GCA_000635775.1	Prochlorococcus sp. scB245a_519O11	61	1213367	0/0	0	0/26	0	1.04	1.03	0.47	20.14	1132	120	228.5	231	115.5	132	270	156	188.833	133
°GCA_000634415.1	Prochlorococcus sp. scB245a_519A13	53	1085478	0/0	0	0/37	0	0.36	1.18	0.93	17.46	1133.5	121	228.5	231	232.5	115.5	143.5	182	188.833	133
GCA_000635055.1	Prochlorococcus sp. scB245a_518A6	65	1296646	0/1	0	0/41	0	1.36	0.61	0.52	18.06	1135	122.5	228.5	231	76	175.5	246.5	175.5	188.833	133
GCA_001180265.1	Prochlorococcus marinus strain SCGC AAA795-I06	34	1353082	0/1	0	0/41	0	0.27	1.63	1.14	13.7	1135	122.5	228.5	231	258	84.5	114.5	217	188.917	135
°GCA_000634915.1	Prochlorococcus sp. scB243_496G15	54	1283576	0/0	0	0/41	0	2.17	1.15	0.26	19.86	1136	125	228.5	231	42.5	117	357.5	158	189.083	136
GCA_000635855.1	Prochlorococcus sp. scB245a_521M10	63	1066681	0/1	0	0/7	0	0	1.62	1.56	23.33	1135.5	124	228.5	231	381.5	86.5	76	132	189.25	137
°GCA_000634235.1	Prochlorococcus sp. scB243_495N16	71	1353870	0/0	0	0/41	0	0.86	1.48	0.39	22.98	1139	127	228.5	231	141.5	94	308	134	189.5	138
GCF_001050835.1	Crocosphaera watsonii WH 0005	975	5752726	0/1	0	0/44	0	1.64	0.05	0.31	42.48	1138.5	126	228.5	231	56	245	336.5	43	190	139
GCA_000147335.1	Cyanothece sp. PCC 7822	7	7841948	0/3	0	0/42	0	0.88	NA	1.13	9.73	1300	205	228.5	231	133.5	NA	116.5	242	190.3	140
GCA_000635115.1	Prochlorococcus sp. scB245a_518K17	74	1299195	0/1	0	0/43	0	1.04	1.05	0.38	23.42	1146.5	129	228.5	231	115.5	127.5	313	131	191.083	141
GCA_001548435.1	Leptolyngbya sp. NIES-3755	4	6761657	0/3	0	0/44	0	1.02	1.74	1.58	1.48	1148	130	228.5	231	118.5	75	75	420.5	191.417	142
°GCA_000635295.1	Prochlorococcus sp. scB241_527G5	82	1013034	0/0	0	0/17	0	0.41	1.2	0.51	27.46	1151	133	228.5	231	225	113.5	251	101	191.667	143
*GCA_000316115.1	Leptolyngbya sp. PCC 7375	5	9422968	0/3	0	0/42	0	1.09	NA	2.6	2.88	1308	210	228.5	231	107.5	NA	34.5	358	191.9	144
GCA_000317145.1	Chamaesiphon minutus PCC 6605	3	6761765	0/3	0	0/43	0	2.11	NA	2.59	1.48	1309.5	211.5	228.5	231	44	NA	36.5	420.5	192.1	145
GCA_000634715.1	Prochlorococcus sp. scB241_528K19	93	1352117	0/1	0	0/42	0	1.09	1.46	0.23	24.69	1153	135	228.5	231	107.5	95.5	370.5	120.5	192.25	146
°GCA_000634495.1	Prochlorococcus sp. scB245a_520D2	58	928509	0/0	0	0/16	0	0.68	1.22	0.4	25.22	1152.5	134	228.5	231	168	112	300.5	114	192.333	147
GCA_000634795.1	Prochlorococcus sp. scB241_529J15	69	1556133	0/1	0	0/41	0	0.27	1.45	0.91	16.67	1154	136	228.5	231	258	97.5	148	191.5	192.417	148
*GCF_001747005.1	Cyanobacterium sp. IPPAS B-1200	85	3389193	0/1	0	0/46	0	0	2.24	0.55	91.46	1156	137	228.5	231	381.5	65	233.5	17	192.75	149
°GCA_000635435.1	Prochlorococcus sp. scB241_529J11	67	1278940	0/0	0	0/40	0	1.04	1.1	0.28	24.84	1159	138	228.5	231	115.5	122.5	347	117	193.583	150
GCA_000317045.1	Geitlerinema sp. PCC 7407	1	4681111	0/3	0	0/44	0	0.71	NA	1.12	11.75	1317.5	215	228.5	231	161	NA	118.5	230	193.8	151
-GCA_000634575.1	Prochlorococcus sp. scB245a_521N3	75	482855	0/1	0	0/9	0	1.49	0.62	0.17	31.11	1165.5	139	228.5	231	66	172.5	396	73	194.5	152.5
GCA_000014265.1	Trichodesmium erythraeum IMS101	1	7750108	0/2	0	0/41	0	0.44	NA	0.96	19.61	1320.5	217	228.5	231	216	NA	136	161	194.5	152.5
GCA_000635595.1	Prochlorococcus sp. scB243_498B23	56	1129040	0/1	0	0/17	0	1.09	0.94	0.33	23.66	1172	140	228.5	231	107.5	144	331.5	129	195.25	154
GCF_001485215.1	Leptolyngbya sp. NIES-2104	5	6386310	0/3	0	0/45	0	0.71	1.93	1.92	1.42	1172.5	141	228.5	231	161	69.5	59	423	195.333	155.5
GCA_000634015.1	Prochlorococcus sp. scB241_526N9	54	1223483	0/1	0	0/17	0	0.54	1.11	0.66	16.67	1174	142	228.5	231	195.5	120.5	205	191.5	195.333	155.5
°GCA_000760695.1	Tolypothrix bouteillei VB521301	70	11572263	0/0	0	0/44	0	1.35	0	1.32	5.04	1259.5	184	228.5	231	78.5	263	93	281	195.833	157
-GCA_000291925.1	Prochlorococcus sp. W9	95	362045	0/1	0	0/5	0	0	9.78	0.89	21.05	1177.5	145	228.5	231	381.5	35	153	147.5	196.083	158.5
GCA_000635135.1	Prochlorococcus sp. scB245a_518O7	53	1397873	0/1	0	0/41	0	0.14	1.7	0.95	16.35	1178	146	228.5	231	304.5	77	138.5	197	196.083	158.5
GCA_000635555.1	Prochlorococcus sp. scB243_496N4	105	1338988	0/1	0	0/41	0	0.95	0.67	0.26	32.61	1175.5	143	228.5	231	126	166	357.5	69	196.333	160
GCA_000478195.1	Lyngbya aestuarii BL J	250	6766546	0/1	0	0/46	0	4.58	NA	0.36	17.93	1332.5	220	228.5	231	24.5	NA	320.5	179	196.7	161
°GCA_000634555.2	Prochlorococcus sp. scB245a_521A19	76	1055954	0/0	0	0/32	0	1.68	0.3	0.24	28.89	1179.5	147	228.5	231	54.5	214	365.5	87.5	196.833	162.5
°GCA_000634555.1	Prochlorococcus sp. scB245a_521A19	76	1055954	0/0	0	0/32	0	1.68	0.3	0.24	28.89	1180.5	148	228.5	231	54.5	214	365.5	87.5	196.833	162.5
°GCA_001314905.1	Phormidium sp. OSCR	187	4694862	0/0	0	0/41	0	0.27	2.86	0.91	6.41	1187.5	149	228.5	231	258	60	148	262	197.917	164.5
GCA_000634815.1	Prochlorococcus sp. scB243_495G23	64	1326650	0/1	0	0/41	0	0.14	1.67	0.69	21.6	1188	150	228.5	231	304.5	80	198.5	145	197.917	164.5
°GCA_000634595.1	Prochlorococcus sp. scB245a_521O23	81	793974	0/0	0	0/29	0	1.46	0.92	0.14	26.32	1191.5	151	228.5	231	68	146	412	108	198.917	166.5
GCF_001693255.1	Synechococcus sp. PCC 7003	3	3345085	0/2	0	0/45	0	0	0.58	0.85	96.4	1194	153	228.5	231	381.5	180.5	162	10	198.917	166.5
°GCA_000634475.1	Prochlorococcus sp. scB245a_520B18	90	1274859	0/0	0	0/40	0	1.45	0.69	0.14	28.83	1192	152	228.5	231	69.5	164	412	89	199	168
°GCA_000635815.1	Prochlorococcus sp. scB245a_520F22	64	1280186	0/0	0	0/40	0	0.41	1.02	0.56	21.05	1198	154	228.5	231	225	135	231	147.5	199.667	169
°GCA_000634875.1	Prochlorococcus sp. scB243_495P20	60	907046	0/0	0	0/30	0	0.82	0.29	0.49	25.66	1198.5	155	228.5	231	149.5	217.5	260	112	199.75	170
GCA_000317105.1	Oscillatoria acuminata PCC 6304	3	7804270	0/3	0	0/42	0	0.98	NA	1.21	3.98	1347.5	224	228.5	231	122	NA	105	313	199.9	171
GCA_000635455.1	Prochlorococcus sp. scB241_529J16	56	826606	0/1	0	0/37	0	1.63	0.15	0.27	27.45	1200.5	156	228.5	231	57.5	229.5	352.5	102	200.167	172
*GCA_000316515.1	Cyanobium gracile PCC 6307	1	3342364	0/2	0	0/44	0	0	NA	4.17	22.46	1351	226	228.5	231	381.5	NA	24	138	200.6	173
*GCF_000517105.1	Fischerella sp. PCC 9605	12	8079181	0/1	0	0/44	0	1.08	0.85	1.36	2.11	1204.5	158	228.5	231	111	149	88.5	396.5	200.75	174
GCA_000180455.1	Oscillatoria sp. PCC 6506	359	6663764	0/1	0	0/44	0	0.44	NA	0.97	16.64	1352.5	227	228.5	231	216	NA	134.5	194	200.8	175
GCA_000155555.1	Coleofasciculus chthonoplastes PCC 7420	57	8679041	0/4	0	0/44	0	0.96	NA	1.19	3.88	1354	229	228.5	231	123.5	NA	109.5	314	201.3	176
°-GCA_000634835.1	Prochlorococcus sp. scB243_495I8	45	299201	0/0	0	0/25	0	0.36	0.12	0.64	30.61	1209	160	228.5	231	232.5	231	208.5	77	201.417	177
°GCA_000635835.1	Prochlorococcus sp. scB245a_521B10	67	1488829	0/0	0	0/41	0	1.09	1.1	0.28	18.13	1212	163	228.5	231	107.5	122.5	347	174	201.75	178
GCA_000634515.1	Prochlorococcus sp. scB245a_520K10	52	1379939	0/1	0	0/43	0	1.22	0.65	0.33	19.5	1210.5	162	228.5	231	90	168	331.5	162	201.833	179
GCA_000412595.1	Microcystis aeruginosa SPC 777	254	5439193	0/2	0	0/47	0	16.52	NA	0.19	20.96	1357.5	230	228.5	231	13	NA	387	150	201.9	180
GCA_000634635.1	Prochlorococcus sp. scB241_526B22	109	794220	0/1	0	0/10	0	0.91	0.39	0.28	29.63	1220	167	228.5	231	129.5	199	347	82	202.833	181
GCA_000635235.1	Prochlorococcus sp. scB245a_521K15	72	1384949	0/1	0	0/36	0	0.54	0.95	0.39	25.58	1215.5	164	228.5	231	195.5	142.5	308	113	203.083	182.5
GCF_001693275.1	Synechococcus sp. PCC 7117	6	3432101	0/2	0	0/45	0	0	0.3	0.88	96.49	1218	165.5	228.5	231	381.5	214	155.5	8	203.083	182.5
GCA_000635715.1	Prochlorococcus sp. scB245a_518I6	79	1272752	0/1	0	0/38	0	0.28	0.49	0.58	26.99	1220.5	168	228.5	231	245.5	186.5	224	104	203.25	184.5
GCA_000972705.2	Limnoraphis robusta CS-951	360	7313468	0/1	0	0/35	0	11.79	0.6	0.41	5.55	1222	169	228.5	231	15	177.5	293.5	274	203.25	184.5
°GCA_000635375.1	Prochlorococcus sp. scB241_527P5	71	1358117	0/0	0	0/42	0	1	0.9	0.24	23.93	1218	165.5	228.5	231	120.5	147	365.5	128	203.417	186
°GCA_000634775.1	Prochlorococcus sp. scB241_528N8	65	1275412	0/0	0	0/41	0	0.63	1.34	0.3	22.6	1222.5	170	228.5	231	179	105	340.5	137	203.5	187
°GCA_000473895.1	Rubidibacter lacunae KORDI 51-2	89	4146221	0/0	0	0/42	0	0.22	NA	2.02	13.18	1369.5	234.5	228.5	231	286	NA	53	223	204.3	188.5
GCA_000482245.1	Leptolyngbya sp. Heron Island J	119	8064168	0/1	0	0/42	0	1.49	NA	1.65	1.34	1369.5	234.5	228.5	231	66	NA	71	425	204.3	188.5
GCA_000952155.1	Chroococcales cyanobacterium CENA595	58	5263957	0/1	0	0/43	0	0.67	1.39	1.29	2.17	1226.5	171	228.5	231	173	103	98	393	204.417	190
°GCA_000634035.1	Prochlorococcus sp. scB241_527E14	67	1030270	0/0	0	0/17	0	0.28	1.79	0.34	24.6	1227	172	228.5	231	245.5	74	327	123	204.833	191
°GCA_000634895.1	Prochlorococcus sp. scB243_496E10	81	969413	0/0	0	0/32	0	0.33	0.88	0.42	27.74	1229.5	173	228.5	231	237	148	289	96	204.917	192
GCA_000634375.1	Prochlorococcus sp. scB245a_518A17	57	1593281	0/1	0	0/40	0	0.77	0.95	0.39	19.13	1235.5	176	228.5	231	157.5	142.5	308	165	205.417	193
GCA_000312265.1	Microcystis aeruginosa PCC 9809	170	4907753	0/1	0	0/43	0	0.95	NA	0.36	24.67	1375.5	238	228.5	231	126	NA	320.5	122	205.6	194
GCA_000169135.1	Nodularia spumigena CCY9414	203	5315806	0/4	0	0/44	0	1	NA	0.64	9.94	1376	239	228.5	231	120.5	NA	208.5	240	205.7	195
*GCA_000316665.1	Rivularia sp. PCC 7116	3	8728773	0/3	0	0/41	0	1.22	NA	1.08	2.87	1377.5	240	228.5	231	90	NA	120	359.5	205.8	196
GCA_000478195.2	Lyngbya aestuarii BL J	250	6766546	0/1	0	0/46	0	4.58	0	0.36	18.77	1322.5	218	228.5	231	24.5	263	320.5	169	206.083	197
°GCA_000635335.1	Prochlorococcus sp. scB241_527L16	51	921323	0/0	0	0/9	0	0	2.28	0.68	22.94	1241	177	228.5	231	381.5	64	200.5	135	206.75	198
GCA_000317675.1	Cyanobacterium aponinum PCC 10605	2	4176973	0/3	0	0/44	0	0	NA	0.95	35.49	1382	244	228.5	231	381.5	NA	138.5	56	207.1	199
GCA_001180285.1	Prochlorococcus marinus strain SCGC AAA795-I15	40	1218954	0/1	0	0/39	0	0.56	0.63	0.61	14.17	1243.5	179	228.5	231	186.5	169.5	215.5	213	207.333	200
GCA_000635275.1	Prochlorococcus sp. scB241_526D20	61	1237624	0/1	0	0/35	0	0.54	0.93	0.42	20	1245	180	228.5	231	195.5	145	289	157	207.667	201.5
PRJNA158715	Spirulina major PCC 6313	2	5050153	0/2	0	0/43	0	0.11	5.62	1.74	2.78	1246.5	181	228.5	231	312.5	46	63	365	207.667	201.5
°-GCA_000291965.1	Prochlorococcus sp. W12	83	350029	0/0	0	0/3	0	0	12.82	0.31	38.1	1248	182	228.5	231	381.5	19	336.5	52	208.083	203
GCA_000155595.1	Synechococcus sp. PCC 7335	11	5973558	0/1	0	0/45	0	0.54	NA	2.19	3.01	1394	246	228.5	231	195.5	NA	43	347.5	209.1	204
*GCF_000380225.1	filamentous cyanobacterium ESFC-1	3	5632035	0/2	0	0/42	0	0.44	2.22	1.28	1.78	1256.5	183	228.5	231	216	66	99.5	415	209.333	205
°GCA_000634115.1	Prochlorococcus sp. scB241_528O2	76	1470842	0/0	0	0/39	0	0.36	1.2	0.4	20.71	1262.5	186	228.5	231	232.5	113.5	300.5	153	209.833	206
°GCA_000635795.1	Prochlorococcus sp. scB245a_520E22	66	1030461	0/0	0	0/39	0	0.14	1.42	0.47	24.41	1260	185	228.5	231	304.5	100	270	126	210	207
GCF_001039615.1	Crocosphaera watsonii WH 0401	752	4434176	0/1	0	0/42	0	0.87	0.08	0.21	39.15	1263.5	187	228.5	231	137.5	237.5	380	49	210.583	208
GCA_000635495.1	Prochlorococcus sp. scB243_495K23	43	1584208	0/1	0	0/42	0	0.27	1.03	0.61	15.34	1269.5	188.5	228.5	231	258	132	215.5	204	211.5	210
*GCA_000332055.1	Xenococcus sp. PCC 7305	233	5928683	0/1	0	0/45	0	0.22	NA	1.95	7.64	1405.5	252.5	228.5	231	286	NA	57	255	211.5	210
GCA_000011385.1	Gloeobacter violaceus PCC 7421	1	4659019	0/1	0	0/44	0	0.85	NA	3.49	1.29	1405.5	252.5	228.5	231	143	NA	29	426	211.5	210
GCA_000635355.1	Prochlorococcus sp. scB241_527L22	55	1459871	0/1	0	0/41	0	0.63	1.33	0.3	17.18	1269.5	188.5	228.5	231	179	106	340.5	185	211.667	212
GCF_000974245.1	Arthrospira sp. TJSD091	266	5935880	0/1	0	0/43	0	1.75	0.03	0.24	21.59	1274.5	191	228.5	231	52	249	365.5	146	212	213
*GCA_000316605.1	Leptolyngbya sp. PCC 7376	1	5125950	0/2	0	0/45	0	0.87	NA	1.62	2.15	1413	257	228.5	231	137.5	NA	73.5	395	213.1	214
GCA_000737535.1	Synechococcus sp. KORDI-100	1	2789000	0/1	0	0/42	0	0	NA	0.81	35.25	1418	258	228.5	231	381.5	NA	170	58	213.8	215
GCA_001180325.1	Prochlorococcus marinus strain SCGC AAA795-M23	29	1419228	0/1	0	0/40	0	0.09	1.05	0.59	19.72	1282.5	192	228.5	231	315.5	127.5	220.5	160	213.833	216
+GCA_900009265.1	Planktothrix paucivesiculata PCC 9631	73	67962226	0/1	0	0/44	0	0.87	0.06	0.11	90.64	1285.5	195	228.5	231	137.5	242	427.5	19	214.25	217
GCF_000485815.1	Synechococcus sp. NKBG15041c	41	3177760	0/1	0	0/45	0	0.33	2.4	0.58	4.28	1285.5	195	228.5	231	237	63	224	303	214.417	218.5
GCA_000634935.1	Prochlorococcus sp. scB243_497I20	39	983115	0/1	0	0/28	0	0.66	0.41	0.47	17.27	1287.5	197	228.5	231	176	197	270	184	214.417	218.5
GCA_000634175.1	Prochlorococcus sp. scB241_529D18	43	1454166	0/5	0	0/41	0	0.68	0.8	0.4	14.56	1285.5	195	228.5	231	168	151	300.5	209	214.667	220
°GCA_000635155.1	Prochlorococcus sp. scB245a_519C7	71	1273323	0/0	0	0/38	0	1.04	0.58	0.13	25	1288	198	228.5	231	115.5	180.5	419	116	215.083	221
°GCA_000634735.1	Prochlorococcus sp. scB241_528N17	41	1486165	0/0	0	0/38	0	0.41	1.08	0.49	13.55	1289.5	199	228.5	231	225	125	260	222	215.25	222
GCF_000515235.1	Synechococcus sp. CC9616	1	2645910	0/1	0	0/41	0	0.27	2.85	0.43	11.74	1296.5	203	228.5	231	258	61	283	231	215.417	223
GCF_001693295.1	Synechococcus sp. PCC 8807	7	3304088	0/2	0	0/45	0	0	0.26	0.58	96.64	1293	200.5	228.5	231	381.5	221	224	7	215.5	224
GCF_000521175.1	Aphanizomenon flos-aquae NIES-81	21	5819218	0/1	0	0/44	0	0.56	0.33	0.81	5.9	1293	200.5	228.5	231	186.5	210	170	268	215.667	225
GCA_000634455.1	Prochlorococcus sp. scB245a_519O21	43	1204596	0/1	0	0/39	0	0.54	0.21	0.52	18.52	1295	202	228.5	231	195.5	223.5	246.5	171	216	226
°GCA_000291825.1	Prochlorococcus sp. W8	34	831009	0/0	0	0/37	0	0	9.56	0.57	16.67	1297.5	204	228.5	231	381.5	36	228.5	191.5	216.167	227
GCF_001904645.1	Fischerella major NIES-592	34	5639496	0/1	0	0/44	0	0.48	0.1	0.23	78.48	1300.5	206	228.5	231	206.5	232.5	370.5	30	216.5	228
*GCA_000317615.1	Dactylococcopsis salina PCC 8305	1	3781008	0/3	0	0/43	0	0.3	NA	1.25	5.03	1431.5	260	228.5	231	240	NA	102	282	216.7	229
GCA_001275395.1	Hapalosiphon sp. MRB220	115	7429720	0/1	0	0/44	0	0.24	0.98	1.04	4.26	1301	207	228.5	231	271.5	138.5	127	304.5	216.833	230
+GCA_900010725.1	Planktothrix serta PCC 8927	81	55144054	0/4	0	0/45	0	0.78	0.1	0.09	88.21	1302	208	228.5	231	155	232.5	435	20	217	231.5
GCA_000013205.1	Synechococcus sp. JA-3-3Ab	1	2932766	0/2	0	0/43	0	1.32	NA	0.94	2.05	1433.5	261	228.5	231	80	NA	141.5	404	217	231.5
°GCA_000634155.1	Prochlorococcus sp. scB241_529C4	62	1552486	0/0	0	0/42	0	0.27	1.09	0.41	18.68	1304.5	209	228.5	231	258	124	293.5	170	217.5	233
GCF_000464845.1	Planktothrix rubescens NIVA-CYA 98	4	5737366	0/3	0	0/44	0	0.56	0.43	0.81	4.37	1309.5	211.5	228.5	231	186.5	192	170	300.5	218.083	234
GCA_000312225.1	Microcystis aeruginosa PCC 9807	183	5092206	0/1	0	0/44	0	0.91	NA	0.19	25.2	1441	264	228.5	231	129.5	NA	387	115	218.2	235
°-GCA_000291865.1	Prochlorococcus sp. W6	50	262404	0/0	0	0/10	0	0.17	0.77	0.28	35.85	1313.5	214	228.5	231	298	153	347	55	218.75	236
°GCA_001180305.1	Prochlorococcus marinus strain SCGC AAA795-J16	26	1441283	0/0	0	0/41	0	0.54	1.4	0.36	10.74	1313	213	228.5	231	195.5	102	320.5	237	219.083	237
GCA_000634215.1	Prochlorococcus sp. scB243_495L20	36	1529985	0/1	0	0/43	0	0.54	0.97	0.43	9.68	1318.5	216	228.5	231	195.5	140.5	283	243	220.25	238
GCA_000312285.1	Microcystis aeruginosa PCC 9701	475	4664634	0/1	0	0/43	0	0.29	NA	0.39	28.39	1451	267.5	228.5	231	242.5	NA	308	92	220.4	239
GCF_001725075.1	Microcystis aeruginosa NIES-98	145	4816795	0/1	0	0/43	0	0.37	0.21	0.18	86.82	1326	219	228.5	231	229.5	223.5	392.5	21	221	240
°GCA_000634355.1	Prochlorococcus sp. scB243_498N8	65	764975	0/0	0	0/26	0	0.69	0.33	0.06	34.26	1335.5	222	228.5	231	163.5	210	437.5	64.5	222.5	241
°GCA_000635255.1	Prochlorococcus sp. scB245a_521O20	42	1476928	0/0	0	0/42	0	0.68	0.97	0.28	13.58	1334.5	221	228.5	231	168	140.5	347	220.5	222.583	242
GCA_000737595.1	Synechococcus sp. KORDI-52	1	2572069	0/3	0	0/41	0	0	NA	0.76	28.4	1462	274	228.5	231	381.5	NA	182	91	222.8	243
GCA_000350125.1	Richelia intracellularis HM01	397	1893118	0/1	0	0/39	0	0.56	NA	0.1	45.5	1467	275	228.5	231	186.5	NA	432.5	39	223.5	244
°GCA_000635635.1	Prochlorococcus sp. scB243_498G3	74	952699	0/0	0	0/33	0	0.69	0.49	0.05	28.12	1341.5	223	228.5	231	163.5	186.5	439	93	223.583	245
*°GCA_000309945.1	Oscillatoriales cyanobacterium JSC-12	1	5530491	0/0	0	0/42	0	0.24	NA	1.28	4.7	1469	277	228.5	231	271.5	NA	99.5	291	224.3	246.5
*GCA_000332035.1	Gloeocapsa sp. PCC 73106	228	4025114	0/1	0	0/44	0	0	NA	1.4	16.55	1469	277	228.5	231	381.5	NA	85.5	195	224.3	246.5
*GCA_000317065.1	Pseudanabaena sp. PCC 7367	2	4885680	0/2	0	0/43	0	0.59	NA	1.64	1.85	1470	279	228.5	231	181.5	NA	72	409	224.4	248
GCF_000317205.1	Fischerella muscicola PCC 7414	224	6882633	0/1	0	0/44	0	0.68	0.33	0.49	8.5	1348.5	225	228.5	231	168	210	260	250	224.583	249
GCF_001039555.1	Crocosphaera watsonii WH 8502	722	4575698	0/1	0	0/43	0	0.87	0	0.08	36.42	1435	263	228.5	231	137.5	263	436	54	225	250
GCA_000300115.1	Tolypothrix sp. PCC 7601 strain UTEX B 481	143	9956645	0/2	0	0/45	0	0	NA	0.77	26.79	1473	281	228.5	231	381.5	NA	179.5	105	225.1	251
GCA_000635475.1	Prochlorococcus sp. scB241_529O19	40	1263528	0/1	0	0/40	0	0.54	0.4	0.41	15.33	1353	228	228.5	231	195.5	198	293.5	205	225.25	252
-GCA_000291845.1	Prochlorococcus sp. W10	130	448342	0/1	0	0/6	0	0	9.85	0.34	20.61	1359	231	228.5	231	381.5	34	327	155	226.167	253
GCA_000297435.1	Microcystis sp. T1-4	378	4643739	0/1	0	0/43	0	0.15	NA	0.44	27.66	1480.5	283	228.5	231	299	NA	277.5	97	226.6	254
GCA_000195975.1	Synechococcus sp. WH 8102	1	2434428	0/2	0	0/42	0	0	NA	0.8	24.69	1481.5	284	228.5	231	381.5	NA	172.5	120.5	226.8	255
GCA_000737945.1	Candidatus Atelocyanobacterium thalassa isolate SIO64986	45	1480089	0/2	0	0/42	0	0.22	5.21	0.25	14.65	1362.5	232	228.5	231	286	48	361.5	208	227.167	256
GCA_000167195.1	Crocosphaera watsonii WH 8501	323	6238156	0/1	0	0/42	0	0.87	NA	0.38	12.15	1483	285	228.5	231	137.5	NA	313	226	227.2	257
GCA_000635015.1	Prochlorococcus sp. scB243_498I20	36	1534824	0/1	0	0/43	0	0	1.04	0.89	9.32	1366.5	233	228.5	231	381.5	129.5	153	244	227.917	258
GCA_000307915.1	Arthrospira platensis C1	1	6089210	0/2	0	0/42	0	0.66	NA	0.39	16.12	1489.5	289	228.5	231	176	NA	308	198	228.3	259
GCA_000478825.2	Synechocystis sp. PCC 6714	4	3738889	0/2	0	0/45	0	0.44	NA	1.14	2.96	1490.5	290	228.5	231	216	NA	114.5	352.5	228.5	260
°-GCA_000634655.1	Prochlorococcus sp. scB241_526N5	40	433571	0/0	0	0/7	0	0	1.6	0.37	24.53	1373	236	228.5	231	381.5	89	316.5	125	228.583	261
GCA_001182765.1	Synechococcus sp. WH 8103	1	2429688	0/2	0	0/42	0	0.27	0.37	0.74	5.79	1374.5	237	228.5	231	258	200.5	185.5	271.5	229.167	262
GCA_000317535.1	Cylindrospermum stagnale PCC 7417	4	7610589	0/4	0	0/43	0	0.68	NA	1.06	2.11	1494.5	291.5	228.5	231	168	NA	123.5	396.5	229.5	263.5
GCA_000317635.1	Halothece sp. PCC 7418	1	4179170	0/3	0	0/43	0	0.22	NA	1.45	3.6	1495.5	293	228.5	231	286	NA	82.5	319.5	229.5	263.5
°GCA_000635075.1	Prochlorococcus sp. scB245a_518E10	45	1198053	0/0	0	0/41	0	0.14	1.45	0.27	19.15	1379	241	228.5	231	304.5	97.5	352.5	164	229.667	265
GCA_000316645.1	Nostoc sp. PCC 7524	3	6718869	0/5	0	0/45	0	0	NA	1.03	17.59	1497	294	228.5	231	381.5	NA	128	180	229.8	266
GCA_000011345.1	Thermosynechococcus elongatus BP-1	1	2593857	0/1	0	0/43	0	0.12	NA	2.09	3.47	1497.5	295	228.5	231	310	NA	48.5	331.5	229.9	267
GCF_000599945.1	Microcystis aeruginosa PCC 7005	967	4714471	0/1	0	0/43	0	0.22	0.06	0.28	39.71	1380	242	228.5	231	286	242	347	47	230.25	268
GCA_000015705.1	Prochlorococcus marinus str. MIT 9303	1	2682675	0/2	0	0/42	0	0.14	NA	0.97	8.21	1499	296	228.5	231	304.5	NA	134.5	253	230.3	269.5
GCA_000175835.1	Cylindrospermopsis raciborskii CS-505	93	3879030	0/3	0	0/45	0	0	NA	0.95	18.38	1500	297	228.5	231	381.5	NA	138.5	172	230.3	269.5
GCA_000634335.1	Prochlorococcus sp. scB243_498N4	34	1374406	0/1	0	0/40	0	0.54	0.59	0.37	11.19	1381	243	228.5	231	195.5	179	316.5	232	230.417	271
*GCA_000317125.1	Chroococcidiopsis thermalis PCC 7203	3	6689401	0/3	0	0/45	0	1.44	NA	0.49	2.84	1503.5	299	228.5	231	71	NA	260	362.5	230.6	272
GCA_000022045.1	Cyanothece sp. PCC 7425	4	5786110	0/2	0	0/44	0	0.24	NA	2.28	2.26	1507	300	228.5	231	271.5	NA	41	387	231.8	273
°-GCA_000634615.1	Prochlorococcus sp. scB241_526B19	38	400848	0/0	0	0/17	0	0.81	0.05	0	27.78	1392.5	245	228.5	231	153	245	440	95	232.083	274
°GCA_000634975.1	Prochlorococcus sp. scB243_498B22	40	1419874	0/0	0	0/39	0	0.63	1.02	0.14	14.29	1397.5	247	228.5	231	179	135	412	211	232.75	275
-GCA_000634535.1	Prochlorococcus sp. scB245a_520M11	23	376779	0/1	0	0/2	0	0	0.62	0.63	18.18	1398	248	228.5	231	381.5	172.5	211.5	173	233	276
*GCA_000316685.1	Synechococcus sp. PCC 6312	2	3720499	0/1	0	0/43	0	0	NA	2.06	5.39	1514	302	228.5	231	381.5	NA	50	275	233.2	277
GCF_000464825.1	Planktothrix agardhii NIVA-CYA 56/3	20	5507780	0/1	0	0/44	0	0.01	0.42	0.74	10.09	1400.5	249	228.5	231	322	195	185.5	239	233.5	278
GCF_001704955.1	Microcystis aeruginosa NIES-2481	1	4293006	0/2	0	0/44	0	0.07	0.06	0.23	95.1	1401.5	250	228.5	231	319	242	370.5	11	233.667	279
GCA_000634295.1	Prochlorococcus sp. scB243_498A3	52	1393524	0/1	0	0/42	0	0.59	0.57	0.21	15.89	1405	251	228.5	231	181.5	182	380	201	234	280
GCA_000169335.1	Cyanothece sp. CCY0110	162	5879707	0/3	0	0/45	0	0.22	NA	0.78	8.54	1518.5	305.5	228.5	231	286	NA	176.5	249	234.2	281
GCF_001277295.1	Anabaena sp. wa102	2	5782034	0/5	0	0/45	0	0.22	0.34	0.92	4.16	1408	254	228.5	231	286	207.5	145.5	309	234.583	282
GCA_000153065.1	Synechococcus sp. RS9917	1	2584918	0/1	0	0/43	0	0	NA	3.61	4.26	1522	307	228.5	231	381.5	NA	28	304.5	234.7	283
*GCF_000332255.1	Cyanobacterium PCC 7702	4	4903153	0/1	0	0/44	0	0.24	1.44	0.78	2.03	1412	255	228.5	231	271.5	99	176.5	406	235.417	284.5
*GCF_000315585.1	Fischerella sp. PCC 9339	13	8008257	0/4	0	0/44	0	0.48	0.71	0.9	0.88	1412.5	256	228.5	231	206.5	159	150.5	437	235.417	284.5
*GCA_000317475.1	Oscillatoria nigro-viridis PCC 7112	6	8272254	0/2	0	0/42	0	0.22	NA	0.5	17.55	1529.5	310	228.5	231	286	NA	255	181	236.3	286
GCA_000169095.1	Lyngbya sp. PCC 8106	110	7037511	0/2	0	0/43	0	0.66	NA	0.43	6.19	1526.5	309	228.5	231	176	NA	283	264	236.5	287.5
GCA_000020025.1	Nostoc punctiforme PCC 73102	6	9059191	0/4	0	0/43	0	0.44	NA	1.05	2.33	1530.5	311	228.5	231	216	NA	126	381	236.5	287.5
°GCF_000464805.1	Planktothrix prolifica NIVA-CYA 540	3	5574394	0/0	0	0/43	0	0.22	0.36	0.6	7.54	1423.5	259	228.5	231	286	202.5	218	257	237.167	289
GCA_000505665.1	Thermosynechococcus sp. NK55	1	2520064	0/1	0	0/43	0	0	NA	1.62	5.16	1541	314	228.5	231	381.5	NA	73.5	277.5	238.4	290
*GCA_000710505.1	Planktothrix agardhii NIVA-CYA 126/8	6	5045869	0/4	0	0/43	0	0.33	NA	1.12	2.39	1541.5	315	228.5	231	237	NA	118.5	379	238.8	291
GCF_000426905.1	Dolichospermum circinale AWQC131C	103	4432583	0/1	0	0/44	0	0	0.71	0.87	5.29	1434	262	228.5	231	381.5	159	157	276	238.833	292
PRJNA158687	Chroococcidiopsis sp. PCC 6712	3	5720887	0/1	0	0/44	0	0	3.29	0.91	2.1	1444	265	228.5	231	381.5	56	148	398	240.5	293
GCA_000737575.1	Synechococcus sp. KORDI-49	1	2585813	0/2	0	0/44	0	0	NA	0.88	15.12	1552	318	228.5	231	381.5	NA	155.5	207	240.7	294
°GCF_001432185.1	Cylindrospermopsis sp. CR12	136	3723955	0/0	0	0/45	0	0.22	0.08	0.45	16.79	1448	266	228.5	231	286	237.5	274.5	189	241.083	295
GCA_000312185.1	Microcystis aeruginosa PCC 9443	136	5119476	0/1	0	0/44	0	0.37	NA	0.43	11	1557	321	228.5	231	229.5	NA	283	234	241.2	296
GCA_000317555.1	Gloeocapsa sp. PCC 7428	5	5882710	0/2	0	0/43	0	0.33	NA	1.54	1.02	1555.5	320	228.5	231	237	NA	77.5	434	241.6	297
GCF_000426925.1	Dolichospermum circinale AWQC310F	72	4399869	0/1	0	0/44	0	0	0.7	0.82	5.1	1451	267.5	228.5	231	381.5	161.5	168	280	241.75	298
*GCF_000582685.1	Scytonema hofmanni UTEX 2349	15	8133444	0/1	0	0/47	0	0.44	0.37	0.54	3.22	1452	269	228.5	231	216	200.5	238	337	241.833	299
°GCA_000635675.1	Prochlorococcus sp. scB243_498P15	37	1413594	0/0	0	0/41	0	0.82	0.28	0.14	13.73	1455.5	271	228.5	231	149.5	219.5	412	215	242.583	300
GCF_000464665.1	Planktothrix agardhii NIVA-CYA 15	3	5485894	0/1	0	0/43	0	0.22	0.43	0.63	4.2	1455	270	228.5	231	286	192	211.5	307	242.667	301
°GCA_000635175.1	Prochlorococcus sp. scB245a_519E23	67	1080592	0/0	0	0/37	0	0.14	0.19	0.23	27.61	1457	272	228.5	231	304.5	226	370.5	98	243.083	302
°GCA_000634135.1	Prochlorococcus sp. scB241_528P14	41	1015128	0/0	0	0/5	0	0	0.6	0.48	17.95	1458.5	273	228.5	231	381.5	177.5	265.5	177	243.5	303
GCA_000312205.1	Microcystis aeruginosa PCC 7941	48	4780434	0/1	0	0/43	0	0.73	NA	0.24	9.79	1574.5	324	228.5	231	159	NA	365.5	241	245	304
GCA_000012625.1	Synechococcus sp. CC9605	1	2510659	0/1	0	0/41	0	0	NA	0.48	24.7	1576	325.5	228.5	231	381.5	NA	265.5	119	245.1	305
°GCA_000634995.1	Prochlorococcus sp. scB243_498C16	59	1386583	0/0	0	0/35	0	0.23	0.54	0.15	20.99	1469	277	228.5	231	274.5	184	405	149	245.333	306
°GCA_001180245.1	Prochlorococcus marinus strain SCGC AAA795-F05	24	1378627	0/0	0	0/36	0	0.27	0.66	0.32	7.86	1472.5	280	228.5	231	258	167	334	254	245.417	307
*GCF_000332075.2	Synechocystis sp. PCC 7509	4	4908825	0/2	0	0/44	0	0	1.51	1.21	0.82	1478	282	228.5	231	381.5	92	105	439	246.167	308
GCA_000014585.1	Synechococcus sp. CC9311	1	2606748	0/2	0	0/43	0	0	NA	0.66	16.92	1582	329	228.5	231	381.5	NA	205	188	246.8	309
*GCA_000340565.3	Nodularia spumigena CCY9414	1	5462271	0/4	0	0/43	0	0.67	0.03	0.55	2.75	1483.5	286.5	228.5	231	173	249	233.5	367	247	310.5
*GCF_000340565.2	Nodularia spumigena CCY9414	1	5462271	0/4	0	0/43	0	0.67	0.03	0.55	2.75	1483.5	286.5	228.5	231	173	249	233.5	367	247	310.5
GCA_000316575.1	Calothrix sp. PCC 7507	1	7023215	0/3	0	0/44	0	0.44	NA	0.72	2.56	1584.5	330	228.5	231	216	NA	190	372	247.5	312
°GCA_000218745.1	Prochlorococcus marinus bv. HNLC2	1	1484494	0/0	0	0/43	0	0.54	10.99	0.17	2.03	1489	288	228.5	231	195.5	30	396	406	247.833	313
GCA_000312245.1	Microcystis aeruginosa PCC 9808	83	5006145	0/1	0	0/44	0	0.51	NA	0.27	12.66	1586.5	332	228.5	231	203	NA	352.5	225	248	314
GCA_000175855.1	Raphidiopsis brookii D9	47	3186511	0/2	0	0/45	0	0	NA	1.06	5.16	1589	333	228.5	231	381.5	NA	123.5	277.5	248.4	315
GCA_000153285.1	Synechococcus sp. WH 7805	13	2620367	0/2	0	0/43	0	0	NA	1.2	4.56	1590	334.5	228.5	231	381.5	NA	107.5	294.5	248.6	316
GCF_001578075.1	Microcystis aeruginosa NIES-88	29	5263219	0/1	0	0/43	0	0.84	0.03	0.28	4.63	1494.5	291.5	228.5	231	145	249	347	293	248.917	317
GCA_000312165.1	Microcystis aeruginosa PCC 9717	170	5227640	0/1	0	0/43	0	0.29	NA	0.29	15.95	1593	336	228.5	231	242.5	NA	343	200	249	318
GCA_000218705.1	Prochlorococcus marinus bv. HNLC1	1	1569623	0/1	0	0/42	0	0.27	12.07	0.19	2.56	1500.5	298	228.5	231	258	25	387	372	250.25	319
°GCA_000634435.1	Prochlorococcus sp. scB245a_519B7	24	673304	0/0	0	0/6	0	0	0.16	0.58	14.08	1509	301	228.5	231	381.5	228	224	214	251.167	320
*GCA_000317575.1	Stanieria cyanosphaera PCC 7437	6	5544990	0/2	0	0/43	0	0.44	NA	0.84	1.45	1611.5	337	228.5	231	216	NA	165	422	252.5	321
GCA_000634675.1	Prochlorococcus sp. scB241_527E15	26	554711	0/1	0	0/6	0	0	0.34	0.39	19.4	1517.5	303	228.5	231	381.5	207.5	308	163	253.25	323
GCA_000634195.1	Prochlorococcus sp. scB243_495D8	32	1157390	0/1	0	0/40	0	0.27	0.28	0.16	17.32	1518	304	228.5	231	258	219.5	399.5	183	253.25	323
*GCF_000332135.1	Anabaena sp. PCC 7108	3	5886741	0/2	0	0/44	0	0.07	0.76	0.85	1.36	1518.5	305.5	228.5	231	319	155	162	424	253.25	323
GCA_000635315.1	Prochlorococcus sp. scB241_527I9	40	1108446	0/1	0	0/10	0	0.27	0.3	0.22	13.68	1524.5	308	228.5	231	258	214	375.5	219	254.333	325
GCF_001298445.1	Nostoc piscinale CENA21	1	7094556	0/3	0	0/44	0	0.44	0.5	0.52	1.27	1534.5	312	228.5	231	216	185	246.5	427	255.667	326
°GCF_000464745.1	Planktothrix mougeotii NIVA-CYA 405	8	5499124	0/0	0	0/43	0	0.22	0.36	0.6	2.55	1538.5	313	228.5	231	286	202.5	218	374	256.667	327
*GCA_000316625.1	Nostoc sp. PCC 7107	1	6329823	0/4	0	0/44	0	0.33	NA	0.67	2.22	1634.5	341	228.5	231	237	NA	202	388	257.3	328
GCA_000634955.1	Prochlorococcus sp. scB243_497N18	30	628767	0/1	0	0/8	0	0	0.08	0.3	24	1544.5	316	228.5	231	381.5	237.5	340.5	127	257.667	329
GCA_000760115.1	Prochlorococcus marinus str. SB	4	1669823	0/1	0	0/41	0	0	NA	0.72	7.19	1638	345	228.5	231	381.5	NA	190	258	257.8	330
GCA_000173555.1	Arthrospira maxima CS-328	129	6003314	0/1	0	0/39	0	0.38	NA	0.26	9.28	1636.5	343	228.5	231	228	NA	357.5	245	258	331.5
GCA_000759975.1	Prochlorococcus marinus str. MIT 9302	17	1745343	0/1	0	0/44	0	0.27	NA	0.52	3.53	1640.5	347.5	228.5	231	258	NA	246.5	326	258	331.5
GCF_001264245.1	Microcystis panniformis FACHB-1757	1	5686839	0/2	0	0/44	0	0.84	0.01	0.21	4.05	1547.5	317	228.5	231	145	254	380	310	258.083	333
*GCA_000317655.1	Cyanobacterium stanieri PCC 7202	1	3163381	0/2	0	0/45	0	0.22	NA	0.75	2.85	1638.5	346	228.5	231	286	NA	184	361	258.1	334
GCA_001040845.1	Synechococcus sp. WH 8020	1	2661166	0/1	0	0/43	0	0.27	NA	0.66	2.63	1640.5	347.5	228.5	231	258	NA	205	369	258.3	335
°GCA_000176895.1	Arthrospira sp. PCC 8005	115	6144427	0/0	0	0/41	0	0.22	0	0.22	19.02	1635.5	342	228.5	231	286	263	375.5	167	258.5	336.5
GCA_000317515.1	Microcoleus sp. PCC 7113	9	7966510	0/4	0	0/43	0	0.23	NA	1.06	1.01	1641	349	228.5	231	274.5	NA	123.5	435	258.5	336.5
*GCF_000447295.1	Fischerella sp. PCC 9431	8	7167426	0/3	0	0/43	0	0	0.71	0.93	1.82	1553.5	319	228.5	231	381.5	159	143.5	411	259.083	338
GCF_000715475.1	Synechococcus sp. NKBG 042902	69	3313786	0/1	0	0/45	0	0	0.2	0.54	7.62	1562	323	228.5	231	381.5	225	238	256	260	339
GCF_000307995.1	Microcystis aeruginosa PCC 9432	89	4962321	0/1	0	0/43	0	0.29	0	0.22	13.58	1647	350	228.5	231	242.5	263	375.5	220.5	260.167	340
GCA_001597855.1	Anabaena sp. CA= ATCC 33047	61	5545687	0/1	0	0/44	0	0.22	0.42	0.33	4.76	1561	322	228.5	231	286	195	331.5	290	260.333	341
*GCA_000317695.1	Anabaena cylindrica PCC 7122	7	7063285	0/2	0	0/44	0	0	NA	0.83	4.56	1651	351.5	228.5	231	381.5	NA	167	294.5	260.5	342
GCA_000161795.2	Synechococcus sp. WH 8109	1	2111515	0/4	0	0/41	0	0	NA	0.34	22.75	1651	351.5	228.5	231	381.5	NA	327	136	260.8	343
GCA_000307995.2	Microcystis aeruginosa PCC 9432	89	4962321	0/1	0	0/43	0	0.29	NA	0.22	12.14	1653.5	353	228.5	231	242.5	NA	375.5	227	260.9	344
GCA_000063525.1	Synechococcus sp. RCC307	1	2224914	0/1	0	0/43	0	0	NA	0.99	3.15	1661	355	228.5	231	381.5	NA	132.5	340	262.7	345
GCF_000464785.1	Planktothrix rubescens NIVA-CYA 407	5	5509943	0/2	0	0/44	0	0	0.35	0.57	4.36	1576	325.5	228.5	231	381.5	205	228.5	302	262.75	346
GCA_000759865.1	Prochlorococcus marinus str. MIT 9116	22	1685398	0/1	0	0/43	0	0.68	NA	0.16	4.88	1662	356	228.5	231	168	NA	399.5	287.5	262.9	347
GCF_001611905.1	Arthrospira platensis YZ	1	6520772	0/2	0	0/41	0	0.22	0.03	0.15	17.94	1580.5	328	228.5	231	286	249	405	178	262.917	348
*GCF_000332295.1	Microchaete sp. PCC 7126	3	5742264	0/3	0	0/43	0	0.22	0.55	0.55	1.57	1579.5	327	228.5	231	286	183	233.5	419	263.5	349
°GCA_000987385.1	Trichodesmium thiebautii H9-4	201	3286556	0/0	0	0/36	0	0	0.81	0.5	3.19	1585	331	228.5	231	381.5	150	255	338	264	350
GCA_000011485.1	Prochlorococcus marinus str. MIT 9313	1	2410873	0/2	0	0/42	0	0.14	NA	0.59	3.32	1669	357.5	228.5	231	304.5	NA	220.5	336	264.1	351
GCA_000063505.1	Synechococcus sp. WH 7803	1	2366980	0/2	0	0/43	0	0	NA	0.53	10.59	1669	357.5	228.5	231	381.5	NA	242	238	264.2	352
*GCF_000230675.1	Synechococcus sp. WH 8016	14	2693328	0/1	0	0/43	0	0	0	0.48	13.7	1670	359.5	228.5	231	381.5	263	265.5	217	264.417	353
*GCA_000230675.2	Synechococcus sp. WH 8016	14	2693328	0/1	0	0/43	0	0	NA	0.48	13.7	1670	359.5	228.5	231	381.5	NA	265.5	217	264.7	354
GCF_000317225.1	Fischerella thermalis PCC 7521	103	5421619	0/1	0	0/44	0	0.48	0.05	0.15	5.57	1590	334.5	228.5	231	206.5	245	405	273	264.833	355
GCA_000019485.1	Synechococcus sp. PCC 7002	7	3409935	0/2	0	0/45	0	0	NA	1.2	2.37	1677	362.5	228.5	231	381.5	NA	107.5	380	265.7	356.5
GCA_000013225.1	Synechococcus sp. JA-2-3Ba2-13	1	3046682	0/2	0	0/42	0	0	NA	1.53	1.97	1677	362.5	228.5	231	381.5	NA	79.5	408	265.7	356.5
GCA_000018065.1	Prochlorococcus marinus str. MIT 9215	1	1738790	0/1	0	0/42	0	0.27	NA	0.76	1.16	1676.5	361	228.5	231	258	NA	182	430	265.9	358
GCA_000759955.1	Prochlorococcus marinus str. MIT 9201	21	1672416	0/1	0	0/43	0	0	NA	0.7	4.37	1683	364	228.5	231	381.5	NA	195	300.5	267.3	359
*GCA_000317085.1	Synechococcus sp. PCC 7502	3	3583735	0/2	0	0/44	0	0	NA	1.53	1.68	1686	365	228.5	231	381.5	NA	79.5	418	267.7	360
GCA_000759885.1	Prochlorococcus marinus str. GP2	11	1624310	0/1	0	0/43	0	0	NA	0.66	4.43	1690	366	228.5	231	381.5	NA	205	297	268.6	361
GCA_000760035.1	Prochlorococcus marinus str. MIT 9314	16	1690556	0/1	0	0/43	0	0	NA	0.76	3.59	1694.5	367	228.5	231	381.5	NA	182	322	269	362
*GCF_001548455.1	Fischerella sp. NIES-3754	3	5826863	0/4	0	0/44	0	0.48	0.09	0.26	2.91	1617	339	228.5	231	206.5	234	357.5	357	269.083	363
*GCA_001548375.1	Nostoc sp. NIES-3756	3	6987571	0/4	0	0/44	0	0.11	0.75	0.51	0.86	1616	338	228.5	231	312.5	156	251	438	269.5	364.5
GCF_000973065.1	Arthrospira sp. PCC 8005	1	6228153	0/2	0	0/42	0	0.22	0	0.22	11.09	1699.5	368	228.5	231	286	263	375.5	233	269.5	364.5
GCA_000210375.1	Arthrospira platensis NIES-39	1	6788435	0/2	0	0/41	0	0	NA	0.11	29.06	1700	369	228.5	231	381.5	NA	427.5	86	270.9	366
GCA_000158595.1	Prochlorococcus marinus str. MIT 9202	1	1691453	0/1	0	0/42	0	0.27	NA	0.37	3.55	1707.5	370	228.5	231	258	NA	316.5	325	271.8	367
GCF_001521855.1	Synechococcus sp. PCC 73109	6	3298676	0/2	0	0/45	0	0	0.18	0.69	2.75	1632	340	228.5	231	381.5	227	198.5	367	272.25	368
*GCF_000315565.1	Mastigocladopsis repens PCC 10914	3	6465655	0/3	0	0/45	0	0	0.44	0.78	1.24	1637	344	228.5	231	381.5	190	176.5	428	272.583	369
GCA_000010625.1	Microcystis aeruginosa NIES-843	1	5842795	0/2	0	0/43	0	0.51	NA	0.19	3.6	1714.5	371	228.5	231	203	NA	387	319.5	273.8	370
GCA_000757845.1	Prochlorococcus sp. MIT 0604	1	1780061	0/1	0	0/43	0	0	NA	0.7	3.37	1719	372	228.5	231	381.5	NA	195	335	274.2	371
GCA_000009725.1	Synechocystis sp. PCC 6803	5	3947019	0/2	0	0/45	0	0	NA	0.48	5.87	1724	374	228.5	231	381.5	NA	265.5	269	275.1	372
GCA_000153825.1	Synechococcus sp. RS9916	1	2664873	0/2	0	0/42	0	0	NA	0.44	7.14	1726	375	228.5	231	381.5	NA	277.5	259	275.5	373
*GCF_000332155.1	Oscillatoria formosa PCC 6407	12	6894060	0/1	0	0/44	0	0.44	0.02	0.25	2.62	1659.5	354	228.5	231	216	252	361.5	370	276.5	374
GCA_000015685.1	Prochlorococcus marinus str. NATL1A	1	1864731	0/1	0	0/42	0	0	NA	0.5	4.84	1735	376	228.5	231	381.5	NA	255	289	277	375
GCA_000760075.1	Prochlorococcus marinus str. MIT 9322	11	1657550	0/1	0	0/41	0	0.82	NA	0.15	2.47	1739	377	228.5	231	149.5	NA	405	377	278.2	376
GCA_000787675.1	Microcystis aeruginosa NIES-44	75	4562489	0/1	0	0/43	0	0.07	NA	0.41	3.49	1747.5	378	228.5	231	319	NA	293.5	330	280.4	377
GCA_000760175.1	Prochlorococcus sp. MIT 0601	6	1707342	0/1	0	0/41	0	0	NA	0.63	2.96	1754	379	228.5	231	381.5	NA	211.5	352.5	281	378
*GCF_000214075.1	Microcoleus vaginatus FGP-2	40	6698929	0/1	0	0/43	0	0	0	0.5	3.5	1770	386.5	228.5	231	381.5	263	255	328	281.167	379
GCA_000760315.1	Prochlorococcus sp. MIT 0702	61	2583057	0/1	0	0/43	0	0.14	NA	0.2	6.53	1755	380	228.5	231	304.5	NA	382.5	261	281.5	380.5
GCA_000312705.1	Anabaena sp. 90	5	5305675	0/5	0	0/45	0	0	NA	0.84	2.08	1755.5	381	228.5	231	381.5	NA	165	401.5	281.5	380.5
GCA_000760055.1	Prochlorococcus marinus str. MIT 9321	10	1658664	0/1	0	0/42	0	0.54	NA	0.14	3.11	1758	382	228.5	231	195.5	NA	412	341	281.6	382
*GCA_000317495.1	Crinalium epipsammum PCC 9333	9	5620407	0/4	0	0/43	0	0	NA	0.86	1.79	1762	383	228.5	231	381.5	NA	159	414	282.8	383
GCA_000340785.1	Synechocystis sp. PCC 6803	8	3949306	0/2	0	0/45	0	0	NA	0.49	3.81	1763	384	228.5	231	381.5	NA	260	315	283.2	384
GCA_000734895.1	Calothrix sp. 336/3	4	6424340	0/2	0	0/42	0	0	0	0.7	2.03	1791	397	228.5	231	381.5	263	195	406	284.167	385
*GCA_000317435.1	Calothrix sp. PCC 6303	4	6960392	0/4	0	0/44	0	0	NA	0.73	2.16	1771	389	228.5	231	381.5	NA	187.5	394	284.5	386
GCA_000153805.1	Synechococcus sp. BL107	1	2285034	0/1	0	0/41	0	0	NA	0.43	4.39	1773	390	228.5	231	381.5	NA	283	299	284.6	387
GCA_000759935.1	Prochlorococcus marinus str. MIT 9123	18	1697748	0/1	0	0/43	0	0.27	NA	0.13	4.88	1769	385	228.5	231	258	NA	419	287.5	284.8	389
*GCA_000214075.2	Microcoleus vaginatus FGP-2	40	6698929	0/1	0	0/43	0	0	NA	0.5	3.5	1770	386.5	228.5	231	381.5	NA	255	328	284.8	389
GCA_000015665.1	Prochlorococcus marinus str. MIT 9515	1	1704176	0/1	0	0/42	0	0	NA	0.57	2.94	1770.5	388	228.5	231	381.5	NA	228.5	354.5	284.8	389
GCA_000021825.1	Cyanothece sp. PCC 7424	7	6554169	0/3	0	0/44	0	0	NA	0.66	2.3	1776	391	228.5	231	381.5	NA	205	384.5	286.1	391
GCA_000012465.1	Prochlorococcus marinus str. NATL2A	1	1842899	0/1	0	0/42	0	0	NA	0.35	5.98	1778	392.5	228.5	231	381.5	NA	323.5	266.5	286.2	392
GCA_000350105.1	Richelia intracellularis HH01	79	3236056	0/1	0	0/46	0	0.11	NA	0.16	6.87	1780	394.5	228.5	231	312.5	NA	399.5	260	286.3	393
GCA_000981785.1	Microcystis aeruginosa NIES-2549	1	4294213	0/2	0	0/44	0	0.07	0.08	0.22	3.5	1723	373	228.5	231	319	237.5	375.5	328	286.583	394
GCA_000757865.1	Prochlorococcus sp. MIT 0801	1	1929203	0/1	0	0/42	0	0	NA	0.4	4.69	1778	392.5	228.5	231	381.5	NA	300.5	292	286.7	395
GCA_000015645.1	Prochlorococcus marinus str. AS9601	1	1669886	0/1	0	0/43	0	0	NA	0.52	3.01	1780	394.5	228.5	231	381.5	NA	246.5	347.5	287	396
GCA_000760295.1	Prochlorococcus sp. MIT 0701	53	2592571	0/1	0	0/43	0	0.14	NA	0.15	5.79	1786.5	396	228.5	231	304.5	NA	405	271.5	288.1	397
GCA_000734895.2	Calothrix sp. 336/3	4	6420126	0/1	0	0/42	0	0	NA	0.62	2.18	1794	398	228.5	231	381.5	NA	214	391.5	289.3	398
GCA_000760335.1	Prochlorococcus sp. MIT 0703	61	2575057	0/1	0	0/43	0	0.14	NA	0.16	4.94	1797	399	228.5	231	304.5	NA	399.5	284	289.5	399
GCA_000312725.1	Microcystis aeruginosa PCC 9806	53	4231399	0/1	0	0/44	0	0.18	NA	0.11	6.09	1798.5	400	228.5	231	297	NA	427.5	265	289.8	400
GCA_000760015.1	Prochlorococcus marinus str. MIT 9311	17	1711064	0/1	0	0/44	0	0.27	NA	0.1	4.22	1802.5	401	228.5	231	258	NA	432.5	306	291.2	401
GCA_000175415.3	Arthrospira platensis str. Paraca	176	6458532	0/2	0	0/42	0	0	NA	0.06	17.17	1812	402	228.5	231	381.5	NA	437.5	186	292.9	402
GCA_000012505.1	Synechococcus sp. CC9902	1	2234828	0/2	0	0/40	0	0	NA	0.38	4.04	1814	403	228.5	231	381.5	NA	313	311	293	403
GCA_000760235.1	Prochlorococcus marinus str. PAC1	20	1841163	0/1	0	0/42	0	0	NA	0.33	4.4	1820	404	228.5	231	381.5	NA	331.5	298	294.1	404
GCA_000760095.1	Prochlorococcus marinus str. MIT 9401	17	1666808	0/1	0	0/41	0	0.41	NA	0.14	2.52	1823.5	405	228.5	231	225	NA	412	376	294.5	405
GCA_000018585.1	Prochlorococcus marinus str. MIT 9211	1	1688963	0/1	0	0/44	0	0	NA	0.34	4.17	1825	406	228.5	231	381.5	NA	327	308	295.2	406
GCA_000204075.1	Anabaena variabilis ATCC 29413	5	7105752	0/4	0	0/44	0	0	NA	0.45	2.54	1839	407	228.5	231	381.5	NA	274.5	375	298.1	407
GCA_000011465.1	Prochlorococcus marinus subsp. pastoris str. CCMP1986	1	1657990	0/1	0	0/44	0	0.27	NA	0.11	3.03	1841.5	408.5	228.5	231	258	NA	427.5	346	298.2	408
GCA_000759875.1	Prochlorococcus marinus str. EQPAC1	8	1654739	0/1	0	0/44	0	0.27	NA	0.24	1.83	1841.5	408.5	228.5	231	258	NA	365.5	410	298.6	409
*GCF_000231365.1	Fischerella sp. JSC-11	25	5373940	0/1	0	0/44	0	0	0	0.4	2.08	1891	417.5	228.5	231	381.5	263	300.5	401.5	301	410
GCA_000024045.1	Cyanothece sp. PCC 8802	5	4803347	0/2	0	0/44	0	0	NA	0.43	2.3	1858	410	228.5	231	381.5	NA	283	384.5	301.7	411
GCA_000015965.1	Prochlorococcus marinus str. MIT 9301	1	1641879	0/1	0	0/42	0	0	NA	0.41	2.44	1859	411	228.5	231	381.5	NA	293.5	378	302.5	412
GCA_000330925.1	Microcystis aeruginosa TAIHU98	4	4849611	0/2	0	0/43	0	0.22	NA	0.17	2.27	1874.5	412	228.5	231	286	NA	396	386	305.5	413
GCA_000017845.1	Cyanothece sp. ATCC 51142	6	5460377	0/2	0	0/46	0	0	NA	0.51	0.92	1876	413	228.5	231	381.5	NA	251	436	305.6	414
GCA_000025125.1	Cyanobacterium UCYN-A	1	1443806	0/2	0	0/45	0	0	NA	0.26	3.47	1879	414	228.5	231	381.5	NA	357.5	331.5	306	415
GCA_000009705.1	Nostoc sp. PCC 7120	7	7211789	0/4	0	0/44	0	0	NA	0.41	2.09	1882	415	228.5	231	381.5	NA	293.5	399	306.7	416
GCF_001318385.1	Synechocystis sp. PCC 6803	1	3569196	0/2	0	0/45	0	0	0	0.12	3.65	1929	422.5	228.5	231	381.5	263	423.5	317.5	307.5	417
GCA_000817325.1	Synechococcus sp. UTEX 2973	3	2744626	0/2	0	0/45	0	0	NA	0.19	4.01	1886	416	228.5	231	381.5	NA	387	312	308	418
GCA_000231365.2	Fischerella sp. JSC-11	25	5373940	0/1	0	0/44	0	0	NA	0.4	2.08	1891	417.5	228.5	231	381.5	NA	300.5	401.5	308.6	419
GCA_000759855.1	Prochlorococcus marinus str. MIT 9107	13	1699937	0/1	0	0/43	0	0	NA	0.18	3.59	1905.5	419	228.5	231	381.5	NA	392.5	322	311.1	420
GCA_000010065.1	Synechococcus elongatus PCC 6301	1	2696255	0/2	0	0/46	0	0	NA	0.19	2.97	1930	424	228.5	231	381.5	NA	387	351	315.8	421
GCA_000021805.1	Cyanothece sp. PCC 8801	4	4787694	0/2	0	0/44	0	0	NA	0.26	2.31	1929	422.5	228.5	231	381.5	NA	357.5	382.5	316.2	422
GCA_000284215.1	Synechocystis sp. PCC 6803 substr. PCC-N	1	3570103	0/2	0	0/45	0	0	NA	0.15	3.08	1936.5	425	228.5	231	381.5	NA	405	343.5	317.9	423
GCA_000760215.1	Prochlorococcus sp. MIT 0603	7	1752482	0/1	0	0/42	0	0	NA	0.19	2.84	1939	426	228.5	231	381.5	NA	387	362.5	318.1	424
*GCA_000231425.3	Cyanothece sp. ATCC 51472	7	5460476	0/2	0	0/46	0	0	0.01	0.18	1.1	1918	420.5	228.5	231	381.5	254	392.5	431.5	319.833	425.5
*GCF_000231425.2	Cyanothece sp. ATCC 51472	7	5460476	0/2	0	0/46	0	0	0.01	0.18	1.1	1918	420.5	228.5	231	381.5	254	392.5	431.5	319.833	425.5
GCA_000270265.1	Synechocystis sp. PCC 6803 strain GT-S	1	3571103	0/2	0	0/45	0	0	NA	0.13	3.08	1954.5	428	228.5	231	381.5	NA	419	343.5	320.7	427
*GCA_000196515.1	Nostoc azollae 0708	3	5486145	0/4	0	0/45	0	0	NA	0.35	0.37	1953	427	228.5	231	381.5	NA	323.5	440	320.9	428
GCA_000284455.1	Synechocystis sp. PCC 6803 substr. PCC-P	1	3570114	0/2	0	0/45	0	0	NA	0.12	3.08	1956.5	429	228.5	231	381.5	NA	423.5	343.5	321.6	429
GCA_000284135.1	Synechocystis sp. PCC 6803 substr. GT-I	1	3570004	0/2	0	0/45	0	0	NA	0.11	3.08	1960.5	430	228.5	231	381.5	NA	427.5	343.5	322.4	430
GCA_000012525.1	Synechococcus elongatus PCC 7942	2	2742269	0/2	0	0/45	0	0	NA	0.15	2.56	1968	432	228.5	231	381.5	NA	405	372	323.6	431
GCA_000760195.1	Prochlorococcus sp. MIT 0602	9	1750918	0/1	0	0/42	0	0	NA	0.13	2.87	1967	431	228.5	231	381.5	NA	419	359.5	323.9	432
GCA_000760155.1	Prochlorococcus marinus str. LG	14	1754063	0/1	0	0/44	0	0	NA	0.11	2.92	1971	433	228.5	231	381.5	NA	427.5	356	324.9	433
GCA_000012645.1	Prochlorococcus marinus str. MIT 9312	1	1709204	0/1	0	0/43	0	0	NA	0.1	2.94	1975.5	434	228.5	231	381.5	NA	432.5	354.5	325.6	434
GCA_000829235.1	Cyanobacterium endosymbiont of Epithemia turgida isolate EtSB	1	2794318	0/2	0	0/43	0	0	NA	0.2	1.08	2005	435	228.5	231	381.5	NA	382.5	433	331.3	435
GCA_000760275.1	Prochlorococcus marinus str. SS35	9	1751015	0/1	0	0/44	0	0	NA	0.14	1.74	2016	436	228.5	231	381.5	NA	412	416	333.8	436
GCA_000760255.1	Prochlorococcus marinus str. SS2	19	1752772	0/1	0	0/44	0	0	NA	0.13	1.81	2021.5	437	228.5	231	381.5	NA	419	412.5	334.5	437.5
GCA_000760375.1	Prochlorococcus sp. SS52	22	1754053	0/1	0	0/44	0	0	NA	0.13	1.81	2022.5	438	228.5	231	381.5	NA	419	412.5	334.5	437.5
GCA_000760355.1	Prochlorococcus marinus str. SS51	12	1746977	0/1	0	0/44	0	0	NA	0.13	1.18	2036	439	228.5	231	381.5	NA	419	429	337.8	439
GCA_000007925.1	Prochlorococcus marinus subsp. marinus str. CCMP1375	1	1751080	0/1	0	0/44	0	0	NA	0.1	1.71	2039	440	228.5	231	381.5	NA	432.5	417	338.1	440
