# Supplementary material for: Consensus assessment of the contamination level of publicly available cyanobacterial genomes
Source: PLoS One. 2018 Jul 25;13(7):e0200323. doi: 10.1371/journal.pone.0200323 (PMC6059444; doi:10.1371/journal.pone.0200323)
Supplement: S3 Table — Spearman rank correlations were computed for all six methods and the global ranking, considering either all 440 assemblies, or only the 343 typical assemblies, or only the 50 top-ranking assemblies out of the 440. (XLSX) [file pone.0200323.s009.xlsx]

## Sheet: pairwise.complete.obs
>cor440
	rank.rRNA	rank.rprot	rank.CheckM	rank.Kraken	rank.DIAMOND	rank.CONCOCT	rank.6.na
rank.rRNA	1	0.764048	0.314953	0.171119	0.308742	0.227008	0.322711
rank.rprot	0.764048	1	0.338538	0.284742	0.350091	0.210346	0.365909
rank.CheckM	0.314953	0.338538	1	0.175731	0.246035	0.359284	0.749021
rank.Kraken	0.171119	0.284742	0.175731	1	0.563196	0.0122288	0.592525
rank.DIAMOND	0.308742	0.350091	0.246035	0.563196	1	0.0356334	0.606192
rank.CONCOCT	0.227008	0.210346	0.359284	0.0122288	0.0356334	1	0.628575
rank.6.na	0.322711	0.365909	0.749021	0.592525	0.606192	0.628575	1
>cor343
	rank.rRNA	rank.rprot	rank.CheckM	rank.Kraken	rank.DIAMOND	rank.CONCOCT	rank.6.na
rank.rRNA	1	0.828567	0.334721	0.170029	0.32634	0.259407	0.342153
rank.rprot	0.828567	1	0.329432	0.24516	0.327575	0.220703	0.349899
rank.CheckM	0.334721	0.329432	1	0.24408	0.32927	0.328886	0.759174
rank.Kraken	0.170029	0.24516	0.24408	1	0.643835	-0.0352037	0.592536
rank.DIAMOND	0.32634	0.327575	0.32927	0.643835	1	0.0862633	0.677545
rank.CONCOCT	0.259407	0.220703	0.328886	-0.0352037	0.0862633	1	0.609879
rank.6.na	0.342153	0.349899	0.759174	0.592536	0.677545	0.609879	1
>cor50
	rank.rRNA	rank.rprot	rank.CheckM	rank.Kraken	rank.DIAMOND	rank.CONCOCT	rank.6.na
rank.rRNA	1	0.719041	0.63753	0.126287	0.59317	0.0182071	0.741855
rank.rprot	0.719041	1	0.68275	0.340977	0.759941	-0.129098	0.793447
rank.CheckM	0.63753	0.68275	1	0.307948	0.563088	-0.114166	0.729539
rank.Kraken	0.126287	0.340977	0.307948	1	0.601994	-0.340222	0.316489
rank.DIAMOND	0.59317	0.759941	0.563088	0.601994	1	-0.13091	0.749364
rank.CONCOCT	0.0182071	-0.129098	-0.114166	-0.340222	-0.13091	1	0.135904
rank.6.na	0.741855	0.793447	0.729539	0.316489	0.749364	0.135904	1
