# Supplementary material for: Consensus assessment of the contamination level of publicly available cyanobacterial genomes
Source: PLoS One. 2018 Jul 25;13(7):e0200323. doi: 10.1371/journal.pone.0200323 (PMC6059444; doi:10.1371/journal.pone.0200323)
Supplement: S4 Table — The table gives the DIAMOND blastx taxonomic classifications (in %, at the phylum level) of each scaffold of the top-21 assemblies (one sheet per assembly). For each scaffold, the GC-content (in %) and the scaffold length (in nt) are also reported. (XLSX) [file pone.0200323.s010.xlsx]

## Sheet: GCA_000472885.1
scaffold	length (nt)	GC content	Cyanobacteria	Proteobacteria	Firmicutes	Actinobacteria	Bacteroidetes	Euryarchaeota	Spirochaetes	Chloroflexi	Planctomycetes	Candidatus Tectomicrobia	Acidobacteria	Deinococcus-Thermus	Gemmatimonadetes	Verrucomicrobia	Chlamydiae	Chlorobi	Thermotogae	Fusobacteria	Synergistetes	others
AXAQ01000783.1	2551	38.8867	100	0	0	0	0	0	0	0	0	0	0	0	0	0	0	0	0	0	0	0
AXAQ01000925.1	1413	36.7304	100	0	0	0	0	0	0	0	0	0	0	0	0	0	0	0	0	0	0	0
AXAQ01000664.1	4187	38.2135	100	0	0	0	0	0	0	0	0	0	0	0	0	0	0	0	0	0	0	0
AXAQ01000746.1	2871	35.5974	100	0	0	0	0	0	0	0	0	0	0	0	0	0	0	0	0	0	0	0
AXAQ01000797.1	2438	41.3864	100	0	0	0	0	0	0	0	0	0	0	0	0	0	0	0	0	0	0	0
AXAQ01000251.1	15499	38.7186	100	0	0	0	0	0	0	0	0	0	0	0	0	0	0	0	0	0	0	0
AXAQ01000809.1	2265	36.9978	100	0	0	0	0	0	0	0	0	0	0	0	0	0	0	0	0	0	0	0
AXAQ01000849.1	1753	32.0593	100	0	0	0	0	0	0	0	0	0	0	0	0	0	0	0	0	0	0	0
AXAQ01000504.1	7108	37.4648	100	0	0	0	0	0	0	0	0	0	0	0	0	0	0	0	0	0	0	0
AXAQ01000520.1	6696	33.7515	100	0	0	0	0	0	0	0	0	0	0	0	0	0	0	0	0	0	0	0
AXAQ01000329.1	12067	38.6674	100	0	0	0	0	0	0	0	0	0	0	0	0	0	0	0	0	0	0	0
AXAQ01000620.1	4895	32.6864	100	0	0	0	0	0	0	0	0	0	0	0	0	0	0	0	0	0	0	0
AXAQ01000821.1	2069	35.8627	100	0	0	0	0	0	0	0	0	0	0	0	0	0	0	0	0	0	0	0
AXAQ01000707.1	3378	38.8099	100	0	0	0	0	0	0	0	0	0	0	0	0	0	0	0	0	0	0	0
AXAQ01000690.1	3574	34.5271	100	0	0	0	0	0	0	0	0	0	0	0	0	0	0	0	0	0	0	0
AXAQ01000331.1	12015	38.427	100	0	0	0	0	0	0	0	0	0	0	0	0	0	0	0	0	0	0	0
AXAQ01000732.1	2975	39.563	100	0	0	0	0	0	0	0	0	0	0	0	0	0	0	0	0	0	0	0
AXAQ01000632.1	4694	37.6651	100	0	0	0	0	0	0	0	0	0	0	0	0	0	0	0	0	0	0	0
AXAQ01000474.1	7583	37.65	100	0	0	0	0	0	0	0	0	0	0	0	0	0	0	0	0	0	0	0
AXAQ01000528.1	6446	35.5569	100	0	0	0	0	0	0	0	0	0	0	0	0	0	0	0	0	0	0	0
AXAQ01000415.1	9464	34.7739	100	0	0	0	0	0	0	0	0	0	0	0	0	0	0	0	0	0	0	0
AXAQ01000741.1	2945	36.6384	100	0	0	0	0	0	0	0	0	0	0	0	0	0	0	0	0	0	0	0
AXAQ01000787.1	2478	41.2429	100	0	0	0	0	0	0	0	0	0	0	0	0	0	0	0	0	0	0	0
AXAQ01000693.1	3557	38.5437	100	0	0	0	0	0	0	0	0	0	0	0	0	0	0	0	0	0	0	0
AXAQ01000756.1	2782	40.3666	100	0	0	0	0	0	0	0	0	0	0	0	0	0	0	0	0	0	0	0
AXAQ01000681.1	3714	36.5644	100	0	0	0	0	0	0	0	0	0	0	0	0	0	0	0	0	0	0	0
AXAQ01000808.1	2297	40.0522	100	0	0	0	0	0	0	0	0	0	0	0	0	0	0	0	0	0	0	0
AXAQ01000491.1	7221	37.8756	100	0	0	0	0	0	0	0	0	0	0	0	0	0	0	0	0	0	0	0
AXAQ01000545.1	6206	39.4779	100	0	0	0	0	0	0	0	0	0	0	0	0	0	0	0	0	0	0	0
AXAQ01000410.1	9678	37.7454	100	0	0	0	0	0	0	0	0	0	0	0	0	0	0	0	0	0	0	0
AXAQ01000607.1	5106	35.4485	100	0	0	0	0	0	0	0	0	0	0	0	0	0	0	0	0	0	0	0
AXAQ01000604.1	5160	36.0271	100	0	0	0	0	0	0	0	0	0	0	0	0	0	0	0	0	0	0	0
AXAQ01000692.1	3528	35.6859	100	0	0	0	0	0	0	0	0	0	0	0	0	0	0	0	0	0	0	0
AXAQ01000861.1	1797	37.507	100	0	0	0	0	0	0	0	0	0	0	0	0	0	0	0	0	0	0	0
AXAQ01000867.1	1721	45.6711	100	0	0	0	0	0	0	0	0	0	0	0	0	0	0	0	0	0	0	0
AXAQ01000701.1	3424	36.8575	100	0	0	0	0	0	0	0	0	0	0	0	0	0	0	0	0	0	0	0
AXAQ01000847.1	1897	40.5904	100	0	0	0	0	0	0	0	0	0	0	0	0	0	0	0	0	0	0	0
AXAQ01000212.1	18226	37.0789	100	0	0	0	0	0	0	0	0	0	0	0	0	0	0	0	0	0	0	0
AXAQ01000737.1	2983	34.4955	100	0	0	0	0	0	0	0	0	0	0	0	0	0	0	0	0	0	0	0
AXAQ01000718.1	3166	40.2716	100	0	0	0	0	0	0	0	0	0	0	0	0	0	0	0	0	0	0	0
AXAQ01000244.1	16093	34.6859	100	0	0	0	0	0	0	0	0	0	0	0	0	0	0	0	0	0	0	0
AXAQ01000674.1	3959	40.2122	100	0	0	0	0	0	0	0	0	0	0	0	0	0	0	0	0	0	0	0
AXAQ01000814.1	2219	41.7305	100	0	0	0	0	0	0	0	0	0	0	0	0	0	0	0	0	0	0	0
AXAQ01000452.1	8312	35.2984	100	0	0	0	0	0	0	0	0	0	0	0	0	0	0	0	0	0	0	0
AXAQ01000389.1	10023	38.6411	100	0	0	0	0	0	0	0	0	0	0	0	0	0	0	0	0	0	0	0
AXAQ01000357.1	11010	37.4205	100	0	0	0	0	0	0	0	0	0	0	0	0	0	0	0	0	0	0	0
AXAQ01000137.1	26168	37.6796	100	0	0	0	0	0	0	0	0	0	0	0	0	0	0	0	0	0	0	0
AXAQ01000744.1	2898	37.4741	100	0	0	0	0	0	0	0	0	0	0	0	0	0	0	0	0	0	0	0
AXAQ01000601.1	5324	38.1104	100	0	0	0	0	0	0	0	0	0	0	0	0	0	0	0	0	0	0	0
AXAQ01000337.1	11820	38.2572	100	0	0	0	0	0	0	0	0	0	0	0	0	0	0	0	0	0	0	0
AXAQ01000810.1	2221	36.7852	100	0	0	0	0	0	0	0	0	0	0	0	0	0	0	0	0	0	0	0
AXAQ01000226.1	17039	37.2733	100	0	0	0	0	0	0	0	0	0	0	0	0	0	0	0	0	0	0	0
AXAQ01000836.1	1983	36.7625	100	0	0	0	0	0	0	0	0	0	0	0	0	0	0	0	0	0	0	0
AXAQ01000699.1	3442	38.3788	100	0	0	0	0	0	0	0	0	0	0	0	0	0	0	0	0	0	0	0
AXAQ01000773.1	2643	39.3492	100	0	0	0	0	0	0	0	0	0	0	0	0	0	0	0	0	0	0	0
AXAQ01000965.1	1097	41.4768	100	0	0	0	0	0	0	0	0	0	0	0	0	0	0	0	0	0	0	0
AXAQ01000822.1	2004	41.3673	100	0	0	0	0	0	0	0	0	0	0	0	0	0	0	0	0	0	0	0
AXAQ01000570.1	5691	41.0121	100	0	0	0	0	0	0	0	0	0	0	0	0	0	0	0	0	0	0	0
AXAQ01000318.1	12391	38.1487	100	0	0	0	0	0	0	0	0	0	0	0	0	0	0	0	0	0	0	0
AXAQ01000398.1	9823	38.0128	100	0	0	0	0	0	0	0	0	0	0	0	0	0	0	0	0	0	0	0
AXAQ01000736.1	2985	33.5343	100	0	0	0	0	0	0	0	0	0	0	0	0	0	0	0	0	0	0	0
AXAQ01000686.1	3660	40.6284	100	0	0	0	0	0	0	0	0	0	0	0	0	0	0	0	0	0	0	0
AXAQ01000613.1	5023	38.8612	100	0	0	0	0	0	0	0	0	0	0	0	0	0	0	0	0	0	0	0
AXAQ01000660.1	4258	34.0535	100	0	0	0	0	0	0	0	0	0	0	0	0	0	0	0	0	0	0	0
AXAQ01000439.1	8721	38.757	100	0	0	0	0	0	0	0	0	0	0	0	0	0	0	0	0	0	0	0
AXAQ01000655.1	4349	36.8131	100	0	0	0	0	0	0	0	0	0	0	0	0	0	0	0	0	0	0	0
AXAQ01000336.1	11829	36.1231	100	0	0	0	0	0	0	0	0	0	0	0	0	0	0	0	0	0	0	0
AXAQ01000874.1	1718	36.4377	100	0	0	0	0	0	0	0	0	0	0	0	0	0	0	0	0	0	0	0
AXAQ01000434.1	8922	37.6821	100	0	0	0	0	0	0	0	0	0	0	0	0	0	0	0	0	0	0	0
AXAQ01000661.1	4196	32.3642	100	0	0	0	0	0	0	0	0	0	0	0	0	0	0	0	0	0	0	0
AXAQ01000619.1	4906	35.3649	100	0	0	0	0	0	0	0	0	0	0	0	0	0	0	0	0	0	0	0
AXAQ01000435.1	8910	35.8137	100	0	0	0	0	0	0	0	0	0	0	0	0	0	0	0	0	0	0	0
AXAQ01000611.1	5040	37.7381	100	0	0	0	0	0	0	0	0	0	0	0	0	0	0	0	0	0	0	0
AXAQ01000284.1	13532	37.5998	100	0	0	0	0	0	0	0	0	0	0	0	0	0	0	0	0	0	0	0
AXAQ01000639.1	4492	39.0695	100	0	0	0	0	0	0	0	0	0	0	0	0	0	0	0	0	0	0	0
AXAQ01000860.1	1804	38.4146	100	0	0	0	0	0	0	0	0	0	0	0	0	0	0	0	0	0	0	0
AXAQ01000796.1	2441	36.993	100	0	0	0	0	0	0	0	0	0	0	0	0	0	0	0	0	0	0	0
AXAQ01000745.1	2877	36.9482	100	0	0	0	0	0	0	0	0	0	0	0	0	0	0	0	0	0	0	0
AXAQ01000230.1	16763	34.8028	100	0	0	0	0	0	0	0	0	0	0	0	0	0	0	0	0	0	0	0
AXAQ01000902.1	1520	36.9737	100	0	0	0	0	0	0	0	0	0	0	0	0	0	0	0	0	0	0	0
AXAQ01000753.1	2798	32.7377	100	0	0	0	0	0	0	0	0	0	0	0	0	0	0	0	0	0	0	0
AXAQ01000734.1	3016	36.7374	100	0	0	0	0	0	0	0	0	0	0	0	0	0	0	0	0	0	0	0
AXAQ01000636.1	4602	37.8096	100	0	0	0	0	0	0	0	0	0	0	0	0	0	0	0	0	0	0	0
AXAQ01000257.1	15136	35.8946	100	0	0	0	0	0	0	0	0	0	0	0	0	0	0	0	0	0	0	0
AXAQ01000456.1	8025	34.891	100	0	0	0	0	0	0	0	0	0	0	0	0	0	0	0	0	0	0	0
AXAQ01000923.1	1425	43.9298	100	0	0	0	0	0	0	0	0	0	0	0	0	0	0	0	0	0	0	0
AXAQ01000939.1	1314	37.3668	100	0	0	0	0	0	0	0	0	0	0	0	0	0	0	0	0	0	0	0
AXAQ01000465.1	7729	34.3641	100	0	0	0	0	0	0	0	0	0	0	0	0	0	0	0	0	0	0	0
AXAQ01000708.1	3377	38.4957	100	0	0	0	0	0	0	0	0	0	0	0	0	0	0	0	0	0	0	0
AXAQ01000514.1	6794	35.5755	100	0	0	0	0	0	0	0	0	0	0	0	0	0	0	0	0	0	0	0
AXAQ01000591.1	5329	42.1467	100	0	0	0	0	0	0	0	0	0	0	0	0	0	0	0	0	0	0	0
AXAQ01000955.1	1184	37.5845	100	0	0	0	0	0	0	0	0	0	0	0	0	0	0	0	0	0	0	0
AXAQ01000698.1	3470	36.5418	100	0	0	0	0	0	0	0	0	0	0	0	0	0	0	0	0	0	0	0
AXAQ01000657.1	4289	32.6183	100	0	0	0	0	0	0	0	0	0	0	0	0	0	0	0	0	0	0	0
AXAQ01000760.1	2764	38.1331	100	0	0	0	0	0	0	0	0	0	0	0	0	0	0	0	0	0	0	0
AXAQ01000726.1	3142	39.6244	100	0	0	0	0	0	0	0	0	0	0	0	0	0	0	0	0	0	0	0
AXAQ01000517.1	6746	40.0534	100	0	0	0	0	0	0	0	0	0	0	0	0	0	0	0	0	0	0	0
AXAQ01000826.1	2060	40.2913	100	0	0	0	0	0	0	0	0	0	0	0	0	0	0	0	0	0	0	0
AXAQ01000838.1	1976	37.7024	100	0	0	0	0	0	0	0	0	0	0	0	0	0	0	0	0	0	0	0
AXAQ01000311.1	12756	36.72	100	0	0	0	0	0	0	0	0	0	0	0	0	0	0	0	0	0	0	0
AXAQ01000949.1	1249	35.7086	100	0	0	0	0	0	0	0	0	0	0	0	0	0	0	0	0	0	0	0
AXAQ01000951.1	1235	40.8097	100	0	0	0	0	0	0	0	0	0	0	0	0	0	0	0	0	0	0	0
AXAQ01000856.1	1827	32.4028	100	0	0	0	0	0	0	0	0	0	0	0	0	0	0	0	0	0	0	0
AXAQ01000757.1	2773	36.3505	100	0	0	0	0	0	0	0	0	0	0	0	0	0	0	0	0	0	0	0
AXAQ01000872.1	1722	37.7468	100	0	0	0	0	0	0	0	0	0	0	0	0	0	0	0	0	0	0	0
AXAQ01000555.1	5989	37.1681	100	0	0	0	0	0	0	0	0	0	0	0	0	0	0	0	0	0	0	0
AXAQ01000304.1	12905	40.8679	100	0	0	0	0	0	0	0	0	0	0	0	0	0	0	0	0	0	0	0
AXAQ01000906.1	1503	39.2548	100	0	0	0	0	0	0	0	0	0	0	0	0	0	0	0	0	0	0	0
AXAQ01000956.1	1200	35.5	100	0	0	0	0	0	0	0	0	0	0	0	0	0	0	0	0	0	0	0
AXAQ01000225.1	17051	35.8219	100	0	0	0	0	0	0	0	0	0	0	0	0	0	0	0	0	0	0	0
AXAQ01000549.1	6150	34.5203	100	0	0	0	0	0	0	0	0	0	0	0	0	0	0	0	0	0	0	0
AXAQ01000621.1	4893	37.523	100	0	0	0	0	0	0	0	0	0	0	0	0	0	0	0	0	0	0	0
AXAQ01000673.1	4001	40.8398	100	0	0	0	0	0	0	0	0	0	0	0	0	0	0	0	0	0	0	0
AXAQ01000935.1	1337	41.81	100	0	0	0	0	0	0	0	0	0	0	0	0	0	0	0	0	0	0	0
AXAQ01000843.1	1949	36.7881	100	0	0	0	0	0	0	0	0	0	0	0	0	0	0	0	0	0	0	0
AXAQ01000183.1	20214	36.9249	100	0	0	0	0	0	0	0	0	0	0	0	0	0	0	0	0	0	0	0
AXAQ01000926.1	1412	38.102	100	0	0	0	0	0	0	0	0	0	0	0	0	0	0	0	0	0	0	0
AXAQ01000946.1	1279	37.4511	100	0	0	0	0	0	0	0	0	0	0	0	0	0	0	0	0	0	0	0
AXAQ01000638.1	4557	36.0325	100	0	0	0	0	0	0	0	0	0	0	0	0	0	0	0	0	0	0	0
AXAQ01000667.1	4166	35.7897	100	0	0	0	0	0	0	0	0	0	0	0	0	0	0	0	0	0	0	0
AXAQ01000652.1	4415	35.3341	100	0	0	0	0	0	0	0	0	0	0	0	0	0	0	0	0	0	0	0
AXAQ01000523.1	6521	36.7122	100	0	0	0	0	0	0	0	0	0	0	0	0	0	0	0	0	0	0	0
AXAQ01000800.1	2386	39.5222	100	0	0	0	0	0	0	0	0	0	0	0	0	0	0	0	0	0	0	0
AXAQ01000771.1	2655	35.9699	100	0	0	0	0	0	0	0	0	0	0	0	0	0	0	0	0	0	0	0
AXAQ01000891.1	1622	43.1566	100	0	0	0	0	0	0	0	0	0	0	0	0	0	0	0	0	0	0	0
AXAQ01000246.1	15906	38.4823	100	0	0	0	0	0	0	0	0	0	0	0	0	0	0	0	0	0	0	0
AXAQ01000461.1	7875	37.1302	100	0	0	0	0	0	0	0	0	0	0	0	0	0	0	0	0	0	0	0
AXAQ01000781.1	2589	34.4148	100	0	0	0	0	0	0	0	0	0	0	0	0	0	0	0	0	0	0	0
AXAQ01000466.1	7753	36.4633	100	0	0	0	0	0	0	0	0	0	0	0	0	0	0	0	0	0	0	0
AXAQ01000714.1	3284	36.7844	100	0	0	0	0	0	0	0	0	0	0	0	0	0	0	0	0	0	0	0
AXAQ01000900.1	1490	37.9195	100	0	0	0	0	0	0	0	0	0	0	0	0	0	0	0	0	0	0	0
AXAQ01000589.1	5369	36.7666	100	0	0	0	0	0	0	0	0	0	0	0	0	0	0	0	0	0	0	0
AXAQ01000782.1	2585	34.8549	100	0	0	0	0	0	0	0	0	0	0	0	0	0	0	0	0	0	0	0
AXAQ01000777.1	2623	35.4556	100	0	0	0	0	0	0	0	0	0	0	0	0	0	0	0	0	0	0	0
AXAQ01000888.1	1632	39.0319	100	0	0	0	0	0	0	0	0	0	0	0	0	0	0	0	0	0	0	0
AXAQ01000654.1	4353	39.536	100	0	0	0	0	0	0	0	0	0	0	0	0	0	0	0	0	0	0	0
AXAQ01000644.1	4487	36.9512	100	0	0	0	0	0	0	0	0	0	0	0	0	0	0	0	0	0	0	0
AXAQ01000806.1	2242	39.5183	100	0	0	0	0	0	0	0	0	0	0	0	0	0	0	0	0	0	0	0
KI421474.1	5655	35.4553	100	0	0	0	0	0	0	0	0	0	0	0	0	0	0	0	0	0	0	0
AXAQ01000748.1	2849	38.4696	100	0	0	0	0	0	0	0	0	0	0	0	0	0	0	0	0	0	0	0
AXAQ01000409.1	9683	39.905	100	0	0	0	0	0	0	0	0	0	0	0	0	0	0	0	0	0	0	0
AXAQ01000844.1	1949	34.1201	100	0	0	0	0	0	0	0	0	0	0	0	0	0	0	0	0	0	0	0
AXAQ01000762.1	2666	33.3083	100	0	0	0	0	0	0	0	0	0	0	0	0	0	0	0	0	0	0	0
AXAQ01000820.1	2095	34.8449	100	0	0	0	0	0	0	0	0	0	0	0	0	0	0	0	0	0	0	0
AXAQ01000742.1	2942	39.191	100	0	0	0	0	0	0	0	0	0	0	0	0	0	0	0	0	0	0	0
AXAQ01000776.1	2527	34.349	100	0	0	0	0	0	0	0	0	0	0	0	0	0	0	0	0	0	0	0
AXAQ01000828.1	2037	39.8135	100	0	0	0	0	0	0	0	0	0	0	0	0	0	0	0	0	0	0	0
AXAQ01000602.1	5223	36.9328	100	0	0	0	0	0	0	0	0	0	0	0	0	0	0	0	0	0	0	0
AXAQ01000418.1	9377	34.5846	100	0	0	0	0	0	0	0	0	0	0	0	0	0	0	0	0	0	0	0
AXAQ01000957.1	1192	35.5705	100	0	0	0	0	0	0	0	0	0	0	0	0	0	0	0	0	0	0	0
AXAQ01000547.1	6187	38.5324	100	0	0	0	0	0	0	0	0	0	0	0	0	0	0	0	0	0	0	0
AXAQ01000837.1	1978	38.7765	100	0	0	0	0	0	0	0	0	0	0	0	0	0	0	0	0	0	0	0
AXAQ01000155.1	23493	36.5598	100	0	0	0	0	0	0	0	0	0	0	0	0	0	0	0	0	0	0	0
AXAQ01000533.1	6397	37.7677	100	0	0	0	0	0	0	0	0	0	0	0	0	0	0	0	0	0	0	0
AXAQ01000834.1	2002	39.5105	100	0	0	0	0	0	0	0	0	0	0	0	0	0	0	0	0	0	0	0
AXAQ01000752.1	2751	34.0967	100	0	0	0	0	0	0	0	0	0	0	0	0	0	0	0	0	0	0	0
AXAQ01000233.1	16723	37.8461	100	0	0	0	0	0	0	0	0	0	0	0	0	0	0	0	0	0	0	0
AXAQ01000561.1	5850	38.3761	100	0	0	0	0	0	0	0	0	0	0	0	0	0	0	0	0	0	0	0
AXAQ01000440.1	8665	36.2608	100	0	0	0	0	0	0	0	0	0	0	0	0	0	0	0	0	0	0	0
AXAQ01000879.1	1673	31.8589	100	0	0	0	0	0	0	0	0	0	0	0	0	0	0	0	0	0	0	0
AXAQ01000850.1	1867	40.8141	100	0	0	0	0	0	0	0	0	0	0	0	0	0	0	0	0	0	0	0
AXAQ01000917.1	1462	38.6457	100	0	0	0	0	0	0	0	0	0	0	0	0	0	0	0	0	0	0	0
AXAQ01000914.1	1469	40.4357	100	0	0	0	0	0	0	0	0	0	0	0	0	0	0	0	0	0	0	0
AXAQ01000156.1	23526	37.3884	100	0	0	0	0	0	0	0	0	0	0	0	0	0	0	0	0	0	0	0
AXAQ01000887.1	1578	34.7909	100	0	0	0	0	0	0	0	0	0	0	0	0	0	0	0	0	0	0	0
AXAQ01000562.1	5911	36.2206	100	0	0	0	0	0	0	0	0	0	0	0	0	0	0	0	0	0	0	0
AXAQ01000871.1	1741	40.3791	100	0	0	0	0	0	0	0	0	0	0	0	0	0	0	0	0	0	0	0
AXAQ01000386.1	10059	33.721	100	0	0	0	0	0	0	0	0	0	0	0	0	0	0	0	0	0	0	0
AXAQ01000785.1	2470	32.6316	100	0	0	0	0	0	0	0	0	0	0	0	0	0	0	0	0	0	0	0
AXAQ01000769.1	2676	39.1629	100	0	0	0	0	0	0	0	0	0	0	0	0	0	0	0	0	0	0	0
AXAQ01000500.1	7093	37.4454	100	0	0	0	0	0	0	0	0	0	0	0	0	0	0	0	0	0	0	0
AXAQ01000722.1	3108	34.6847	100	0	0	0	0	0	0	0	0	0	0	0	0	0	0	0	0	0	0	0
AXAQ01000559.1	5931	40.752	100	0	0	0	0	0	0	0	0	0	0	0	0	0	0	0	0	0	0	0
AXAQ01000936.1	1332	36.9369	100	0	0	0	0	0	0	0	0	0	0	0	0	0	0	0	0	0	0	0
AXAQ01000600.1	5175	37.4686	100	0	0	0	0	0	0	0	0	0	0	0	0	0	0	0	0	0	0	0
AXAQ01000952.1	1225	36.9796	100	0	0	0	0	0	0	0	0	0	0	0	0	0	0	0	0	0	0	0
AXAQ01000403.1	9745	40.9646	100	0	0	0	0	0	0	0	0	0	0	0	0	0	0	0	0	0	0	0
AXAQ01000565.1	5796	32.6605	100	0	0	0	0	0	0	0	0	0	0	0	0	0	0	0	0	0	0	0
AXAQ01000596.1	5193	41.5752	100	0	0	0	0	0	0	0	0	0	0	0	0	0	0	0	0	0	0	0
AXAQ01000907.1	1502	42.0772	100	0	0	0	0	0	0	0	0	0	0	0	0	0	0	0	0	0	0	0
AXAQ01000905.1	1506	40.7039	100	0	0	0	0	0	0	0	0	0	0	0	0	0	0	0	0	0	0	0
AXAQ01000750.1	2766	41.1786	100	0	0	0	0	0	0	0	0	0	0	0	0	0	0	0	0	0	0	0
AXAQ01000967.1	1095	38.9954	100	0	0	0	0	0	0	0	0	0	0	0	0	0	0	0	0	0	0	0
AXAQ01000696.1	3452	37.08	100	0	0	0	0	0	0	0	0	0	0	0	0	0	0	0	0	0	0	0
AXAQ01000381.1	10266	37.4537	100	0	0	0	0	0	0	0	0	0	0	0	0	0	0	0	0	0	0	0
AXAQ01000572.1	5645	36.6873	100	0	0	0	0	0	0	0	0	0	0	0	0	0	0	0	0	0	0	0
AXAQ01000476.1	7566	37.1002	100	0	0	0	0	0	0	0	0	0	0	0	0	0	0	0	0	0	0	0
AXAQ01000680.1	3735	38.6345	100	0	0	0	0	0	0	0	0	0	0	0	0	0	0	0	0	0	0	0
AXAQ01000502.1	7118	38.4518	100	0	0	0	0	0	0	0	0	0	0	0	0	0	0	0	0	0	0	0
AXAQ01000314.1	12636	37.3061	100	0	0	0	0	0	0	0	0	0	0	0	0	0	0	0	0	0	0	0
AXAQ01000649.1	4414	39.6692	100	0	0	0	0	0	0	0	0	0	0	0	0	0	0	0	0	0	0	0
AXAQ01000975.1	1053	40.2659	100	0	0	0	0	0	0	0	0	0	0	0	0	0	0	0	0	0	0	0
AXAQ01000775.1	2632	36.2842	100	0	0	0	0	0	0	0	0	0	0	0	0	0	0	0	0	0	0	0
AXAQ01000400.1	9795	34.9056	100	0	0	0	0	0	0	0	0	0	0	0	0	0	0	0	0	0	0	0
AXAQ01000717.1	3254	39.6435	100	0	0	0	0	0	0	0	0	0	0	0	0	0	0	0	0	0	0	0
AXAQ01000467.1	7752	33.63	100	0	0	0	0	0	0	0	0	0	0	0	0	0	0	0	0	0	0	0
AXAQ01000139.1	25324	35.1129	100	0	0	0	0	0	0	0	0	0	0	0	0	0	0	0	0	0	0	0
AXAQ01000933.1	1351	36.3434	100	0	0	0	0	0	0	0	0	0	0	0	0	0	0	0	0	0	0	0
AXAQ01000697.1	3490	41.1461	100	0	0	0	0	0	0	0	0	0	0	0	0	0	0	0	0	0	0	0
AXAQ01000460.1	7909	35.6682	100	0	0	0	0	0	0	0	0	0	0	0	0	0	0	0	0	0	0	0
AXAQ01000911.1	1476	40.1762	100	0	0	0	0	0	0	0	0	0	0	0	0	0	0	0	0	0	0	0
AXAQ01000405.1	9735	39.2912	100	0	0	0	0	0	0	0	0	0	0	0	0	0	0	0	0	0	0	0
AXAQ01000802.1	2300	41.9565	100	0	0	0	0	0	0	0	0	0	0	0	0	0	0	0	0	0	0	0
AXAQ01000858.1	1815	35.4821	100	0	0	0	0	0	0	0	0	0	0	0	0	0	0	0	0	0	0	0
AXAQ01000670.1	4140	41.401	100	0	0	0	0	0	0	0	0	0	0	0	0	0	0	0	0	0	0	0
AXAQ01000099.1	32176	36.6951	100	0	0	0	0	0	0	0	0	0	0	0	0	0	0	0	0	0	0	0
AXAQ01000885.1	1646	37.1203	100	0	0	0	0	0	0	0	0	0	0	0	0	0	0	0	0	0	0	0
AXAQ01000286.1	13550	38.0295	100	0	0	0	0	0	0	0	0	0	0	0	0	0	0	0	0	0	0	0
AXAQ01000958.1	1188	37.7104	100	0	0	0	0	0	0	0	0	0	0	0	0	0	0	0	0	0	0	0
AXAQ01000488.1	7282	35.9379	100	0	0	0	0	0	0	0	0	0	0	0	0	0	0	0	0	0	0	0
AXAQ01000961.1	1109	38.2326	100	0	0	0	0	0	0	0	0	0	0	0	0	0	0	0	0	0	0	0
AXAQ01000854.1	1842	37.1336	100	0	0	0	0	0	0	0	0	0	0	0	0	0	0	0	0	0	0	0
AXAQ01000687.1	3624	33.8024	100	0	0	0	0	0	0	0	0	0	0	0	0	0	0	0	0	0	0	0
AXAQ01000425.1	9246	33.2468	100	0	0	0	0	0	0	0	0	0	0	0	0	0	0	0	0	0	0	0
AXAQ01000964.1	1099	41.3103	100	0	0	0	0	0	0	0	0	0	0	0	0	0	0	0	0	0	0	0
AXAQ01000448.1	8415	36.8509	100	0	0	0	0	0	0	0	0	0	0	0	0	0	0	0	0	0	0	0
AXAQ01000433.1	8967	34.5935	100	0	0	0	0	0	0	0	0	0	0	0	0	0	0	0	0	0	0	0
AXAQ01000883.1	1655	34.7432	100	0	0	0	0	0	0	0	0	0	0	0	0	0	0	0	0	0	0	0
AXAQ01000869.1	1753	33.5995	100	0	0	0	0	0	0	0	0	0	0	0	0	0	0	0	0	0	0	0
KI421473.1	9941	32.3308	100	0	0	0	0	0	0	0	0	0	0	0	0	0	0	0	0	0	0	0
AXAQ01000941.1	1312	35.5183	100	0	0	0	0	0	0	0	0	0	0	0	0	0	0	0	0	0	0	0
AXAQ01000536.1	6374	38.8139	100	0	0	0	0	0	0	0	0	0	0	0	0	0	0	0	0	0	0	0
AXAQ01000689.1	3635	36.2036	100	0	0	0	0	0	0	0	0	0	0	0	0	0	0	0	0	0	0	0
AXAQ01000626.1	4811	32.9245	100	0	0	0	0	0	0	0	0	0	0	0	0	0	0	0	0	0	0	0
AXAQ01000786.1	2513	38.9176	100	0	0	0	0	0	0	0	0	0	0	0	0	0	0	0	0	0	0	0
AXAQ01000669.1	4149	35.8641	100	0	0	0	0	0	0	0	0	0	0	0	0	0	0	0	0	0	0	0
AXAQ01000857.1	1824	39.364	100	0	0	0	0	0	0	0	0	0	0	0	0	0	0	0	0	0	0	0
AXAQ01000768.1	2677	42.4356	100	0	0	0	0	0	0	0	0	0	0	0	0	0	0	0	0	0	0	0
AXAQ01000853.1	1843	36.191	100	0	0	0	0	0	0	0	0	0	0	0	0	0	0	0	0	0	0	0
AXAQ01000721.1	3132	34.802	100	0	0	0	0	0	0	0	0	0	0	0	0	0	0	0	0	0	0	0
AXAQ01000633.1	4683	34.7	100	0	0	0	0	0	0	0	0	0	0	0	0	0	0	0	0	0	0	0
AXAQ01000738.1	2962	38.1499	100	0	0	0	0	0	0	0	0	0	0	0	0	0	0	0	0	0	0	0
AXAQ01000184.1	20228	37.3987	100	0	0	0	0	0	0	0	0	0	0	0	0	0	0	0	0	0	0	0
AXAQ01000898.1	1546	37.3221	100	0	0	0	0	0	0	0	0	0	0	0	0	0	0	0	0	0	0	0
AXAQ01000848.1	1893	34.337	100	0	0	0	0	0	0	0	0	0	0	0	0	0	0	0	0	0	0	0
AXAQ01000968.1	1090	35.5963	100	0	0	0	0	0	0	0	0	0	0	0	0	0	0	0	0	0	0	0
AXAQ01000930.1	1377	35.7298	100	0	0	0	0	0	0	0	0	0	0	0	0	0	0	0	0	0	0	0
AXAQ01000954.1	1204	35.3821	100	0	0	0	0	0	0	0	0	0	0	0	0	0	0	0	0	0	0	0
AXAQ01000886.1	1646	39.7934	100	0	0	0	0	0	0	0	0	0	0	0	0	0	0	0	0	0	0	0
AXAQ01000694.1	3540	35.4802	100	0	0	0	0	0	0	0	0	0	0	0	0	0	0	0	0	0	0	0
AXAQ01000587.1	5382	36.4363	100	0	0	0	0	0	0	0	0	0	0	0	0	0	0	0	0	0	0	0
AXAQ01000903.1	1456	38.8736	100	0	0	0	0	0	0	0	0	0	0	0	0	0	0	0	0	0	0	0
AXAQ01000606.1	5125	36	100	0	0	0	0	0	0	0	0	0	0	0	0	0	0	0	0	0	0	0
AXAQ01000332.1	11926	37.5734	100	0	0	0	0	0	0	0	0	0	0	0	0	0	0	0	0	0	0	0
AXAQ01000702.1	3424	37.646	100	0	0	0	0	0	0	0	0	0	0	0	0	0	0	0	0	0	0	0
AXAQ01000665.1	4184	38.7667	100	0	0	0	0	0	0	0	0	0	0	0	0	0	0	0	0	0	0	0
AXAQ01000706.1	3360	37.381	100	0	0	0	0	0	0	0	0	0	0	0	0	0	0	0	0	0	0	0
AXAQ01000585.1	5408	34.0422	100	0	0	0	0	0	0	0	0	0	0	0	0	0	0	0	0	0	0	0
AXAQ01000921.1	1455	37.5945	100	0	0	0	0	0	0	0	0	0	0	0	0	0	0	0	0	0	0	0
AXAQ01000610.1	5008	37.5599	100	0	0	0	0	0	0	0	0	0	0	0	0	0	0	0	0	0	0	0
AXAQ01000489.1	7326	36.7868	100	0	0	0	0	0	0	0	0	0	0	0	0	0	0	0	0	0	0	0
AXAQ01000770.1	2665	35.0844	100	0	0	0	0	0	0	0	0	0	0	0	0	0	0	0	0	0	0	0
AXAQ01000842.1	1953	39.8874	100	0	0	0	0	0	0	0	0	0	0	0	0	0	0	0	0	0	0	0
AXAQ01000881.1	1599	39.0869	100	0	0	0	0	0	0	0	0	0	0	0	0	0	0	0	0	0	0	0
AXAQ01000450.1	8372	36.3115	100	0	0	0	0	0	0	0	0	0	0	0	0	0	0	0	0	0	0	0
AXAQ01000643.1	4454	39.9865	100	0	0	0	0	0	0	0	0	0	0	0	0	0	0	0	0	0	0	0
AXAQ01000851.1	1863	37.8959	100	0	0	0	0	0	0	0	0	0	0	0	0	0	0	0	0	0	0	0
AXAQ01000618.1	4912	40.9813	100	0	0	0	0	0	0	0	0	0	0	0	0	0	0	0	0	0	0	0
AXAQ01000829.1	2024	41.0079	100	0	0	0	0	0	0	0	0	0	0	0	0	0	0	0	0	0	0	0
AXAQ01000385.1	10061	37.9684	100	0	0	0	0	0	0	0	0	0	0	0	0	0	0	0	0	0	0	0
AXAQ01000615.1	4964	41.5995	100	0	0	0	0	0	0	0	0	0	0	0	0	0	0	0	0	0	0	0
AXAQ01000282.1	13673	37.0584	100	0	0	0	0	0	0	0	0	0	0	0	0	0	0	0	0	0	0	0
AXAQ01000312.1	12614	35.8491	100	0	0	0	0	0	0	0	0	0	0	0	0	0	0	0	0	0	0	0
AXAQ01000616.1	4960	34.4758	100	0	0	0	0	0	0	0	0	0	0	0	0	0	0	0	0	0	0	0
AXAQ01000889.1	1620	32.4074	100	0	0	0	0	0	0	0	0	0	0	0	0	0	0	0	0	0	0	0
AXAQ01000932.1	1297	37.3169	100	0	0	0	0	0	0	0	0	0	0	0	0	0	0	0	0	0	0	0
AXAQ01000873.1	1720	38.6628	100	0	0	0	0	0	0	0	0	0	0	0	0	0	0	0	0	0	0	0
AXAQ01000805.1	2320	41.0776	100	0	0	0	0	0	0	0	0	0	0	0	0	0	0	0	0	0	0	0
AXAQ01000901.1	1522	36.728	100	0	0	0	0	0	0	0	0	0	0	0	0	0	0	0	0	0	0	0
AXAQ01000927.1	1409	39.5316	100	0	0	0	0	0	0	0	0	0	0	0	0	0	0	0	0	0	0	0
AXAQ01000539.1	6338	38.3086	100	0	0	0	0	0	0	0	0	0	0	0	0	0	0	0	0	0	0	0
AXAQ01000794.1	2465	38.2556	100	0	0	0	0	0	0	0	0	0	0	0	0	0	0	0	0	0	0	0
AXAQ01000688.1	3641	40.0439	100	0	0	0	0	0	0	0	0	0	0	0	0	0	0	0	0	0	0	0
AXAQ01000704.1	3343	35.2677	100	0	0	0	0	0	0	0	0	0	0	0	0	0	0	0	0	0	0	0
AXAQ01000953.1	1165	35.794	100	0	0	0	0	0	0	0	0	0	0	0	0	0	0	0	0	0	0	0
AXAQ01000878.1	1689	42.7472	100	0	0	0	0	0	0	0	0	0	0	0	0	0	0	0	0	0	0	0
AXAQ01000910.1	1482	41.2955	100	0	0	0	0	0	0	0	0	0	0	0	0	0	0	0	0	0	0	0
AXAQ01000950.1	1143	38.2327	100	0	0	0	0	0	0	0	0	0	0	0	0	0	0	0	0	0	0	0
AXAQ01000974.1	1061	34.6843	100	0	0	0	0	0	0	0	0	0	0	0	0	0	0	0	0	0	0	0
AXAQ01000573.1	5659	37.8689	100	0	0	0	0	0	0	0	0	0	0	0	0	0	0	0	0	0	0	0
AXAQ01000388.1	10032	36.254	100	0	0	0	0	0	0	0	0	0	0	0	0	0	0	0	0	0	0	0
AXAQ01000353.1	11249	37.0966	100	0	0	0	0	0	0	0	0	0	0	0	0	0	0	0	0	0	0	0
AXAQ01000445.1	8443	38.8724	100	0	0	0	0	0	0	0	0	0	0	0	0	0	0	0	0	0	0	0
AXAQ01000490.1	7279	38.7553	100	0	0	0	0	0	0	0	0	0	0	0	0	0	0	0	0	0	0	0
AXAQ01000612.1	5023	37.1889	100	0	0	0	0	0	0	0	0	0	0	0	0	0	0	0	0	0	0	0
AXAQ01000684.1	3674	31.4371	100	0	0	0	0	0	0	0	0	0	0	0	0	0	0	0	0	0	0	0
AXAQ01000062.1	43781	37.7972	100	0	0	0	0	0	0	0	0	0	0	0	0	0	0	0	0	0	0	0
AXAQ01000335.1	11865	40.295	100	0	0	0	0	0	0	0	0	0	0	0	0	0	0	0	0	0	0	0
AXAQ01000412.1	9654	35.2186	100	0	0	0	0	0	0	0	0	0	0	0	0	0	0	0	0	0	0	0
AXAQ01000928.1	1401	39.9714	100	0	0	0	0	0	0	0	0	0	0	0	0	0	0	0	0	0	0	0
AXAQ01000666.1	4178	33.6525	100	0	0	0	0	0	0	0	0	0	0	0	0	0	0	0	0	0	0	0
AXAQ01000658.1	4264	37.9456	100	0	0	0	0	0	0	0	0	0	0	0	0	0	0	0	0	0	0	0
AXAQ01000505.1	7085	40.2117	100	0	0	0	0	0	0	0	0	0	0	0	0	0	0	0	0	0	0	0
AXAQ01000493.1	7178	37.0298	100	0	0	0	0	0	0	0	0	0	0	0	0	0	0	0	0	0	0	0
AXAQ01000716.1	3255	38.1567	100	0	0	0	0	0	0	0	0	0	0	0	0	0	0	0	0	0	0	0
AXAQ01000634.1	4660	41.4807	100	0	0	0	0	0	0	0	0	0	0	0	0	0	0	0	0	0	0	0
AXAQ01000825.1	2063	41.3476	100	0	0	0	0	0	0	0	0	0	0	0	0	0	0	0	0	0	0	0
AXAQ01000631.1	4717	36.1247	100	0	0	0	0	0	0	0	0	0	0	0	0	0	0	0	0	0	0	0
AXAQ01000294.1	13402	34.9649	100	0	0	0	0	0	0	0	0	0	0	0	0	0	0	0	0	0	0	0
AXAQ01000969.1	1080	36.1111	100	0	0	0	0	0	0	0	0	0	0	0	0	0	0	0	0	0	0	0
AXAQ01000252.1	15459	38.4307	100	0	0	0	0	0	0	0	0	0	0	0	0	0	0	0	0	0	0	0
AXAQ01000960.1	1176	34.7789	100	0	0	0	0	0	0	0	0	0	0	0	0	0	0	0	0	0	0	0
AXAQ01000945.1	1285	40.4669	100	0	0	0	0	0	0	0	0	0	0	0	0	0	0	0	0	0	0	0
AXAQ01000875.1	1715	37.3761	100	0	0	0	0	0	0	0	0	0	0	0	0	0	0	0	0	0	0	0
AXAQ01000247.1	15744	40.1867	100	0	0	0	0	0	0	0	0	0	0	0	0	0	0	0	0	0	0	0
AXAQ01000637.1	4529	34.1797	100	0	0	0	0	0	0	0	0	0	0	0	0	0	0	0	0	0	0	0
AXAQ01000943.1	1293	41.918	100	0	0	0	0	0	0	0	0	0	0	0	0	0	0	0	0	0	0	0
AXAQ01000916.1	1464	38.9344	100	0	0	0	0	0	0	0	0	0	0	0	0	0	0	0	0	0	0	0
AXAQ01000764.1	2706	35.9941	100	0	0	0	0	0	0	0	0	0	0	0	0	0	0	0	0	0	0	0
AXAQ01000749.1	2834	40.2964	100	0	0	0	0	0	0	0	0	0	0	0	0	0	0	0	0	0	0	0
AXAQ01000454.1	8196	39.1044	100	0	0	0	0	0	0	0	0	0	0	0	0	0	0	0	0	0	0	0
AXAQ01000845.1	1938	37.7193	100	0	0	0	0	0	0	0	0	0	0	0	0	0	0	0	0	0	0	0
AXAQ01000959.1	1122	39.3939	100	0	0	0	0	0	0	0	0	0	0	0	0	0	0	0	0	0	0	0
AXAQ01000772.1	2648	40.5967	100	0	0	0	0	0	0	0	0	0	0	0	0	0	0	0	0	0	0	0
AXAQ01000597.1	5243	37.9363	100	0	0	0	0	0	0	0	0	0	0	0	0	0	0	0	0	0	0	0
AXAQ01000761.1	2760	31.6667	100	0	0	0	0	0	0	0	0	0	0	0	0	0	0	0	0	0	0	0
AXAQ01000739.1	2960	34.4932	100	0	0	0	0	0	0	0	0	0	0	0	0	0	0	0	0	0	0	0
AXAQ01000790.1	2495	36.1924	100	0	0	0	0	0	0	0	0	0	0	0	0	0	0	0	0	0	0	0
AXAQ01000751.1	2780	39.0647	100	0	0	0	0	0	0	0	0	0	0	0	0	0	0	0	0	0	0	0
AXAQ01000527.1	6459	37.529	100	0	0	0	0	0	0	0	0	0	0	0	0	0	0	0	0	0	0	0
AXAQ01000839.1	1972	40.3144	100	0	0	0	0	0	0	0	0	0	0	0	0	0	0	0	0	0	0	0
AXAQ01000868.1	1707	37.6098	100	0	0	0	0	0	0	0	0	0	0	0	0	0	0	0	0	0	0	0
AXAQ01000191.1	19482	38.0043	99.912	0	0	0	0	0	0	0	0	0	0	0	0	0	0	0	0	0	0	0.0880282
AXAQ01000111.1	30626	38.2812	99.8709	0.129116	0	0	0	0	0	0	0	0	0	0	0	0	0	0	0	0	0	0
AXAQ01000094.1	33108	37.5468	99.8689	0.131062	0	0	0	0	0	0	0	0	0	0	0	0	0	0	0	0	0	0
AXAQ01000261.1	14921	39.307	99.8487	0	0.151286	0	0	0	0	0	0	0	0	0	0	0	0	0	0	0	0	0
AXAQ01000470.1	7639	40.1754	99.8073	0	0.192678	0	0	0	0	0	0	0	0	0	0	0	0	0	0	0	0	0
AXAQ01000422.1	9336	37.7571	99.8028	0	0.197239	0	0	0	0	0	0	0	0	0	0	0	0	0	0	0	0	0
AXAQ01000297.1	13146	35.4937	99.7792	0.220751	0	0	0	0	0	0	0	0	0	0	0	0	0	0	0	0	0	0
AXAQ01000402.1	9740	38.501	99.7636	0.236407	0	0	0	0	0	0	0	0	0	0	0	0	0	0	0	0	0	0
AXAQ01000192.1	19471	36.5775	99.7619	0	0	0	0.238095	0	0	0	0	0	0	0	0	0	0	0	0	0	0	0
AXAQ01000464.1	8050	37.2547	99.7579	0.242131	0	0	0	0	0	0	0	0	0	0	0	0	0	0	0	0	0	0
AXAQ01000179.1	20575	36.4374	99.7549	0	0	0	0	0	0	0	0	0	0	0	0	0.245098	0	0	0	0	0	0
AXAQ01000352.1	11257	39.7175	99.7519	0	0	0	0	0	0	0.248139	0	0	0	0	0	0	0	0	0	0	0	0
AXAQ01000118.1	29126	38.9686	99.7323	0.133869	0	0	0	0	0	0.0669344	0	0	0	0	0	0.0669344	0	0	0	0	0	0
AXAQ01000345.1	11592	36.5252	99.7305	0	0	0.269542	0	0	0	0	0	0	0	0	0	0	0	0	0	0	0	0
AXAQ01000420.1	9360	37.2009	99.7268	0	0.273224	0	0	0	0	0	0	0	0	0	0	0	0	0	0	0	0	0
AXAQ01000100.1	31990	37.7274	99.7162	0.189215	0	0	0	0	0	0	0	0	0.0946074	0	0	0	0	0	0	0	0	0
AXAQ01000525.1	6503	38.7052	99.7054	0.147275	0.147275	0	0	0	0	0	0	0	0	0	0	0	0	0	0	0	0	0
AXAQ01000443.1	8514	38.8889	99.697	0	0	0	0	0	0	0	0	0	0	0	0	0	0	0	0	0	0.30303	0
AXAQ01000180.1	20617	35.1943	99.6825	0.31746	0	0	0	0	0	0	0	0	0	0	0	0	0	0	0	0	0	0
AXAQ01000205.1	18814	35.2822	99.6815	0	0	0	0	0	0	0.318471	0	0	0	0	0	0	0	0	0	0	0	0
AXAQ01000387.1	10051	36.6232	99.67	0	0	0	0	0	0	0.330033	0	0	0	0	0	0	0	0	0	0	0	0
AXAQ01000182.1	20415	37.4235	99.6667	0.222222	0.111111	0	0	0	0	0	0	0	0	0	0	0	0	0	0	0	0	0
AXAQ01000367.1	10649	36.2006	99.6656	0	0	0	0	0.334448	0	0	0	0	0	0	0	0	0	0	0	0	0	0
AXAQ01000374.1	10470	37.2875	99.6528	0.347222	0	0	0	0	0	0	0	0	0	0	0	0	0	0	0	0	0	0
AXAQ01000376.1	10426	36.9941	99.651	0	0.34904	0	0	0	0	0	0	0	0	0	0	0	0	0	0	0	0	0
AXAQ01000623.1	4875	38.0923	99.6503	0	0	0	0	0	0	0	0	0	0	0.34965	0	0	0	0	0	0	0	0
AXAQ01000290.1	13472	36.1416	99.631	0.369004	0	0	0	0	0	0	0	0	0	0	0	0	0	0	0	0	0	0
AXAQ01000116.1	29332	35.4664	99.6234	0.376648	0	0	0	0	0	0	0	0	0	0	0	0	0	0	0	0	0	0
AXAQ01000105.1	31063	37.63	99.6222	0.125945	0.125945	0	0	0	0	0.125945	0	0	0	0	0	0	0	0	0	0	0	0
AXAQ01000382.1	10151	36.4595	99.6212	0.378788	0	0	0	0	0	0	0	0	0	0	0	0	0	0	0	0	0	0
AXAQ01000471.1	7634	37.4378	99.6198	0.380228	0	0	0	0	0	0	0	0	0	0	0	0	0	0	0	0	0	0
AXAQ01000278.1	14063	37.204	99.6124	0	0	0	0	0	0	0	0	0.387597	0	0	0	0	0	0	0	0	0	0
AXAQ01000349.1	11388	33.8075	99.6032	0.396825	0	0	0	0	0	0	0	0	0	0	0	0	0	0	0	0	0	0
AXAQ01000216.1	17593	37.873	99.5951	0	0	0	0.404858	0	0	0	0	0	0	0	0	0	0	0	0	0	0	0
AXAQ01000481.1	7422	40.9863	99.5885	0	0	0	0	0	0.411523	0	0	0	0	0	0	0	0	0	0	0	0	0
AXAQ01000648.1	4402	40.2544	99.569	0.431034	0	0	0	0	0	0	0	0	0	0	0	0	0	0	0	0	0	0
AXAQ01000194.1	19453	37.2745	99.5575	0.442478	0	0	0	0	0	0	0	0	0	0	0	0	0	0	0	0	0	0
AXAQ01000350.1	11292	37.6727	99.4792	0.520833	0	0	0	0	0	0	0	0	0	0	0	0	0	0	0	0	0	0
AXAQ01000581.1	5572	38.9986	99.4709	0	0	0	0	0	0	0	0	0.529101	0	0	0	0	0	0	0	0	0	0
AXAQ01000045.1	52973	35.9202	99.4672	0	0.479489	0	0	0	0	0	0	0	0	0	0	0.0532765	0	0	0	0	0	0
AXAQ01000455.1	8083	39.3666	99.4652	0	0	0.534759	0	0	0	0	0	0	0	0	0	0	0	0	0	0	0	0
AXAQ01000407.1	9640	37.0747	99.4505	0.549451	0	0	0	0	0	0	0	0	0	0	0	0	0	0	0	0	0	0
AXAQ01000383.1	10198	35.7717	99.435	0	0	0	0	0.564972	0	0	0	0	0	0	0	0	0	0	0	0	0	0
AXAQ01000942.1	1302	39.5545	99.422	0	0	0	0	0	0	0	0	0	0	0	0	0	0	0	0	0	0	0.578035
AXAQ01000041.1	56022	37.4049	99.4207	0.144823	0	0	0	0	0.434468	0	0	0	0	0	0	0	0	0	0	0	0	0
AXAQ01000229.1	16891	38.0084	99.3976	0.150602	0	0	0	0.150602	0	0.301205	0	0	0	0	0	0	0	0	0	0	0	0
AXAQ01000117.1	29302	36.7279	99.3908	0.522193	0	0	0	0	0	0	0	0	0	0	0	0	0	0	0	0	0	0.0870322
AXAQ01000728.1	3103	40.477	99.3902	0	0	0	0	0	0	0	0	0	0	0.609756	0	0	0	0	0	0	0	0
AXAQ01000239.1	16513	38.0973	99.3902	0	0.203252	0	0	0	0	0	0	0	0	0	0	0	0	0	0	0	0	0.406504
AXAQ01000092.1	33642	36.065	99.386	0.438596	0	0	0.0877193	0	0	0	0	0	0	0	0	0	0	0	0	0	0	0.0877193
AXAQ01000313.1	12645	36.813	99.3711	0.628931	0	0	0	0	0	0	0	0	0	0	0	0	0	0	0	0	0	0
AXAQ01000624.1	4853	40.511	99.3506	0.649351	0	0	0	0	0	0	0	0	0	0	0	0	0	0	0	0	0	0
AXAQ01000463.1	7822	37.7781	99.3197	0.340136	0	0.340136	0	0	0	0	0	0	0	0	0	0	0	0	0	0	0	0
AXAQ01000271.1	14278	33.9894	99.3151	0.684932	0	0	0	0	0	0	0	0	0	0	0	0	0	0	0	0	0	0
AXAQ01000256.1	15152	37.0314	99.2982	0	0	0	0	0	0	0	0.701754	0	0	0	0	0	0	0	0	0	0	0
AXAQ01000368.1	10612	35.1018	99.2958	0.469484	0	0	0	0.234742	0	0	0	0	0	0	0	0	0	0	0	0	0	0
AXAQ01000672.1	4064	33.7598	99.2933	0.353357	0	0	0.353357	0	0	0	0	0	0	0	0	0	0	0	0	0	0	0
AXAQ01000540.1	6337	38.22	99.2908	0	0.70922	0	0	0	0	0	0	0	0	0	0	0	0	0	0	0	0	0
AXAQ01000544.1	6212	37.6207	99.2857	0	0	0	0	0	0	0.714286	0	0	0	0	0	0	0	0	0	0	0	0
AXAQ01000475.1	7593	37.2843	99.2701	0.364964	0	0	0.364964	0	0	0	0	0	0	0	0	0	0	0	0	0	0	0
AXAQ01000303.1	12978	39.0199	99.2593	0.740741	0	0	0	0	0	0	0	0	0	0	0	0	0	0	0	0	0	0
AXAQ01000132.1	26668	37.5956	99.241	0.759013	0	0	0	0	0	0	0	0	0	0	0	0	0	0	0	0	0	0
AXAQ01000054.1	47809	36.6479	99.2159	0.0603136	0	0.542823	0.120627	0	0	0	0	0	0	0	0	0	0	0	0	0	0	0.0603136
AXAQ01000369.1	10562	37.8243	99.2063	0	0.793651	0	0	0	0	0	0	0	0	0	0	0	0	0	0	0	0	0
AXAQ01000788.1	2507	35.7399	99.1803	0	0	0	0	0	0	0	0	0	0	0	0	0	0	0	0	0	0	0.819672
AXAQ01000594.1	5314	39.857	99.1803	0.819672	0	0	0	0	0	0	0	0	0	0	0	0	0	0	0	0	0	0
AXAQ01000347.1	11446	35.7505	99.1786	0	0	0	0.821355	0	0	0	0	0	0	0	0	0	0	0	0	0	0	0
AXAQ01000817.1	2062	37.9243	99.1525	0.847458	0	0	0	0	0	0	0	0	0	0	0	0	0	0	0	0	0	0
AXAQ01000478.1	7473	39.7832	99.1501	0	0.283286	0	0	0	0	0	0	0	0	0	0	0	0	0	0	0	0	0.566572
AXAQ01000338.1	11847	37.2668	99.1453	0.854701	0	0	0	0	0	0	0	0	0	0	0	0	0	0	0	0	0	0
AXAQ01000142.1	24955	38.6215	99.139	0	0	0	0.123001	0	0	0	0.123001	0	0	0	0	0.492005	0	0	0	0	0	0.123001
AXAQ01000651.1	4415	39.5017	99.1379	0	0	0	0	0	0	0	0	0	0	0	0	0.862069	0	0	0	0	0	0
AXAQ01000129.1	26926	37.785	99.1304	0.0966184	0	0.0966184	0	0	0	0.193237	0	0	0	0	0	0	0	0.289855	0	0	0	0.193237
AXAQ01000172.1	21722	36.2121	99.1279	0.290698	0	0	0	0	0	0	0	0	0.581395	0	0	0	0	0	0	0	0	0
AXAQ01000177.1	21265	37.2866	99.1014	0.641849	0	0.12837	0	0	0.12837	0	0	0	0	0	0	0	0	0	0	0	0	0
AXAQ01000325.1	12269	38.6666	99.0909	0.909091	0	0	0	0	0	0	0	0	0	0	0	0	0	0	0	0	0	0
AXAQ01000427.1	9279	38.2477	99.0826	0	0	0	0	0	0	0	0	0	0	0.917431	0	0	0	0	0	0	0	0
AXAQ01000084.1	34781	36.5602	99.0812	0	0	0	0	0	0	0	0.918836	0	0	0	0	0	0	0	0	0	0	0
AXAQ01000200.1	19224	37.9838	99.0236	0	0.81367	0.081367	0.081367	0	0	0	0	0	0	0	0	0	0	0	0	0	0	0
AXAQ01000316.1	12555	38.415	98.9882	1.0118	0	0	0	0	0	0	0	0	0	0	0	0	0	0	0	0	0	0
AXAQ01000548.1	6164	37.8164	98.9474	1.05263	0	0	0	0	0	0	0	0	0	0	0	0	0	0	0	0	0	0
AXAQ01000446.1	8394	33.9052	98.8764	0	0	0	1.1236	0	0	0	0	0	0	0	0	0	0	0	0	0	0	0
AXAQ01000840.1	1971	43.7849	98.8506	0	0	0	0	0	0	0	0	0	0	0	0	0	0	0	0	0	0	1.14943
AXAQ01000472.1	7611	35.2647	98.8372	1.16279	0	0	0	0	0	0	0	0	0	0	0	0	0	0	0	0	0	0
AXAQ01000280.1	13937	38.9036	98.8372	1.16279	0	0	0	0	0	0	0	0	0	0	0	0	0	0	0	0	0	0
AXAQ01000273.1	14161	37.1937	98.8235	1.17647	0	0	0	0	0	0	0	0	0	0	0	0	0	0	0	0	0	0
AXAQ01000576.1	5646	35.5827	98.7854	0.809717	0	0.404858	0	0	0	0	0	0	0	0	0	0	0	0	0	0	0	0
AXAQ01000453.1	8305	37.8808	98.7654	0	0	1.23457	0	0	0	0	0	0	0	0	0	0	0	0	0	0	0	0
AXAQ01000641.1	4511	40.1463	98.7013	0.649351	0	0	0	0	0	0	0	0	0	0	0	0	0	0.649351	0	0	0	0
AXAQ01000109.1	30074	36.4168	98.6996	1.17035	0	0	0	0	0	0	0	0.130039	0	0	0	0	0	0	0	0	0	0
AXAQ01000106.1	31107	37.3774	98.6637	0.890869	0.111359	0	0	0	0.111359	0	0	0	0	0	0	0	0	0	0	0	0	0.222717
AXAQ01000339.1	11806	36.6424	98.6486	0.900901	0.45045	0	0	0	0	0	0	0	0	0	0	0	0	0	0	0	0	0
AXAQ01000729.1	3068	35.6584	98.6111	0	0	0	0	0	0	0	0	0	0	0	0	1.38889	0	0	0	0	0	0
AXAQ01000317.1	12444	36.2825	98.6047	1.39535	0	0	0	0	0	0	0	0	0	0	0	0	0	0	0	0	0	0
AXAQ01000281.1	13697	37.4754	98.5577	1.44231	0	0	0	0	0	0	0	0	0	0	0	0	0	0	0	0	0	0
AXAQ01000807.1	2223	38.0567	98.4962	1.50376	0	0	0	0	0	0	0	0	0	0	0	0	0	0	0	0	0	0
AXAQ01000211.1	18350	37.2207	98.468	1.11421	0.139276	0	0	0	0	0.139276	0	0	0	0.139276	0	0	0	0	0	0	0	0
AXAQ01000429.1	9009	37.0518	98.4536	1.03093	0	0	0.515464	0	0	0	0	0	0	0	0	0	0	0	0	0	0	0
AXAQ01000779.1	2609	42.8517	98.4375	0	0	0	1.5625	0	0	0	0	0	0	0	0	0	0	0	0	0	0	0
AXAQ01000187.1	19950	36.8521	98.4326	0	0	0.15674	0	0.940439	0	0	0	0	0	0.31348	0	0	0	0	0	0	0	0.15674
AXAQ01000421.1	9286	34.5359	98.4211	0.526316	0	0	0	0	0	0	0	0	0	0	0	0	1.05263	0	0	0	0	0
AXAQ01000204.1	18939	37.2512	98.4102	0.794913	0.63593	0	0	0	0	0.0794913	0	0	0	0	0	0	0	0	0	0	0	0.0794913
AXAQ01000190.1	19542	37.248	98.3806	0	0.809717	0	0	0.404858	0	0	0	0	0	0	0	0	0	0	0	0	0	0.404858
AXAQ01000240.1	16356	37.393	98.265	0.315457	0	0.473186	0.630915	0.157729	0.157729	0	0	0	0	0	0	0	0	0	0	0	0	0
AXAQ01000108.1	30756	36.045	98.2425	0.439367	0.175747	0.175747	0.351494	0.175747	0	0	0	0	0	0.26362	0	0	0	0	0.0878735	0	0	0.0878735
AXAQ01000263.1	14831	36.1203	98.2332	0.706714	0.530035	0	0.176678	0	0	0	0	0	0	0	0	0	0	0.353357	0	0	0	0
AXAQ01000583.1	5492	38.6016	98.2143	1.78571	0	0	0	0	0	0	0	0	0	0	0	0	0	0	0	0	0	0
AXAQ01000727.1	3138	39.1332	98.2143	0.595238	0	0	0	0	0	0	0	0	0.595238	0	0	0	0	0	0.595238	0	0	0
AXAQ01000735.1	3008	35.3723	98.2143	1.78571	0	0	0	0	0	0	0	0	0	0	0	0	0	0	0	0	0	0
AXAQ01000827.1	2011	38.4386	98.2143	0.446429	0	0	0	0	0	0	0	1.33929	0	0	0	0	0	0	0	0	0	0
AXAQ01000309.1	12800	38.6016	98.2014	0.179856	0	0.719424	0.179856	0.719424	0	0	0	0	0	0	0	0	0	0	0	0	0	0
AXAQ01000027.1	81294	36.8822	98.1741	1.2716	0.358657	0	0	0.0978155	0	0.0326052	0	0	0	0	0	0.0652103	0	0	0	0	0	0
AXAQ01000521.1	6621	37.079	98.1366	1.86335	0	0	0	0	0	0	0	0	0	0	0	0	0	0	0	0	0	0
AXAQ01000266.1	14456	37.8735	98.1221	0.234742	0	0	0	1.64319	0	0	0	0	0	0	0	0	0	0	0	0	0	0
AXAQ01000131.1	26670	37.0754	98.1061	0.094697	1.79924	0	0	0	0	0	0	0	0	0	0	0	0	0	0	0	0	0
AXAQ01000584.1	5485	41.258	98.0583	1.94175	0	0	0	0	0	0	0	0	0	0	0	0	0	0	0	0	0	0
AXAQ01000497.1	7178	34.7451	98	1	0	0	0	0	0	1	0	0	0	0	0	0	0	0	0	0	0	0
AXAQ01000167.1	22421	35.5515	97.9798	0.505051	0	0	1.51515	0	0	0	0	0	0	0	0	0	0	0	0	0	0	0
AXAQ01000293.1	13385	38.4983	97.9339	0	0	0	0	0	0	2.06612	0	0	0	0	0	0	0	0	0	0	0	0
AXAQ01000529.1	6417	36.6682	97.8873	2.11268	0	0	0	0	0	0	0	0	0	0	0	0	0	0	0	0	0	0
AXAQ01000288.1	13563	38.3765	97.8873	0.704225	0	0.704225	0.704225	0	0	0	0	0	0	0	0	0	0	0	0	0	0	0
AXAQ01000477.1	7552	37.1822	97.8261	0	2.17391	0	0	0	0	0	0	0	0	0	0	0	0	0	0	0	0	0
AXAQ01000087.1	34401	35.9176	97.7713	0.821114	0.175953	0	0.175953	0.351906	0.058651	0.293255	0	0	0.058651	0	0	0	0	0.058651	0	0	0	0.234604
AXAQ01000876.1	1708	35.5386	97.7679	1.33929	0.446429	0	0	0	0	0	0	0	0	0	0	0	0	0	0	0	0	0.446429
AXAQ01000150.1	24060	37.2485	97.7408	1.18906	0	1.07015	0	0	0	0	0	0	0	0	0	0	0	0	0	0	0	0
AXAQ01000541.1	6335	34.854	97.7143	0	0	0	0	1.71429	0	0	0.571429	0	0	0	0	0	0	0	0	0	0	0
AXAQ01000582.1	5522	35.3676	97.6744	1.16279	0	0	0	0	0	1.16279	0	0	0	0	0	0	0	0	0	0	0	0
AXAQ01000070.1	40206	36.1986	97.6557	0.267917	0.200938	0	1.74146	0	0.133958	0	0	0	0	0	0	0	0	0	0	0	0	0
AXAQ01000279.1	14070	39.204	97.6136	2.04545	0.113636	0	0	0	0.113636	0	0	0	0	0	0	0	0	0	0	0	0	0.113636
AXAQ01000780.1	2606	35.6485	97.561	0	0	2.43902	0	0	0	0	0	0	0	0	0	0	0	0	0	0	0	0
AXAQ01000590.1	5305	35.4948	97.561	2.43902	0	0	0	0	0	0	0	0	0	0	0	0	0	0	0	0	0	0
AXAQ01000524.1	6515	38.1888	97.5309	0	0	0	0	0	0	0	0.411523	0.411523	0	0	0	0	0	0	0	0	0	1.64609
AXAQ01000556.1	5899	35.2602	97.5	2.5	0	0	0	0	0	0	0	0	0	0	0	0	0	0	0	0	0	0
AXAQ01000059.1	44771	35.9206	97.4843	2.30608	0	0.104822	0	0	0	0	0	0.104822	0	0	0	0	0	0	0	0	0	0
AXAQ01000554.1	6023	39.0337	97.4249	1.71674	0	0.429185	0	0	0	0	0	0	0	0	0	0.429185	0	0	0	0	0	0
AXAQ01000066.1	42577	37.1327	97.4236	1.79748	0.659077	0	0	0	0	0	0	0	0	0	0	0	0	0	0	0	0	0.119832
AXAQ01000173.1	21430	36.4256	97.3856	2.28758	0	0	0	0	0	0.326797	0	0	0	0	0	0	0	0	0	0	0	0
AXAQ01000532.1	6407	35.8358	97.3684	2.63158	0	0	0	0	0	0	0	0	0	0	0	0	0	0	0	0	0	0
AXAQ01000795.1	2449	38.0563	97.3214	0	0	0	2.67857	0	0	0	0	0	0	0	0	0	0	0	0	0	0	0
AXAQ01000599.1	5238	37.9725	97.2696	2.04778	0	0	0	0	0	0	0	0	0	0	0	0.341297	0	0.341297	0	0	0	0
AXAQ01000324.1	12230	37.3099	97.2603	1.82648	0	0.456621	0	0	0	0.456621	0	0	0	0	0	0	0	0	0	0	0	0
AXAQ01000253.1	15439	36.207	97.2527	0.274725	0	0.549451	0.274725	0	0	0	0.549451	0	0	1.0989	0	0	0	0	0	0	0	0
AXAQ01000330.1	12022	37.4979	97.2527	0	0	0	1.0989	1.64835	0	0	0	0	0	0	0	0	0	0	0	0	0	0
AXAQ01000406.1	9724	36.9498	97.1631	1.41844	0	0.70922	0	0	0	0	0	0.70922	0	0	0	0	0	0	0	0	0	0
AXAQ01000060.1	44719	38.2433	97.1524	1.34003	0.0558347	0	1.2842	0	0	0.111669	0	0	0	0	0	0.0558347	0	0	0	0	0	0
AXAQ01000866.1	1735	37.2334	97.1429	1.42857	0	0	0	0	0	1.42857	0	0	0	0	0	0	0	0	0	0	0	0
AXAQ01000530.1	6411	40.2433	97.1264	0	0	0	0.574713	0	2.01149	0	0	0	0	0	0	0	0	0	0	0.287356	0	0
AXAQ01000487.1	7341	37.9921	97.1129	0.262467	0.524934	0	1.31234	0	0	0	0.262467	0.262467	0	0	0	0	0	0	0	0	0	0.262467
AXAQ01000203.1	18959	36.9482	97.1047	1.78174	0	0	0.445434	0.222717	0	0	0.445434	0	0	0	0	0	0	0	0	0	0	0
AXAQ01000140.1	25255	36.1671	97.0745	2.5266	0.132979	0	0	0	0	0	0	0	0.132979	0	0	0.132979	0	0	0	0	0	0
AXAQ01000816.1	2177	38.7689	97.0588	0	0	0	0	0	0	0	0	0	2.94118	0	0	0	0	0	0	0	0	0
AXAQ01000265.1	14529	39.1355	96.9981	0.938086	0.187617	1.87617	0	0	0	0	0	0	0	0	0	0	0	0	0	0	0	0
AXAQ01000970.1	1071	39.1223	96.9697	0	0	0	0	0	0	3.0303	0	0	0	0	0	0	0	0	0	0	0	0
AXAQ01000089.1	34275	37.9081	96.9383	0.444444	2.51852	0	0.0493827	0	0	0	0	0.0493827	0	0	0	0	0	0	0	0	0	0
AXAQ01000362.1	10853	33.493	96.9231	1.53846	1.53846	0	0	0	0	0	0	0	0	0	0	0	0	0	0	0	0	0
AXAQ01000082.1	35489	37.5609	96.9183	0.693374	1.69492	0	0.308166	0	0	0.231125	0	0	0	0.154083	0	0	0	0	0	0	0	0
AXAQ01000509.1	6923	38.3215	96.8586	3.14136	0	0	0	0	0	0	0	0	0	0	0	0	0	0	0	0	0	0
AXAQ01000377.1	10389	40.7354	96.8127	0.265604	0.132802	0.398406	1.99203	0.132802	0	0	0	0.265604	0	0	0	0	0	0	0	0	0	0
AXAQ01000432.1	8986	36.8796	96.7949	3.20513	0	0	0	0	0	0	0	0	0	0	0	0	0	0	0	0	0	0
AXAQ01000058.1	45933	35.5561	96.7766	1.8315	0.512821	0.0732601	0	0.512821	0	0.14652	0.14652	0	0	0	0	0	0	0	0	0	0	0
AXAQ01000733.1	2957	36.253	96.7742	0	0	0	0	0	0	3.22581	0	0	0	0	0	0	0	0	0	0	0	0
AXAQ01000047.1	51528	37.0963	96.7453	0.613208	0.660377	0.330189	0.141509	0	0	0.424528	0.0471698	0	0	0.188679	0	0	0	0.0471698	0	0	0	0.801887
AXAQ01000653.1	4385	35.8951	96.7391	0	0	0	0	0	0	0	0	0	0	0	0	0	0	0	0	0	0	3.26087
AXAQ01000877.1	1694	34.3566	96.6667	2.22222	0	0	0	0	0	0	0	0	0	0	0	0	0	0	0	0	0	1.11111
AXAQ01000115.1	29337	37.451	96.6667	0.444444	0	0	0	0	0	0.444444	0	0	0	1.11111	0	0.444444	0	0.444444	0	0	0.222222	0.222222
AXAQ01000499.1	7161	38.2768	96.6667	0.740741	2.22222	0	0	0	0	0	0	0	0	0	0	0	0	0	0	0	0	0.37037
AXAQ01000574.1	5655	36.9408	96.6463	3.35366	0	0	0	0	0	0	0	0	0	0	0	0	0	0	0	0	0	0
AXAQ01000130.1	26721	39.033	96.6336	0.220751	2.70419	0.0551876	0	0	0	0	0.165563	0.0551876	0	0	0	0.0551876	0	0	0	0	0	0.110375
AXAQ01000136.1	26293	36.1503	96.6049	1.85185	0.308642	0	0.617284	0	0	0	0.102881	0.205761	0	0	0	0	0	0.102881	0	0	0.102881	0.102881
AXAQ01000199.1	19233	38.6211	96.6038	0.849057	1.41509	0.754717	0.283019	0	0	0	0	0	0	0	0	0.0943396	0	0	0	0	0	0
AXAQ01000598.1	5194	36.2149	96.4912	0.584795	0	0.584795	0.584795	0	0	0	0.584795	0	0	0	0	0	0	0.584795	0	0	0	0.584795
AXAQ01000437.1	8803	37.5667	96.4706	3.52941	0	0	0	0	0	0	0	0	0	0	0	0	0	0	0	0	0	0
AXAQ01000296.1	13327	36.8425	96.4516	0.645161	1.29032	0.322581	0.967742	0	0	0	0	0	0.322581	0	0	0	0	0	0	0	0	0
AXAQ01000138.1	25614	38.9982	96.3979	2.91595	0.171527	0.343053	0	0	0	0	0.171527	0	0	0	0	0	0	0	0	0	0	0
AXAQ01000101.1	31371	36.725	96.3519	3.21888	0	0	0	0	0	0.214592	0	0	0	0.214592	0	0	0	0	0	0	0	0
AXAQ01000125.1	28383	37.4132	96.301	0.127551	0.637755	0	2.80612	0	0	0	0	0	0.127551	0	0	0	0	0	0	0	0	0
AXAQ01000238.1	16519	38.0047	96.1783	0	2.33546	1.4862	0	0	0	0	0	0	0	0	0	0	0	0	0	0	0	0
AXAQ01000220.1	17350	37.0259	96.1696	1.77839	0	0.136799	0.136799	0.136799	0	0.820793	0	0.273598	0.273598	0	0	0	0	0	0	0	0	0.273598
AXAQ01000358.1	10895	33.5291	96.1538	0	0	0	0.480769	3.36538	0	0	0	0	0	0	0	0	0	0	0	0	0	0
AXAQ01000356.1	11047	34.4981	96.131	2.97619	0	0.595238	0	0	0	0.297619	0	0	0	0	0	0	0	0	0	0	0	0
AXAQ01000656.1	4347	40.0506	96.1165	3.39806	0.485437	0	0	0	0	0	0	0	0	0	0	0	0	0	0	0	0	0
AXAQ01000824.1	2063	35.6277	96.0784	1.96078	0	1.96078	0	0	0	0	0	0	0	0	0	0	0	0	0	0	0	0
AXAQ01000700.1	3436	40.4249	96.0526	3.94737	0	0	0	0	0	0	0	0	0	0	0	0	0	0	0	0	0	0
AXAQ01000323.1	12173	38.5772	96.0432	1.43885	0.359712	0	0	0	0	0	0	0.719424	0	0	0	0.359712	0	0	0	0	0	1.07914
AXAQ01000482.1	7438	38.5722	96.0352	0	3.96476	0	0	0	0	0	0	0	0	0	0	0	0	0	0	0	0	0
AXAQ01000044.1	53258	37.5249	96.032	1.45613	1.89297	0.0364033	0	0	0.32763	0	0	0	0.0364033	0	0	0.0364033	0	0	0	0	0	0.182017
AXAQ01000072.1	39135	36.8034	96.015	3.7594	0	0	0	0.150376	0	0	0	0	0	0	0	0	0	0	0	0	0	0.075188
AXAQ01000774.1	2636	40.6677	95.9184	4.08163	0	0	0	0	0	0	0	0	0	0	0	0	0	0	0	0	0	0
AXAQ01000215.1	17676	37.582	95.8716	2.14067	0	0.30581	0.152905	0	0.152905	0.152905	0	0	0.764526	0	0	0	0	0	0	0	0	0.458716
AXAQ01000354.1	11537	37.4014	95.858	0.295858	0.591716	0	0.591716	0	1.18343	0.295858	0	0	0.295858	0	0	0	0	0	0.887574	0	0	0
AXAQ01000723.1	3158	34.7055	95.8333	0	0	0	0	0	0	0	0	0	0	0	0	0	0	0	0	0	0	4.16667
AXAQ01000269.1	14351	38.7848	95.8042	2.0979	0	1.6317	0	0	0	0	0	0.2331	0.2331	0	0	0	0	0	0	0	0	0
AXAQ01000185.1	20056	38.218	95.7289	0.835655	0.371402	3.06407	0	0	0	0	0	0	0	0	0	0	0	0	0	0	0	0
AXAQ01000170.1	22051	39.4495	95.7092	1.31108	0	0.357569	0	0	0	0	0.595948	0	0.11919	0	0	0	0.953516	0.715137	0	0	0	0.238379
AXAQ01000496.1	7142	39.4567	95.6427	1.08932	0	0.87146	0	1.96078	0	0.217865	0	0	0	0	0	0	0.217865	0	0	0	0	0
AXAQ01000778.1	2514	40.2148	95.5882	2.94118	0	0	0	0	0	0	0	1.47059	0	0	0	0	0	0	0	0	0	0
AXAQ01000036.1	61002	37.6217	95.5476	4.04299	0	0.0511771	0	0	0	0.0511771	0.0511771	0	0	0	0	0	0	0	0	0	0	0.255885
AXAQ01000392.1	9860	39.1278	95.4861	0	0	0	0	0	0	0	0	0	0	4.51389	0	0	0	0	0	0	0	0
AXAQ01000292.1	13398	35.3038	95.4802	4.51977	0	0	0	0	0	0	0	0	0	0	0	0	0	0	0	0	0	0
AXAQ01000198.1	19245	36.3523	95.2475	2.57426	0	0	0.19802	0.19802	0.19802	0.19802	0.19802	0.19802	0.19802	0	0	0.19802	0	0.19802	0	0	0.19802	0.19802
AXAQ01000120.1	28967	38.5024	95.2224	3.62438	0.658979	0.329489	0	0	0	0	0	0	0	0	0	0	0	0	0.164745	0	0	0
AXAQ01000484.1	7367	37.3286	95.2206	2.20588	0	1.47059	0	0	0	0	0	0	0	0	0	0	1.10294	0	0	0	0	0
AXAQ01000818.1	2169	39.9262	95.0617	1.23457	0	0	0	0	0	0	0	1.23457	0	0	0	1.23457	0	0	0	0	0	1.23457
AXAQ01000662.1	4250	37.5059	95.0617	4.32099	0	0	0.617284	0	0	0	0	0	0	0	0	0	0	0	0	0	0	0
AXAQ01000897.1	1492	37.9357	95	0	0	0	0	5	0	0	0	0	0	0	0	0	0	0	0	0	0	0
AXAQ01000228.1	16948	37.8098	94.9833	5.01672	0	0	0	0	0	0	0	0	0	0	0	0	0	0	0	0	0	0
AXAQ01000510.1	6873	39.0514	94.8164	0	4.9676	0	0	0	0	0	0	0	0	0	0	0	0	0	0	0	0	0.215983
AXAQ01000165.1	22445	37.0417	94.8133	2.07469	0	1.24481	0	1.03734	0	0.207469	0	0	0	0	0	0	0	0	0	0	0	0.622407
AXAQ01000431.1	8870	36.6855	94.7368	3.94737	0.657895	0	0	0.657895	0	0	0	0	0	0	0	0	0	0	0	0	0	0
AXAQ01000685.1	3665	41.6917	94.4954	5.50459	0	0	0	0	0	0	0	0	0	0	0	0	0	0	0	0	0	0
AXAQ01000676.1	3830	41.6449	94.4444	5.55556	0	0	0	0	0	0	0	0	0	0	0	0	0	0	0	0	0	0
AXAQ01000128.1	27042	36.9536	94.3966	3.01724	1.14943	0.287356	0	0.143678	0.143678	0.143678	0	0	0	0.143678	0	0	0	0.143678	0	0	0	0.431034
AXAQ01000940.1	1313	40.3656	94.2857	2.85714	0	0	0	0	0	0	0	0	0	0	0	0	0	0	0	0	0	2.85714
AXAQ01000628.1	4776	40.4523	94.2857	4.28571	0	0	0	0	0	1.42857	0	0	0	0	0	0	0	0	0	0	0	0
AXAQ01000188.1	19897	35.6938	94.2774	5.23763	0.0969932	0.0969932	0.193986	0	0	0	0	0	0	0	0	0	0	0	0	0	0	0.0969932
AXAQ01000334.1	11891	38.4829	94.2652	3.40502	0.716846	0	0	0.716846	0	0.358423	0	0	0	0	0	0	0	0.358423	0	0	0	0.179211
AXAQ01000436.1	8852	38.1722	94.1748	0.323625	4.85437	0	0	0	0	0	0	0	0	0	0	0	0	0	0	0	0	0.647249
AXAQ01000763.1	2712	37.7581	94.1176	5.88235	0	0	0	0	0	0	0	0	0	0	0	0	0	0	0	0	0	0
AXAQ01000486.1	7350	37.2381	94.0299	5.97015	0	0	0	0	0	0	0	0	0	0	0	0	0	0	0	0	0	0
AXAQ01000052.1	48692	37.7393	94.015	2.99252	0.997506	0.249377	1.49626	0	0	0	0	0.249377	0	0	0	0	0	0	0	0	0	0
AXAQ01000342.1	11775	35.7707	93.8462	5	0.769231	0	0	0.384615	0	0	0	0	0	0	0	0	0	0	0	0	0	0
AXAQ01000937.1	1284	36.2928	93.75	0	0	0	0	0	0	0	0	0	6.25	0	0	0	0	0	0	0	0	0
AXAQ01000551.1	6067	37.465	93.75	1.25	0	0	0	2.5	0	0	0	0	0	2.5	0	0	0	0	0	0	0	0
AXAQ01000542.1	6248	37.596	93.7282	1.39373	0	0	0	0	0	0.696864	0	0	0	4.18118	0	0	0	0	0	0	0	0
AXAQ01000449.1	8389	37.3346	93.617	4.78723	0.531915	1.06383	0	0	0	0	0	0	0	0	0	0	0	0	0	0	0	0
AXAQ01000307.1	12861	36.9645	93.5961	1.97044	3.44828	0.492611	0.492611	0	0	0	0	0	0	0	0	0	0	0	0	0	0	0
AXAQ01000830.1	2013	42.623	93.5484	3.22581	0	0	0	0	0	0	0	1.6129	0	0	0	0.806452	0	0	0	0	0	0.806452
AXAQ01000043.1	54779	37.8704	93.5447	3.47301	1.54775	0.0755002	0.0377501	0.377501	0	0.0377501	0.0755002	0	0.302001	0	0	0	0	0.11325	0	0	0	0.415251
AXAQ01000114.1	29525	37.8561	93.5412	0.965108	0.074239	5.41945	0	0	0	0	0	0	0	0	0	0	0	0	0	0	0	0
AXAQ01000391.1	9951	39.7247	93.4884	2.7907	0	0	0.465116	0	0.465116	0.930233	0	1.39535	0	0	0	0	0	0	0	0	0	0.465116
AXAQ01000441.1	8605	37.3969	93.361	3.73444	2.90456	0	0	0	0	0	0	0	0	0	0	0	0	0	0	0	0	0
AXAQ01000791.1	2490	35.7831	93.2773	0	6.72269	0	0	0	0	0	0	0	0	0	0	0	0	0	0	0	0	0
AXAQ01000077.1	36993	37.9126	93.1565	3.25064	1.88195	0.171086	0	0.427716	0	0.598802	0.171086	0	0	0	0	0	0	0.171086	0	0	0	0.171086
AXAQ01000720.1	3195	41.1581	93.0693	0	0	0	0	0	0	0	0	0	0	6.93069	0	0	0	0	0	0	0	0
AXAQ01000144.1	24890	39.2688	92.9936	3.60934	0.106157	2.65393	0.106157	0	0.106157	0	0	0	0	0.424628	0	0	0	0	0	0	0	0
AXAQ01000224.1	17052	38.1187	92.9936	2.54777	0	1.59236	1.27389	0	0	0.318471	0	0	0	0	0	0	1.27389	0	0	0	0	0
AXAQ01000250.1	15538	36.4397	92.8879	1.2931	1.07759	0	2.58621	1.07759	0.215517	0.215517	0	0	0	0.431034	0	0	0	0	0	0	0	0.215517
AXAQ01000919.1	1460	41.0959	92.8571	7.14286	0	0	0	0	0	0	0	0	0	0	0	0	0	0	0	0	0	0
AXAQ01000890.1	1630	38.3436	92.8571	7.14286	0	0	0	0	0	0	0	0	0	0	0	0	0	0	0	0	0	0
AXAQ01000348.1	11411	37.4376	92.7739	0.4662	1.3986	0	0	3.2634	0	0.4662	0	0.2331	0	0	0	0	0	0.4662	0	0	0	0.932401
AXAQ01000151.1	23637	36.134	92.7357	4.48223	0.15456	1.5456	0.15456	0	0	0.15456	0.15456	0	0	0	0	0	0.463679	0	0	0	0	0.15456
AXAQ01000447.1	8441	37.1638	92.6829	1.21951	0	0	2.43902	0	0	2.43902	0	0	0	0	0	0	0	0	0	0	0	1.21951
AXAQ01000442.1	8554	35.1298	92.6014	3.10263	0	0.238663	0	0.238663	0	0.954654	0.477327	0	0	0	0	0	0	0	0	0	0	2.38663
AXAQ01000703.1	3406	35.4668	92.5926	0	0	0	7.40741	0	0	0	0	0	0	0	0	0	0	0	0	0	0	0
AXAQ01000712.1	3290	35.9574	92.5	7.5	0	0	0	0	0	0	0	0	0	0	0	0	0	0	0	0	0	0
AXAQ01000459.1	7959	38.5476	92.4731	3.76344	0	1.07527	0	1.6129	0	0	0	0	0	1.07527	0	0	0	0	0	0	0	0
AXAQ01000929.1	1390	36.4748	92.4528	3.14465	0	3.14465	0	0	0	0.628931	0	0.628931	0	0	0	0	0	0	0	0	0	0
AXAQ01000234.1	16628	36.1619	92.4419	7.55814	0	0	0	0	0	0	0	0	0	0	0	0	0	0	0	0	0	0
AXAQ01000948.1	1271	41.1487	92.3077	0	7.69231	0	0	0	0	0	0	0	0	0	0	0	0	0	0	0	0	0
AXAQ01000067.1	42474	36.6083	92.2468	4.03481	1.10759	0	0.316456	0.237342	1.42405	0.158228	0	0	0.158228	0	0	0	0	0.0791139	0	0	0.0791139	0.158228
AXAQ01000416.1	9463	37.6413	92.1529	0.603622	6.63984	0	0	0	0	0	0	0	0	0.402414	0	0	0	0	0	0	0	0.201207
AXAQ01000864.1	1782	37.8227	92.1162	3.3195	0	0.829876	0	1.65975	0	0.829876	0	0	0	0	0	0	0	0	0	0	0	1.24481
AXAQ01000315.1	12626	34.2468	92.0705	4.62555	0.440529	2.20264	0	0	0	0	0	0.440529	0	0	0	0	0	0	0	0	0	0.220264
AXAQ01000378.1	10380	36.7341	92.069	2.41379	0	0	1.03448	0	0	1.37931	0	0.344828	0	0	0	0	0	0.344828	0.344828	0	0	2.06897
AXAQ01000614.1	4971	35.6065	92.0635	7.93651	0	0	0	0	0	0	0	0	0	0	0	0	0	0	0	0	0	0
AXAQ01000262.1	14950	37.0167	91.9881	2.96736	0	2.37389	1.48368	0	0	0.593472	0	0	0	0.296736	0	0.296736	0	0	0	0	0	0
AXAQ01000399.1	9812	40.0632	91.8269	8.17308	0	0	0	0	0	0	0	0	0	0	0	0	0	0	0	0	0	0
AXAQ01000401.1	9769	38.1206	91.6667	6.94444	0	0	1.38889	0	0	0	0	0	0	0	0	0	0	0	0	0	0	0
AXAQ01000846.1	1855	37.3046	91.6667	4.16667	0	0	0	0	0	4.16667	0	0	0	0	0	0	0	0	0	0	0	0
AXAQ01000032.1	70016	36.5702	91.6595	2.69461	3.25064	0.81266	0.0855432	0.171086	0	0.25663	0	0.299401	0	0	0	0	0	0	0.0427716	0	0	0.727117
AXAQ01000121.1	28808	37.5451	91.5269	0.353045	7.41395	0	0.264784	0	0	0	0.0882613	0.176523	0.0882613	0	0	0	0	0	0	0	0	0.0882613
AXAQ01000629.1	4796	37.2811	91.5058	3.0888	5.01931	0.3861	0	0	0	0	0	0	0	0	0	0	0	0	0	0	0	0
AXAQ01000663.1	4172	40.604	91.4729	3.87597	1.55039	0	0	0	0	0	0	2.32558	0	0	0	0	0	0	0	0	0	0.775194
AXAQ01000135.1	26252	38.7285	91.1792	5.84958	1.67131	0.928505	0	0	0	0	0.0928505	0	0	0	0	0.0928505	0	0	0	0	0	0.185701
AXAQ01000428.1	9082	36.5448	91.1765	5.88235	1.47059	0	0	0	0	0	0	0	0	0	0	0	0	0	0	0.980392	0	0.490196
AXAQ01000458.1	7973	37.4639	91.1197	8.49421	0.3861	0	0	0	0	0	0	0	0	0	0	0	0	0	0	0	0	0
AXAQ01000511.1	6852	38.0619	91.0448	4.47761	0	0	0	0	0	1.49254	2.98507	0	0	0	0	0	0	0	0	0	0	0
AXAQ01000546.1	6199	38.1191	91.0256	0	0	0	3.84615	3.84615	0	0	0	0	0	0	0	0	0	0	0	0	0	1.28205
AXAQ01000743.1	2908	38.2737	90.9091	0	0	9.09091	0	0	0	0	0	0	0	0	0	0	0	0	0	0	0	0
AXAQ01000012.1	136902	36.6152	90.8715	5.858	1.09708	0.144898	1.05568	0.0206996	0	0.103498	0.0413993	0.0413993	0.0206996	0.57959	0	0.124198	0	0.0206996	0	0	0	0.0206996
AXAQ01000249.1	15597	37.1097	90.8451	7.74648	0	0	0.176056	0	0	0	0.880282	0	0	0	0	0.176056	0.176056	0	0	0	0	0
AXAQ01000507.1	7148	38.1226	90.7514	1.7341	6.35838	0	0.578035	0	0	0.578035	0	0	0	0	0	0	0	0	0	0	0	0
AXAQ01000366.1	10673	35.0698	90.6404	8.867	0	0	0	0	0	0	0	0	0	0	0	0.492611	0	0	0	0	0	0
AXAQ01000223.1	17115	36.4592	90.625	6.64062	1.43229	0.130208	0.260417	0.260417	0	0.130208	0.520833	0	0	0	0	0	0	0	0	0	0	0
AXAQ01000558.1	5962	38.7286	90.625	0	0	6.25	3.125	0	0	0	0	0	0	0	0	0	0	0	0	0	0	0
AXAQ01000899.1	1538	38.9467	90.566	9.43396	0	0	0	0	0	0	0	0	0	0	0	0	0	0	0	0	0	0
AXAQ01000260.1	15073	38.0216	90.5512	1.83727	3.93701	0.262467	0	0	0	0	0.787402	0	0	0	0	0	0	0	0	2.62467	0	0
AXAQ01000804.1	2322	40.2239	90.5	1.5	0.5	0	0	7	0	0	0	0	0	0	0	0	0	0.5	0	0	0	0
AXAQ01000793.1	2468	40.235	90.4348	4.34783	0	0	0	0	0	0	0	0	5.21739	0	0	0	0	0	0	0	0	0
AXAQ01000543.1	6221	35.766	90.3509	7.01754	0	0	0.438596	0	0	0	0.438596	0	0	0	0	0	0	0	0	1.75439	0	0
AXAQ01000438.1	8721	34.7552	90.2256	9.77444	0	0	0	0	0	0	0	0	0	0	0	0	0	0	0	0	0	0
AXAQ01000169.1	22172	35.0577	90.2128	2.97872	2.55319	1.48936	1.91489	0	0	0.212766	0	0	0	0.638298	0	0	0	0	0	0	0	0
AXAQ01000343.1	11678	34.8262	90.1099	0	2.1978	0	0	4.3956	0	2.1978	0	0	0	1.0989	0	0	0	0	0	0	0	0
AXAQ01000413.1	9644	35.8461	90.0188	3.76648	0	2.44821	0	0	0	1.88324	0	0	0	0	0	0.188324	0.188324	0.376648	0	0	0	1.12994
AXAQ01000731.1	3041	34.2322	89.7638	0	10.2362	0	0	0	0	0	0	0	0	0	0	0	0	0	0	0	0	0
AXAQ01000057.1	46183	36.2341	89.6145	2.20299	0.314713	3.38316	0.314713	1.41621	0.0786782	0.236035	1.18017	0.629426	0.0786782	0	0	0	0.0786782	0.314713	0	0	0	0.157356
AXAQ01000083.1	35109	35.2502	89.5296	5.15933	1.21396	0.30349	0	2.42792	0.151745	0	0	0.30349	0	0	0	0	0	0	0	0	0	0.91047
AXAQ01000299.1	12971	37.1598	89.5131	4.86891	0	1.1236	0	0	0	0	3.74532	0	0	0	0	0.374532	0	0	0	0	0	0.374532
AXAQ01000647.1	4438	35.3538	89.4737	1.31579	0	9.21053	0	0	0	0	0	0	0	0	0	0	0	0	0	0	0	0
AXAQ01000076.1	37308	39.257	89.3542	2.34209	3.3357	3.40667	0.0709723	0.425834	0	0.0709723	0.425834	0	0.0709723	0	0.0709723	0.354862	0	0	0	0	0	0.0709723
AXAQ01000103.1	31103	37.3437	89.2821	10.7179	0	0	0	0	0	0	0	0	0	0	0	0	0	0	0	0	0	0
AXAQ01000236.1	16558	37.1784	89.2276	6.30081	0.406504	0	1.62602	0.609756	0.609756	0.406504	0	0	0	0.406504	0	0	0	0	0	0	0	0.406504
AXAQ01000893.1	1616	30.0743	89.1304	10.8696	0	0	0	0	0	0	0	0	0	0	0	0	0	0	0	0	0	0
AXAQ01000231.1	16761	36.1733	89.0578	1.21581	0	0	9.11854	0	0	0	0.303951	0	0	0	0	0	0	0	0	0	0	0.303951
AXAQ01000832.1	2010	34.2786	88.8889	11.1111	0	0	0	0	0	0	0	0	0	0	0	0	0	0	0	0	0	0
AXAQ01000411.1	9662	39.3293	88.8889	6.94444	1.38889	0	0	2.77778	0	0	0	0	0	0	0	0	0	0	0	0	0	0
AXAQ01000408.1	9685	39.0501	88.8112	8.04196	1.3986	1.74825	0	0	0	0	0	0	0	0	0	0	0	0	0	0	0	0
AXAQ01000766.1	2693	40.7352	88.75	0	6.66667	0	0	1.66667	0	0	0	0	0	0	0	0	0	0	2.08333	0	0	0.833333
AXAQ01000469.1	7717	35.4283	88.6364	6.81818	0	0	4.54545	0	0	0	0	0	0	0	0	0	0	0	0	0	0	0
AXAQ01000264.1	14590	35.9836	88.5714	3.51648	4.3956	0	0.43956	0.21978	0.21978	1.97802	0	0.21978	0	0	0	0	0	0.21978	0	0	0	0.21978
AXAQ01000426.1	9290	37.395	88.5281	5.41126	0	0	0.649351	0	0	2.1645	0	0	0	2.81385	0	0	0	0.21645	0	0	0	0.21645
AXAQ01000908.1	1501	37.9747	88.4615	0	0	0	11.5385	0	0	0	0	0	0	0	0	0	0	0	0	0	0	0
AXAQ01000931.1	1364	38.8563	88.4615	5.12821	0	0	0	0	0	6.41026	0	0	0	0	0	0	0	0	0	0	0	0
AXAQ01000209.1	18643	39.5698	88.015	1.1236	9.81273	0.449438	0.374532	0	0	0	0	0	0.224719	0	0	0	0	0	0	0	0	0
AXAQ01000159.1	23153	35.8355	87.9875	6.39626	0	0.468019	1.87207	0.468019	0	0.156006	1.09204	0	0.936037	0	0	0.468019	0	0	0	0	0	0.156006
AXAQ01000683.1	3706	37.4258	87.7863	0.763359	3.81679	3.81679	0.763359	0	0	2.29008	0	0	0	0	0.763359	0	0	0	0	0	0	0
AXAQ01000506.1	6995	40.3002	87.7622	0.34965	0	0	0.34965	0.34965	0	10.8392	0	0.34965	0	0	0	0	0	0	0	0	0	0
AXAQ01000095.1	32553	36.6817	87.7426	2.45148	8.1716	0	0.40858	0.306435	0.40858	0	0	0	0	0.20429	0	0	0	0	0	0.20429	0	0.102145
AXAQ01000242.1	16251	36.0101	87.5	5	0.833333	5	0	0	0	1.66667	0	0	0	0	0	0	0	0	0	0	0	0
AXAQ01000865.1	1779	39.0669	87.5	8.33333	0	0	0	0	0	0	0	4.16667	0	0	0	0	0	0	0	0	0	0
AXAQ01000086.1	34623	37.0303	87.4605	9.27292	1.47524	0.210748	1.36986	0	0	0	0.105374	0	0.105374	0	0	0	0	0	0	0	0	0
AXAQ01000904.1	1511	40.7677	87.3418	0	0	0	0	0	12.6582	0	0	0	0	0	0	0	0	0	0	0	0	0
AXAQ01000557.1	5957	35.2526	87.0968	0	0	3.22581	6.45161	3.22581	0	0	0	0	0	0	0	0	0	0	0	0	0	0
AXAQ01000414.1	9473	39.0478	87.013	6.49351	6.49351	0	0	0	0	0	0	0	0	0	0	0	0	0	0	0	0	0
AXAQ01000096.1	32417	36.7924	86.771	6.40114	0.853485	2.13371	0.426743	0	0	0.995733	1.42248	0.142248	0.284495	0.284495	0	0.142248	0	0.142248	0	0	0	0
AXAQ01000767.1	2688	38.1324	86.7188	9.375	1.5625	0	0.78125	0	0.78125	0	0	0	0	0	0	0	0	0	0	0	0	0.78125
AXAQ01000029.1	74351	36.5832	86.7058	5.87587	4.51708	1.94638	0.44069	0.0367242	0	0.0734484	0	0	0.110173	0.0734484	0	0.110173	0.0367242	0	0	0	0	0.0734484
AXAQ01000379.1	10329	34.0691	86.5854	7.31707	1.21951	1.21951	0	0	0	0	0	3.65854	0	0	0	0	0	0	0	0	0	0
AXAQ01000134.1	26247	36.2213	86.5731	3.00601	1.80361	0.200401	2.00401	3.20641	0	1.002	0.601202	0	0.200401	0	0.200401	0.601202	0	0	0	0	0	0.601202
AXAQ01000595.1	5255	36.9933	86.3636	9.09091	4.54545	0	0	0	0	0	0	0	0	0	0	0	0	0	0	0	0	0
AXAQ01000243.1	16174	37.8756	86.3158	0	6.57895	7.10526	0	0	0	0	0	0	0	0	0	0	0	0	0	0	0	0
AXAQ01000515.1	6701	39.9791	86.2245	10.7143	2.04082	0	0	0	0	0	0	1.02041	0	0	0	0	0	0	0	0	0	0
AXAQ01000668.1	4163	39.2025	86.1878	11.0497	0.552486	0.552486	0	0.552486	0	0.552486	0	0.552486	0	0	0	0	0	0	0	0	0	0
AXAQ01000160.1	23150	37.0799	85.7585	0.928793	8.97833	0	2.16718	0	0	1.23839	0	0	0	0.309598	0	0	0	0	0	0	0	0.619195
AXAQ01000208.1	18777	39.0584	85.3509	8.68421	0.526316	0.350877	4.64912	0	0	0.0877193	0.263158	0	0	0	0.0877193	0	0	0	0	0	0	0
AXAQ01000149.1	24055	36.6119	85.2998	8.60735	2.32108	0.290135	0.580271	0.580271	0	0.193424	0.0967118	0	0.967118	0	0	0.0967118	0	0	0.193424	0	0	0.773694
AXAQ01000577.1	5625	35.9111	85.2273	11.3636	2.27273	0	0	0	0	0	0	0	0	1.13636	0	0	0	0	0	0	0	0
AXAQ01000174.1	21629	37.704	85.0671	10.906	0	0.503356	0.167785	2.18121	0	0.503356	0.167785	0	0	0	0	0.503356	0	0	0	0	0	0
AXAQ01000102.1	31154	38.5344	85.0563	13.5107	0	0	0.409417	0	0.409417	0	0.102354	0	0	0	0	0.204708	0	0	0	0	0	0.307062
AXAQ01000124.1	28525	36.3401	84.9807	14.8909	0	0	0	0	0	0	0	0	0.12837	0	0	0	0	0	0	0	0	0
AXAQ01000586.1	5396	35.2854	84.9206	1.5873	0	0	0	5.55556	0	0	3.1746	0.793651	0.793651	0	0	1.5873	0	0	0	0	0	1.5873
AXAQ01000841.1	1957	42.0031	84.9057	7.54717	0	0	0	0	0	7.54717	0	0	0	0	0	0	0	0	0	0	0	0
AXAQ01000895.1	1581	40.6705	84.9057	0	13.2075	1.88679	0	0	0	0	0	0	0	0	0	0	0	0	0	0	0	0
AXAQ01000274.1	14150	39.6537	84.4214	8.75371	2.22552	1.48368	0.148368	1.33531	0	0.148368	0.296736	0.593472	0	0	0	0.445104	0	0	0	0	0	0.148368
AXAQ01000152.1	23660	37.9755	84.3264	6.86528	6.08808	0.259067	0.777202	0.647668	0.259067	0.259067	0.259067	0	0	0.129534	0	0	0	0	0	0	0	0.129534
AXAQ01000141.1	25119	37.9354	84.2105	11.7409	0	2.02429	0.809717	0	0	0.303644	0	0	0	0.506073	0.101215	0.202429	0	0	0	0	0	0.101215
AXAQ01000870.1	1744	40.6537	84	14	0	0	0	0	0	0	0	0	2	0	0	0	0	0	0	0	0	0
AXAQ01000344.1	11639	39.8832	83.9506	14.6091	0	1.44033	0	0	0	0	0	0	0	0	0	0	0	0	0	0	0	0
AXAQ01000516.1	6752	36.5818	83.9161	9.79021	0.699301	0	0.699301	0	1.3986	0	0.699301	0	0	0	0	0	0	0	0	2.7972	0	0
AXAQ01000168.1	22311	36.8518	83.8313	0	1.58172	1.05448	11.0721	0.527241	0	1.05448	0	0	0	0	0	0.175747	0	0.351494	0	0	0.175747	0.175747
AXAQ01000248.1	15675	36.8995	83.7997	12.5184	0.294551	0.294551	1.7673	0.147275	0	0	0.147275	0	0	0	0	0	0	0	0	0	0	1.03093
AXAQ01000110.1	30735	37.3841	83.7104	12.9713	0.754148	0.904977	0	0.452489	0.15083	0.452489	0.15083	0	0	0	0	0.301659	0	0	0	0	0	0.15083
AXAQ01000397.1	9850	39.5228	83.4154	13.4647	0	0	0	0.164204	0	0.328407	1.47783	0	0	0	0	0	0.985222	0	0	0	0	0.164204
AXAQ01000133.1	26342	36.3602	83.3537	8.69033	1.83599	3.30477	0.611995	1.10159	0	0.122399	0.244798	0.244798	0.122399	0	0	0.367197	0	0	0	0	0	0
AXAQ01000892.1	1622	35.5117	83.3333	9.52381	4.7619	0	0	0	0	0	2.38095	0	0	0	0	0	0	0	0	0	0	0
AXAQ01000370.1	10546	37.1895	83.3333	5.55556	1.85185	1.85185	0.925926	0.925926	0	0.925926	0	0	0	3.7037	0	0	0	0	0	0	0	0.925926
AXAQ01000705.1	3396	37.4853	83.237	5.78035	0	0	0	9.82659	0	0	0.289017	0	0	0	0	0	0	0.867052	0	0	0	0
AXAQ01000361.1	10866	39.7294	83.2215	13.4228	0	0.671141	0.671141	0	0	0	0	0	2.01342	0	0	0	0	0	0	0	0	0
AXAQ01000119.1	29052	36.8099	82.7586	11.4058	0.928382	1.59151	0.795756	0	0.132626	0	0.530504	0	0.530504	1.32626	0	0	0	0	0	0	0	0
AXAQ01000862.1	1786	40.3135	82.7434	10.6195	4.42478	0	0.442478	0	0	0.442478	0	1.32743	0	0	0	0	0	0	0	0	0	0
AXAQ01000301.1	12926	37.2118	82.6087	12.6087	0.434783	0.652174	0.869565	0.434783	0.217391	0	0	0.217391	0	0	0	0.217391	0	0.434783	0	0	0	1.30435
AXAQ01000235.1	16571	35.2906	82.5397	0.226757	13.8322	0	3.40136	0	0	0	0	0	0	0	0	0	0	0	0	0	0	0
AXAQ01000501.1	7126	33.6374	82.4561	8.33333	5.26316	1.31579	1.31579	0	0.438596	0	0	0	0	0.877193	0	0	0	0	0	0	0	0
AXAQ01000112.1	30307	35.8168	82.4064	9.64813	4.08627	0.681044	1.24858	0	0.113507	0.340522	0.908059	0	0	0.113507	0.113507	0	0	0.227015	0	0	0	0.113507
AXAQ01000080.1	36159	35.6453	82.397	3.37079	11.236	0.93633	1.1236	0.374532	0	0	0	0	0	0	0	0.187266	0	0	0	0.187266	0	0.187266
AXAQ01000360.1	10951	35.6771	82.1429	15.4762	0.595238	0	0	0	0	0	0	0.595238	0.595238	0	0	0	0	0	0	0	0	0.595238
AXAQ01000534.1	6393	37.1969	81.9608	0	3.13725	2.35294	12.1569	0	0	0	0	0	0	0	0	0	0	0	0	0	0	0.392157
AXAQ01000037.1	60923	36.6003	81.8584	13.2743	2.21239	0.505689	0.632111	0	0	0.316056	0.442478	0.316056	0.0632111	0	0	0.126422	0	0	0	0	0	0.252845
AXAQ01000091.1	34056	38.4895	81.6694	9.98363	4.58265	0.163666	0.818331	0	0	0.490998	0.327332	1.473	0	0	0	0.490998	0	0	0	0	0	0
AXAQ01000333.1	11971	38.1589	81.5217	10.8696	0	0	1.08696	2.17391	0	0	1.08696	0	0.543478	1.63043	0	0	0	1.08696	0	0	0	0
AXAQ01000380.1	10355	34.6113	81.25	2.08333	0	1.04167	4.16667	6.25	0	0	4.16667	1.04167	0	0	0	0	0	0	0	0	0	0
AXAQ01000417.1	9413	36.4708	81.2121	5.45455	1.21212	0	1.21212	10.303	0	0	0.30303	0	0	0	0	0	0	0	0	0	0	0.30303
AXAQ01000201.1	19183	37.7782	81.165	12.0388	0.582524	0.38835	2.52427	2.52427	0	0.194175	0	0	0.194175	0	0	0	0	0	0	0	0	0.38835
AXAQ01000711.1	3341	35.9473	81.0526	0	10.5263	8.42105	0	0	0	0	0	0	0	0	0	0	0	0	0	0	0	0
AXAQ01000206.1	18769	38.0042	80.9524	10.8225	0.4329	1.7316	6.06061	0	0	0	0	0	0	0	0	0	0	0	0	0	0	0
AXAQ01000143.1	24834	37.1185	80.7947	7.01987	5.29801	3.70861	1.0596	1.3245	0	0.13245	0.264901	0	0	0	0	0	0	0	0.264901	0	0	0.13245
AXAQ01000813.1	2221	38.8564	80.5263	8.42105	4.73684	0	0.526316	0	0	0	0	0	0.526316	0.526316	0	0	0	2.63158	0	0	0	2.10526
AXAQ01000300.1	13017	37.1207	80.5195	1.2987	12.1212	4.7619	0	0	0	1.2987	0	0	0	0	0	0	0	0	0	0	0	0
AXAQ01000213.1	18044	37.2645	80.51	15.3005	1.27505	0.182149	0	0	2.00364	0	0.182149	0.182149	0	0.182149	0	0	0	0.182149	0	0	0	0
AXAQ01000289.1	13478	33.3952	80.2768	18.6851	0.346021	0	0	0	0	0	0.346021	0	0	0	0	0	0	0.346021	0	0	0	0
AXAQ01000640.1	4530	39.3819	80	0	0	0	0	14.2857	0	0	0	0	0	5.71429	0	0	0	0	0	0	0	0
AXAQ01000196.1	19376	37.5464	80	3.77953	10.5512	2.04724	0.472441	1.73228	0	0.15748	0.314961	0	0	0	0	0	0	0.472441	0	0	0	0.472441
AXAQ01000154.1	23475	37.4739	79.9531	3.28253	0.7034	12.6612	0.234467	0	0.117233	0.468933	0	0	0.117233	0	0	0	0	0	2.34467	0	0	0.117233
AXAQ01000492.1	7240	36.7265	79.6053	12.5	0.657895	0	0.657895	0	1.31579	0	5.26316	0	0	0	0	0	0	0	0	0	0	0
AXAQ01000085.1	34692	35.9939	79.2233	2.13592	11.3592	0.38835	5.63107	0	0.38835	0	0.194175	0	0.0970874	0	0	0	0	0	0	0	0	0.582524
AXAQ01000164.1	22550	35.2328	79.1165	0.803213	19.8795	0	0	0.200803	0	0	0	0	0	0	0	0	0	0	0	0	0	0
AXAQ01000605.1	5152	40.4891	78.836	9.52381	4.7619	5.29101	0	0	1.5873	0	0	0	0	0	0	0	0	0	0	0	0	0
AXAQ01000603.1	5178	40.3051	78.8194	15.625	0.347222	0	0.347222	0	0.347222	0	0	0	0	0	0	0.347222	0	0	0	4.16667	0	0
AXAQ01000163.1	22711	38.0609	78.7313	8.58209	2.61194	2.61194	0	0	0	5.97015	0	0.373134	0	0	0	0	0	0.373134	0	0	0	0.746269
AXAQ01000479.1	7427	36.1115	78.5016	11.0749	0	0	0.651466	2.28013	0	0.651466	0	0	1.9544	0	0	0	0	2.9316	0	0	0	1.9544
AXAQ01000073.1	38375	37.587	78.4953	9.6564	7.04976	3.02133	0.118483	0.473934	0.651659	0.118483	0	0	0.296209	0	0	0.0592417	0	0.0592417	0	0	0	0
AXAQ01000122.1	28855	36.6349	78.4106	9.80132	3.31126	3.31126	1.0596	1.45695	0.13245	0.529801	0.13245	0	0	0.662252	0.13245	0.13245	0	0	0	0.13245	0	0.794702
AXAQ01000306.1	12803	37.3194	78.3282	8.35913	4.33437	0.309598	1.23839	0	5.57276	0.619195	0	0	0	0.309598	0	0	0	0	0	0.309598	0	0.619195
AXAQ01000646.1	4475	38.0559	78.2178	3.9604	16.3366	0	0	0	0	0.990099	0	0	0	0.49505	0	0	0	0	0	0	0	0
AXAQ01000255.1	15248	35.8801	78.0936	13.7124	5.18395	2.00669	0.334448	0	0	0	0	0	0.167224	0.334448	0.167224	0	0	0	0	0	0	0
AXAQ01000186.1	20013	34.8723	78.0576	13.4892	3.05755	0	2.8777	0.179856	1.43885	0	0.179856	0	0	0.179856	0	0.359712	0	0	0	0	0	0.179856
AXAQ01000214.1	17858	37.2494	77.8539	2.51142	7.99087	7.53425	1.82648	0.228311	0.456621	0.228311	0.228311	0.456621	0	0.228311	0.228311	0	0	0	0	0	0	0.228311
AXAQ01000393.1	9918	36.0859	77.7778	1.5873	0	0	0	20.6349	0	0	0	0	0	0	0	0	0	0	0	0	0	0
AXAQ01000341.1	11776	38.6464	77.707	12.1019	7.48408	0.796178	0	0	0	0	0.159236	0.796178	0.159236	0	0	0.477707	0	0	0	0	0	0.318471
AXAQ01000210.1	18437	37.0939	77.4704	11.8577	0	10.2767	0	0.395257	0	0	0	0	0	0	0	0	0	0	0	0	0	0
AXAQ01000093.1	33571	37.7856	77.2187	5.48948	5.48948	5.03202	3.56816	1.92132	0	0	0.274474	0	0.182983	0.182983	0.0914913	0	0	0.274474	0	0	0	0.274474
AXAQ01000322.1	12234	35.8918	76.8769	21.9219	0.900901	0.3003	0	0	0	0	0	0	0	0	0	0	0	0	0	0	0	0
AXAQ01000098.1	32367	37.2015	76.7081	14.5963	4.34783	0.10352	2.27743	0.724638	0.10352	0.207039	0.10352	0	0.10352	0	0.10352	0	0	0	0	0	0.10352	0.517598
AXAQ01000254.1	15282	36.5463	76.5957	9.21986	13.4752	0.35461	0	0	0	0.35461	0	0	0	0	0	0	0	0	0	0	0	0
AXAQ01000364.1	10770	34.8561	76.1755	6.89655	5.95611	10.6583	0.31348	0	0	0	0	0	0	0	0	0	0	0	0	0	0	0
AXAQ01000277.1	14120	36.6643	75.8883	23.8579	0	0	0	0	0	0.253807	0	0	0	0	0	0	0	0	0	0	0	0
AXAQ01000346.1	11492	35.764	75.6098	7.50469	13.3208	0.375235	0.187617	0.187617	0.375235	0.375235	0.187617	0.375235	0.187617	0.187617	0	0	0.187617	0.187617	0.375235	0	0	0.375235
AXAQ01000359.1	10932	36.0501	75.57	18.241	0.325733	3.25733	1.62866	0	0	0	0.651466	0.325733	0	0	0	0	0	0	0	0	0	0
AXAQ01000181.1	20622	39.4579	75.1316	21.4474	0	0.131579	1.44737	0	0	0	0	0.131579	0.789474	0.394737	0.131579	0.131579	0.131579	0	0	0	0	0.131579
AXAQ01000811.1	2261	38.4785	75	0	0	12.5	0	0	0	0	12.5	0	0	0	0	0	0	0	0	0	0	0
AXAQ01000404.1	9735	34.9872	75	24	0	0	0	0	0	0	1	0	0	0	0	0	0	0	0	0	0	0
AXAQ01000193.1	19464	35.6813	74.4275	10.687	9.92366	3.24427	1.14504	0	0.19084	0.19084	0	0	0	0	0	0	0	0	0	0.19084	0	0
AXAQ01000710.1	3369	32.0867	73.7864	0.970874	18.4466	3.8835	2.91262	0	0	0	0	0	0	0	0	0	0	0	0	0	0	0
AXAQ01000635.1	4657	36.5901	73.5849	0	26.4151	0	0	0	0	0	0	0	0	0	0	0	0	0	0	0	0	0
AXAQ01000363.1	10795	39.157	73.4761	23.3937	0	0.494234	0.164745	0	0.658979	0.329489	0.658979	0	0	0	0	0.329489	0	0	0.164745	0	0	0.329489
AXAQ01000320.1	12344	37.6296	73.4155	15.8451	0	0.704225	1.23239	0.528169	0	1.05634	0.176056	0.176056	0	3.87324	0	0	0.176056	0	0	0	0	2.8169
AXAQ01000423.1	9376	38.1186	73.384	17.4905	7.22433	1.14068	0	0	0	0	0	0.380228	0	0	0	0	0	0	0	0	0	0.380228
AXAQ01000207.1	18791	37.5552	73.2369	9.58409	12.2966	0.180832	1.26582	1.08499	0.180832	0	0.542495	0	0	0	0	0.361664	0	0	0	1.08499	0	0.180832
AXAQ01000202.1	19144	36.7687	73.0693	5.94059	0	7.32673	2.9703	8.91089	0	0.39604	0	0	0.39604	0	0	0.39604	0	0.594059	0	0	0	0
AXAQ01000922.1	1434	40.0279	72.973	13.5135	0	0	8.10811	0	0	0	0	2.7027	2.7027	0	0	0	0	0	0	0	0	0
AXAQ01000373.1	10508	36.3437	72.8814	1.69492	0	15.2542	0	0	0	8.47458	1.69492	0	0	0	0	0	0	0	0	0	0	0
AXAQ01000127.1	27670	39.5049	72.5944	22.1681	0.974421	0.487211	0.609013	0.121803	1.82704	0.365408	0.243605	0	0.243605	0.121803	0.121803	0.121803	0	0	0	0	0	0
AXAQ01000457.1	7977	38.6612	72.2561	27.7439	0	0	0	0	0	0	0	0	0	0	0	0	0	0	0	0	0	0
AXAQ01000444.1	8498	34.867	71.5278	15.2778	5.55556	1.38889	0	0	0	0	0	0	0	6.25	0	0	0	0	0	0	0	0
AXAQ01000755.1	2786	37.9038	71.4286	7.14286	0	0	0	0	0	0	0	0	14.2857	0	0	0	0	7.14286	0	0	0	0
AXAQ01000494.1	7233	37.0662	71.4286	2.6455	22.2222	1.0582	1.0582	0	0	0	0	1.0582	0	0	0	0	0	0.529101	0	0	0	0
AXAQ01000148.1	24070	36.9506	71.118	18.2195	0	9.73085	0.517598	0.414079	0	0	0	0	0	0	0	0	0	0	0	0	0	0
AXAQ01000351.1	11291	37.6317	71.0692	16.9811	1.88679	0	0.314465	7.86164	1.25786	0	0	0	0	0	0	0.628931	0	0	0	0	0	0
AXAQ01000552.1	6066	38.6416	70.7547	8.49057	0	0	9.43396	10.3774	0	0	0.943396	0	0	0	0	0	0	0	0	0	0	0
AXAQ01000535.1	6388	39.5742	70.5882	7.84314	13.7255	0	0	0	0	0	0	7.84314	0	0	0	0	0	0	0	0	0	0
AXAQ01000308.1	12808	36.6412	69.8315	8.72894	1.83767	0.153139	0	15.9265	0	1.99081	0	0.306279	0.153139	0	0	0	0	0.306279	0	0	0	0.765697
AXAQ01000221.1	17333	36.5257	69.8	27	0	2	0	0	0	0.8	0	0	0	0	0	0.4	0	0	0	0	0	0
AXAQ01000310.1	12765	37.548	69.1643	25.6484	1.72911	2.01729	0	0	1.15274	0	0	0	0	0	0	0	0	0	0	0	0	0.288184
AXAQ01000593.1	5317	38.7625	68.7898	29.9363	0	0	1.27389	0	0	0	0	0	0	0	0	0	0	0	0	0	0	0
AXAQ01000566.1	5793	34.9042	68.7861	19.0751	1.15607	0	4.04624	2.89017	0	0.578035	1.15607	0	0	1.7341	0	0.578035	0	0	0	0	0	0
AXAQ01000695.1	3535	40.0849	68.6667	30.6667	0	0	0	0	0	0	0	0	0	0	0	0.333333	0	0	0	0	0	0.333333
AXAQ01000355.1	11068	36.5107	68.5824	5.74713	22.6054	0	1.91571	0	0.766284	0	0	0	0	0	0	0	0	0	0	0.383142	0	0
AXAQ01000222.1	17228	36.7889	68.1667	29	0.166667	1.16667	0.833333	0	0	0	0.166667	0	0	0	0	0	0	0	0	0	0	0.5
AXAQ01000258.1	15114	33.2672	67.6768	28.2828	2.3569	0	0	1.0101	0	0	0	0	0.3367	0	0	0	0	0	0	0	0	0.3367
AXAQ01000513.1	6826	38.8808	67.1937	23.913	2.56917	1.58103	0.395257	0	0	0.395257	0	1.77866	0	0	0	0.790514	0	0	0	0	0	1.3834
AXAQ01000069.1	40471	38.2941	66.7009	26.1048	5.65262	1.02775	0	0	0	0	0.102775	0.102775	0	0	0	0.308325	0	0	0	0	0	0
AXAQ01000468.1	7731	37.7053	66.6667	22.7848	2.1097	0	5.48523	1.26582	0	0.421941	0	0.421941	0	0	0	0.843882	0	0	0	0	0	0
AXAQ01000801.1	2361	33.4604	66.6667	33.3333	0	0	0	0	0	0	0	0	0	0	0	0	0	0	0	0	0	0
AXAQ01000157.1	23305	37.6314	66.1955	31.5304	0	0	2.21266	0	0	0	0.0614628	0	0	0	0	0	0	0	0	0	0	0
AXAQ01000550.1	6128	37.5816	66.0819	29.8246	1.16959	2.92398	0	0	0	0	0	0	0	0	0	0	0	0	0	0	0	0
AXAQ01000145.1	24302	37.3838	65.6676	8.99183	15.2589	0	7.62943	0	1.08992	0	0	0	1.08992	0	0	0	0	0.27248	0	0	0	0
AXAQ01000671.1	4100	37.8537	64.7727	35.2273	0	0	0	0	0	0	0	0	0	0	0	0	0	0	0	0	0	0
AXAQ01000328.1	12117	36.651	64.574	21.9731	0	7.17489	0.44843	0.896861	0	0.44843	0	0	0	4.4843	0	0	0	0	0	0	0	0
AXAQ01000758.1	2738	34.916	63.5514	0.934579	0	0	1.40187	0.46729	2.80374	0	0	0	0	0	0	0	30.8411	0	0	0	0	0
AXAQ01000259.1	15112	33.6223	63.4021	25.2577	2.06186	0	1.54639	1.03093	1.03093	4.12371	0	0	0	0	0	0	0	0	0.515464	0	0	1.03093
AXAQ01000495.1	7124	33.8433	63.2258	31.6129	0	0	3.22581	0.645161	0.645161	0	0	0	0	0	0	0.645161	0	0	0	0	0	0
AXAQ01000097.1	32393	37.2704	62.9442	22.6734	1.52284	1.86125	6.93739	0	0	2.19966	0.676819	0	0.846024	0	0	0	0	0	0	0	0	0.338409
AXAQ01000268.1	14372	39.1873	62.7255	2.80561	12.8257	20.6413	0.200401	0	0.601202	0	0	0	0	0	0	0	0	0	0	0	0	0.200401
AXAQ01000896.1	1573	42.1488	62	4	23.3333	0	9.33333	1.33333	0	0	0	0	0	0	0	0	0	0	0	0	0	0
AXAQ01000531.1	6408	37.7029	61.4286	22.8571	11.4286	1.90476	0	0	0.47619	0.47619	0	0.952381	0	0	0	0	0	0	0	0	0	0.47619
AXAQ01000580.1	5577	39.1967	61.3636	32.3864	0	0	0	0	6.25	0	0	0	0	0	0	0	0	0	0	0	0	0
AXAQ01000197.1	19281	37.7003	61.2766	24.2553	2.97872	10.6383	0.851064	0	0	0	0	0	0	0	0	0	0	0	0	0	0	0
AXAQ01000462.1	7874	37.5794	59.6774	39.5161	0.403226	0	0	0	0	0	0	0	0	0	0	0	0	0.403226	0	0	0	0
AXAQ01000730.1	3046	33.4865	59.322	5.08475	6.77966	0	0	25.4237	0	1.69492	0	0	1.69492	0	0	0	0	0	0	0	0	0
AXAQ01000161.1	22842	35.5573	59.0698	8.83721	1.86047	0	0.930233	0	0	28.8372	0	0	0	0	0	0	0	0	0	0.465116	0	0
AXAQ01000245.1	15962	37.3512	58.9666	11.3982	0.303951	0.303951	0.303951	1.36778	27.0517	0	0	0	0	0	0	0	0	0.303951	0	0	0	0
AXAQ01000803.1	2338	34.5595	58.3333	41.6667	0	0	0	0	0	0	0	0	0	0	0	0	0	0	0	0	0	0
AXAQ01000622.1	4849	40.8125	58.1818	31.5152	0	1.21212	6.66667	0	0	0	1.81818	0	0	0	0	0	0	0.606061	0	0	0	0
AXAQ01000553.1	6026	39.4623	57.5758	18.1818	6.06061	0	0	0	0	18.1818	0	0	0	0	0	0	0	0	0	0	0	0
AXAQ01000166.1	22493	38.9677	56.7669	37.7444	0.150376	0.075188	0.225564	4.3609	0.150376	0	0.300752	0	0	0	0	0	0	0.225564	0	0	0	0
AXAQ01000061.1	43922	36.0617	56.2108	18.946	13.9272	6.77541	1.88206	0.501882	0.501882	0	0	0	0	0.250941	0	0.250941	0	0	0	0.125471	0.125471	0.501882
AXAQ01000305.1	12863	39.1511	55.8036	39.2857	0	0.446429	0.446429	0.892857	0	1.78571	1.33929	0	0	0	0	0	0	0	0	0	0	0
AXAQ01000291.1	13424	35.742	55.773	27.7886	4.10959	7.63209	0.195695	0.782779	0	1.17417	0	0	0.391389	0.195695	0	0.195695	0.195695	0	0	0	0	1.56556
AXAQ01000518.1	6724	35.4402	55.6291	8.60927	6.62252	22.5166	0	0	0	0	0	0	0	0	0	0	0	0	0	6.62252	0	0
AXAQ01000430.1	8988	37.806	55.5556	38.1481	4.44444	0.37037	0	0	0	0	0.37037	0	0	0	0	0	1.11111	0	0	0	0	0
AXAQ01000485.1	7356	37.8331	55.4913	39.8844	0	0	2.89017	0	0	0	0	0	0	0	0	0	0	0	0	0	0	1.7341
AXAQ01000217.1	17561	38.5912	55.1813	31.8653	1.1658	0	2.20207	6.73575	0.259067	0.777202	1.1658	0	0.388601	0	0	0	0	0	0	0	0	0.259067
AXAQ01000588.1	5381	38.7846	55.0459	7.33945	36.6972	0.917431	0	0	0	0	0	0	0	0	0	0	0	0	0	0	0	0
AXAQ01000390.1	10029	36.1352	54.9839	31.8328	0.643087	1.28617	0	0	0	0	9.6463	0	0	0	0	0	0	1.28617	0	0	0	0.321543
AXAQ01000275.1	14134	37.4558	54.5276	45.2756	0.19685	0	0	0	0	0	0	0	0	0	0	0	0	0	0	0	0	0
AXAQ01000947.1	1274	41.0518	54.0541	45.9459	0	0	0	0	0	0	0	0	0	0	0	0	0	0	0	0	0	0
AXAQ01000715.1	3278	36.9738	54.0107	37.4332	0.534759	1.06952	1.60428	0.534759	0	0	4.27807	0	0	0	0	0.534759	0	0	0	0	0	0
AXAQ01000162.1	22643	39.1026	53.3333	15.4667	9.06667	5.6	8.26667	3.73333	0	0.533333	0	1.6	0.533333	0	0	0	0	0	0.533333	1.06667	0	0.266667
AXAQ01000575.1	5538	35.771	52.8302	25.876	12.6685	5.66038	0.269542	0	0	0.539084	0	0.269542	0	0	0	0.808625	0	0	0	0	0	1.07817
AXAQ01000123.1	28629	38.3422	52.2488	28.6124	6.02871	3.54067	6.1244	0.382775	0	0.0956938	1.24402	0.0956938	0.191388	0	0.191388	0.478469	0	0	0	0	0.0956938	0.669856
AXAQ01000483.1	7390	41.5291	52.0833	39.9038	0.480769	3.04487	1.12179	1.28205	0	1.44231	0.160256	0	0.160256	0	0	0.160256	0	0	0	0	0	0.160256
AXAQ01000508.1	6945	35.018	51.9553	48.0447	0	0	0	0	0	0	0	0	0	0	0	0	0	0	0	0	0	0
AXAQ01000074.1	37939	37.4759	51.0018	11.6576	11.1111	17.3042	0	5.28233	0.182149	0.728597	0.910747	1.45719	0	0.364299	0	0	0	0	0	0	0	0
AXAQ01000473.1	7606	36.0768	50.8143	48.2085	0	0	0	0	0	0	0	0	0.977199	0	0	0	0	0	0	0	0	0
AXAQ01000765.1	2705	33.7523	50.4	13.6	11.2	0.8	4	0	13.6	0	0	0	0	0	0	1.6	0	0	0	0.8	0	4
AXAQ01000815.1	2209	35.5817	50	0	0	43.75	0	6.25	0	0	0	0	0	0	0	0	0	0	0	0	0	0
AXAQ01000977.1	1019	37.8803	50	50	0	0	0	0	0	0	0	0	0	0	0	0	0	0	0	0	0	0
AXAQ01000740.1	2950	35.7627	50	50	0	0	0	0	0	0	0	0	0	0	0	0	0	0	0	0	0	0
AXAQ01000319.1	12383	40.9755	49.7561	46.3415	1.46341	0.487805	0.487805	0	0.487805	0	0.487805	0	0	0	0	0	0	0	0	0	0	0.487805
AXAQ01000592.1	5317	39.4583	49.2308	39.2308	0	10.7692	0	0	0	0	0	0.769231	0	0	0	0	0	0	0	0	0	0
AXAQ01000107.1	30793	35.7971	48.9703	20.8238	12.8146	0.114416	3.66133	6.06407	0	0	4.34783	1.02975	0.114416	0	0	0	0	0.915332	0	0.572082	0	0.572082
AXAQ01000675.1	3920	38.0612	48.75	10.3125	33.4375	4.6875	0.3125	1.5625	0	0.3125	0	0	0.3125	0	0	0	0	0	0	0	0	0.3125
AXAQ01000812.1	2261	35.1614	48.3871	51.6129	0	0	0	0	0	0	0	0	0	0	0	0	0	0	0	0	0	0
AXAQ01000564.1	5867	37.3445	48.227	51.773	0	0	0	0	0	0	0	0	0	0	0	0	0	0	0	0	0	0
AXAQ01000365.1	10601	37.4021	48.1268	34.2939	2.59366	0.576369	0.864553	11.2392	0.288184	0	0.576369	0	0.576369	0	0.288184	0.576369	0	0	0	0	0	0
AXAQ01000567.1	5787	39.0358	48.0769	18.9103	29.1667	0.641026	0.641026	0	0	0	0	2.24359	0	0	0	0	0	0	0	0	0	0.320513
AXAQ01000625.1	4835	36.2771	47.7612	34.9254	3.28358	5.97015	0	0	0	0.597015	6.86567	0	0	0	0	0.597015	0	0	0	0	0	0
AXAQ01000569.1	5764	36.9535	47.0588	43.1373	6.86275	1.96078	0	0	0	0	0	0	0	0.980392	0	0	0	0	0	0	0	0
AXAQ01000298.1	13097	37.6422	46.9579	51.6381	0	1.09204	0	0	0	0	0	0	0	0	0	0	0	0.312012	0	0	0	0
AXAQ01000503.1	7109	39.7806	46.5721	30.4965	12.2931	6.85579	0.70922	0	0.236407	0	0.945626	0	0.472813	0	0	0.70922	0.236407	0	0	0	0	0.472813
AXAQ01000571.1	5630	33.9964	45.7143	34.2857	0	0	2.85714	0	0	0	0	0	0	0	0	0	17.1429	0	0	0	0	0
AXAQ01000645.1	4486	42.2871	44.0252	50.3145	0.628931	0.628931	0.628931	0	0	0	3.77358	0	0	0	0	0	0	0	0	0	0	0
AXAQ01000568.1	5699	35.8484	43.2258	54.1935	0	0	0	1.93548	0	0	0.645161	0	0	0	0	0	0	0	0	0	0	0
AXAQ01000522.1	6481	35.7507	43.1953	6.50888	13.0178	0	0.591716	2.95858	29.5858	1.77515	0	0	0	2.36686	0	0	0	0	0	0	0	0
AXAQ01000195.1	19438	36.3669	43.125	42.9688	9.84375	2.1875	0	0	0.3125	0.9375	0	0	0	0	0	0	0	0	0	0.625	0	0
AXAQ01000498.1	7163	37.582	42.7015	37.6906	7.40741	11.7647	0	0	0	0	0	0	0.43573	0	0	0	0	0	0	0	0	0
AXAQ01000153.1	23659	37.1317	40.8724	10.5008	29.8869	6.46204	2.42326	2.10016	4.52342	0.807754	0	1.13086	0	0.646204	0	0	0	0.323102	0	0	0	0.323102
AXAQ01000537.1	6355	40.0315	37.1134	62.543	0	0	0	0	0	0	0	0	0	0	0	0.343643	0	0	0	0	0	0
AXAQ01000754.1	2787	37.6749	36.9427	51.5924	7.64331	1.27389	1.27389	0	0.636943	0	0	0	0	0	0.636943	0	0	0	0	0	0	0
AXAQ01000219.1	17330	44.4605	36.7232	54.8023	2.82486	0	2.25989	0	0	0	0	2.82486	0	0	0	0	0	0	0	0	0	0.564972
AXAQ01000512.1	6938	39.9251	36.4238	44.3709	3.97351	0	7.28477	0	0	1.3245	0.662252	0	0	0	0	0	0	0.662252	0	0	0	5.29801
AXAQ01000713.1	3284	40.1949	36.3636	45.4545	0	0	0	0	0	0	0	18.1818	0	0	0	0	0	0	0	0	0	0
AXAQ01000691.1	3563	39.1805	34.965	65.035	0	0	0	0	0	0	0	0	0	0	0	0	0	0	0	0	0	0
AXAQ01000340.1	11754	36.7109	34.5745	34.8404	27.3936	1.06383	0	0.531915	0	0	0	0.265957	0	0	0	0.265957	0	0	0.531915	0	0.265957	0.265957
AXAQ01000719.1	3148	36.7535	33.8843	48.7603	12.3967	1.23967	0	0	0	2.06612	0	0	0	0	0	0	0	0	0	0.826446	0	0.826446
AXAQ01000880.1	1659	38.0952	33.3333	33.3333	0	0	0	0	0	0	0	0	33.3333	0	0	0	0	0	0	0	0	0
AXAQ01000835.1	1998	36.0861	32.5581	46.5116	13.9535	0	2.32558	0	0	2.32558	0	0	0	0	0	0	0	0	0	0	0	2.32558
AXAQ01000659.1	4263	37.8372	31.25	68.2692	0	0	0	0	0	0	0.480769	0	0	0	0	0	0	0	0	0	0	0
AXAQ01000831.1	2012	41.8986	30.9524	61.1111	0	0	7.93651	0	0	0	0	0	0	0	0	0	0	0	0	0	0	0
AXAQ01000852.1	1851	35.4943	28.8136	12.7119	57.6271	0	0	0	0	0	0.847458	0	0	0	0	0	0	0	0	0	0	0
AXAQ01000384.1	10082	36.5602	28.7234	60.6383	0	1.59574	6.38298	0	1.59574	1.06383	0	0	0	0	0	0	0	0	0	0	0	0
AXAQ01000630.1	4769	40.931	23.8095	8.57143	21.9048	21.9048	0	0	0	0	0	0	0	0	0	0	0	0	22.8571	0.952381	0	0
AXAQ01000971.1	1070	36.0748	23.7288	0	58.4746	0	0	12.7119	0	3.38983	0	0	0	0	0	0	0	0	0	0	0	1.69492
AXAQ01000375.1	10486	37.5262	23.166	69.4981	3.861	1.9305	0.965251	0	0	0.19305	0	0.19305	0	0	0	0	0	0.19305	0	0	0	0
AXAQ01000819.1	2154	39.8329	22.8188	63.7584	2.68456	0.671141	0	0	0.671141	1.34228	0	4.69799	0	0	0	1.34228	0	0	0	0	0	2.01342
AXAQ01000823.1	2055	36.5937	22.2222	77.7778	0	0	0	0	0	0	0	0	0	0	0	0	0	0	0	0	0	0
AXAQ01000451.1	8333	36.0014	21.8085	16.4894	9.04255	35.1064	0	0	0.531915	15.9574	0	0	0	0	0.531915	0	0	0	0	0	0	0.531915
AXAQ01000617.1	4947	41.4595	19.1176	0	75	0	0	0	0	0	0	0	0	0	0	0	0	0	4.41176	0	0	1.47059
AXAQ01000944.1	1290	40.4651	18.6047	72.093	3.48837	0	0	2.32558	0	1.16279	0	0	0	0	0	0	0	0	0	0	0	2.32558
AXAQ01000560.1	5919	33.1137	17.8947	56.8421	15.7895	0	1.05263	0	0	1.05263	0	0	0	0	0	0	0	0	0	0	5.26316	2.10526
AXAQ01000678.1	3744	36.6453	17.3077	82.6923	0	0	0	0	0	0	0	0	0	0	0	0	0	0	0	0	0	0
AXAQ01000178.1	20737	65.0046	17.2043	81.7204	0	0	0	0	0	0	0.537634	0.537634	0	0	0	0	0	0	0	0	0	0
AXAQ01000295.1	13329	38.6451	16.5025	57.8818	0.492611	10.3448	2.70936	0	0	0.738916	3.20197	3.69458	0	0	0	2.46305	0	0.246305	0	0	0	1.72414
AXAQ01000608.1	5099	39.0273	16.4634	70.7317	0.609756	0	7.92683	0	0.609756	0	0	3.65854	0	0	0	0	0	0	0	0	0	0
AXAQ01000855.1	1836	35.3486	15.3846	84.6154	0	0	0	0	0	0	0	0	0	0	0	0	0	0	0	0	0	0
AXAQ01000920.1	1456	45.3984	12.0879	62.6374	0	0.549451	24.7253	0	0	0	0	0	0	0	0	0	0	0	0	0	0	0
AXAQ01000642.1	4508	64.441	12	78	0	0	0.5	1	0	0.5	4.5	0	0	0	0	0.5	0	0	0	0	0	3
AXAQ01000973.1	1013	34.6496	7.76699	0	0	0	0	0	90.2913	0	0	0	0	0	0	0	1.94175	0	0	0	0	0
AXAQ01000799.1	2387	44.4072	7.69231	13.4615	0.961538	0	75.9615	0.961538	0	0	0	0.961538	0	0	0	0	0	0	0	0	0	0
AXAQ01000725.1	3142	36.6009	7.20721	90.991	0	0	0	1.8018	0	0	0	0	0	0	0	0	0	0	0	0	0	0
AXAQ01000563.1	5885	40.1869	7.14286	77.2727	0	9.09091	0	0.649351	0	0.649351	0	5.19481	0	0	0	0	0	0	0	0	0	0
AXAQ01000784.1	2546	38.099	5.99078	91.2442	0.460829	2.30415	0	0	0	0	0	0	0	0	0	0	0	0	0	0	0	0
AXAQ01000049.1	49496	65.1608	3.63912	81.7286	3.56331	5.45868	3.41168	1.13723	0.075815	0.075815	0.227445	0	0.075815	0	0	0.227445	0	0.075815	0	0	0	0.30326
AXAQ01000371.1	10535	66.094	3.31492	96.6851	0	0	0	0	0	0	0	0	0	0	0	0	0	0	0	0	0	0
AXAQ01000792.1	2387	42.1031	3.06122	96.9388	0	0	0	0	0	0	0	0	0	0	0	0	0	0	0	0	0	0
AXAQ01000176.1	21460	64.3476	2.77078	95.2141	0	0	1.00756	0	0.503778	0	0	0	0.251889	0	0	0	0	0	0	0	0	0.251889
AXAQ01000065.1	42790	64.5969	2.63158	79.2906	0.228833	0	0.457666	0	17.1053	0	0.114416	0.0572082	0	0.0572082	0	0	0	0	0	0.0572082	0	0
AXAQ01000088.1	34351	62.8308	2.47619	75.2381	1.33333	19.4286	0	0.571429	0	0	0.761905	0	0	0	0	0	0	0	0	0	0	0.190476
AXAQ01000028.1	80756	62.6975	2.00634	89.2819	2.58712	1.47835	1.84794	0.158395	0.63358	0.158395	0.527983	0	0.527983	0	0.105597	0.105597	0	0.369588	0	0	0.0527983	0.158395
AXAQ01000724.1	3157	49.9842	1.80723	1.20482	93.9759	1.80723	0	0	0	0	0	0	0	1.20482	0	0	0	0	0	0	0	0
AXAQ01000015.1	122527	63.8839	1.771	84.8023	3.99506	6.5486	0.53542	0.164745	0	0.411862	0.0411862	0.164745	0	0.329489	0.164745	0	0	0.0411862	0.164745	0	0	0.864909
AXAQ01000035.1	65760	59.9985	1.7607	91.3165	0.960384	1.60064	0.520208	0.160064	2.68107	0	0.320128	0.040016	0	0.160064	0.120048	0	0	0.040016	0	0	0	0.320128
AXAQ01000009.1	184760	61.516	1.64066	88.0752	3.84154	2.36094	1.68067	1.0004	0	0.40016	0	0	0.040016	0	0.040016	0.520208	0	0.120048	0	0	0.080032	0.20008
AXAQ01000038.1	60842	62.853	1.63352	74.4318	3.90625	17.9688	0	0.284091	0	0	0.213068	0	0.0710227	1.06534	0	0.0710227	0	0	0	0	0	0.355114
AXAQ01000034.1	67777	65.9531	1.48148	91.0494	1.79012	4.87654	0.0617284	0.0617284	0.185185	0.185185	0.0617284	0	0.0617284	0	0	0	0	0	0.123457	0	0	0.0617284
AXAQ01000232.1	16683	65.9953	1.47059	92.6471	1.76471	2.35294	0	0	0	1.76471	0	0	0	0	0	0	0	0	0	0	0	0
AXAQ01000013.1	136850	62.4246	1.2882	82.8239	3.38469	3.99091	2.67744	0.707249	4.44557	0.0252589	0.151553	0.0252589	0	0.0757767	0	0.0505178	0.0252589	0.151553	0	0.0252589	0.0757767	0.0757767
AXAQ01000042.1	55077	64.7929	1.28056	90.1048	0.116414	7.33411	0	0	0.582072	0	0	0	0.232829	0.232829	0	0	0	0	0	0	0	0.116414
AXAQ01000007.1	231330	61.8947	1.24563	92.5699	0.895979	4.02098	0.218531	0.131119	0.0218531	0.0218531	0.196678	0.0218531	0	0	0	0.0218531	0	0.0437063	0.0218531	0.437063	0	0.131119
AXAQ01000104.1	31065	66.4156	1.21003	86.6897	3.63008	0.950735	0.518583	0.259291	4.58081	0.605013	0.345722	0.345722	0	0.0864304	0	0.172861	0	0.0864304	0	0	0	0.518583
AXAQ01000016.1	122000	64.4418	1.13938	95.8982	0.227877	1.21534	0	0.72161	0.075959	0	0.417774	0.0379795	0.0379795	0	0.0379795	0	0	0.0379795	0.075959	0	0	0.075959
AXAQ01000018.1	114120	63.0757	1.10072	92.6252	1.26582	3.19207	0.440286	0.275179	0.715465	0.110072	0	0.275179	0	0	0	0	0	0	0	0	0	0
AXAQ01000039.1	60469	65.8618	1.01604	80.3743	2.6738	6.41711	5.18717	0.0534759	1.92513	0.106952	0.374332	0.213904	0	0	0	0	0.0534759	0	0	1.39037	0	0.213904
AXAQ01000021.1	109478	59.8422	0.935252	95.8273	1.79856	0.935252	0	0.0719424	0	0.0719424	0	0	0	0.215827	0	0	0	0	0.0719424	0	0.0719424	0
AXAQ01000040.1	58576	65.1171	0.883281	89.9054	2.2082	1.32492	4.79495	0	0.0630915	0.126183	0.126183	0	0	0.504732	0	0.0630915	0	0	0	0	0	0
AXAQ01000010.1	177828	61.2266	0.808868	93.8286	2.48652	0.389455	0.808868	0.299581	0.449371	0.0299581	0.0599161	0	0.0299581	0.419413	0	0.209706	0.0898742	0	0	0	0	0.0898742
AXAQ01000171.1	21844	64.1458	0.8	96.8	0	0.2	0	0	0	0	0	0	0	0	0	0	0	2	0	0	0	0.2
AXAQ01000272.1	14096	65.7491	0.791557	99.0325	0	0	0.0879507	0	0	0	0.0879507	0	0	0	0	0	0	0	0	0	0	0
AXAQ01000158.1	23151	64.494	0.787402	98.8189	0.19685	0.19685	0	0	0	0	0	0	0	0	0	0	0	0	0	0	0	0
AXAQ01000004.1	298352	60.018	0.764154	96.0403	1.1115	0.764154	0.24314	0.138937	0.0521014	0.0694686	0.0868357	0	0.0868357	0.24314	0	0	0	0.156304	0	0	0.0173671	0.225773
AXAQ01000071.1	40019	65.6163	0.742574	66.7079	2.59901	17.4505	0.990099	0.247525	10.6436	0.123762	0.123762	0	0	0	0	0.123762	0	0.123762	0	0	0	0.123762
AXAQ01000046.1	52890	64.3203	0.686213	96.8808	1.43481	0.873362	0	0	0.124766	0	0	0	0	0	0	0	0	0	0	0	0	0
AXAQ01000056.1	46497	64.0622	0.615385	97.4615	1	0.692308	0.0769231	0	0	0	0	0	0	0	0	0	0	0	0	0	0	0.153846
AXAQ01000048.1	50488	64.4609	0.598802	95.7228	1.28315	0.684346	0.342173	0	0.171086	0	0	0	0.342173	0.0855432	0.171086	0	0	0	0	0	0.0855432	0.513259
AXAQ01000025.1	85363	62.8071	0.547046	80.1605	2.55288	10.5398	2.62582	1.38585	0.182349	0.547046	0.364697	0	0.0364697	0.255288	0	0	0.182349	0	0.0364697	0	0.0729395	0.510576
AXAQ01000053.1	47848	64.2054	0.519818	91.553	1.49448	3.57375	1.03964	0.454841	0.194932	0.0649773	0.129955	0	0.0649773	0.194932	0	0	0	0.129955	0.194932	0	0	0.389864
AXAQ01000024.1	95213	61.4611	0.519481	95.4545	2.4026	0.324675	0.649351	0.324675	0	0	0	0	0	0.12987	0	0	0	0	0.0649351	0.0649351	0	0.0649351
AXAQ01000019.1	109808	62.0128	0.506472	98.762	0	0.112549	0.281373	0	0.112549	0.0562746	0	0	0	0	0	0.112549	0	0	0	0	0	0.0562746
AXAQ01000026.1	83804	65.6448	0.480236	98.8179	0.110824	0.258589	0	0.0369413	0	0	0	0	0	0	0	0	0	0	0	0	0	0.29553
AXAQ01000023.1	105578	65.1594	0.474608	94.9692	0.901756	1.80351	0.474608	0.189843	1.0916	0	0.0949217	0	0	0	0	0	0	0	0	0	0	0
AXAQ01000267.1	14412	65.1471	0.41841	92.887	0.209205	1.67364	0	1.88285	0	0	0	0	0	2.30126	0	0	0	0.209205	0	0	0.209205	0.209205
AXAQ01000006.1	240273	62.7532	0.407516	90.8309	0.815033	3.16957	1.17727	0.0905592	2.4451	0.0226398	0.271678	0	0.0679194	0.0226398	0.0226398	0.0905592	0	0.158479	0	0.0679194	0.0452796	0.294317
AXAQ01000030.1	71094	65.6849	0.38835	99.3528	0.0647249	0	0	0.0647249	0	0.0647249	0	0	0	0	0	0	0	0	0	0	0	0.0647249
AXAQ01000005.1	275279	61.3654	0.374849	93.821	3.92987	1.00363	0.108827	0	0.0846433	0.108827	0.0483676	0.0120919	0.0120919	0.241838	0	0.0362757	0	0.0362757	0.0120919	0.0120919	0	0.157195
AXAQ01000050.1	48975	62.9137	0.352526	99.53	0	0.117509	0	0	0	0	0	0	0	0	0	0	0	0	0	0	0	0
AXAQ01000419.1	9354	64.2506	0.338983	64.7458	32.2034	1.69492	0	0	0	0.338983	0	0.338983	0	0	0	0.338983	0	0	0	0	0	0
AXAQ01000519.1	6663	64.9857	0.337268	99.6627	0	0	0	0	0	0	0	0	0	0	0	0	0	0	0	0	0	0
AXAQ01000189.1	19826	65.2376	0.316456	99.2089	0	0	0	0	0.158228	0	0	0	0	0	0	0	0	0.316456	0	0	0	0
AXAQ01000008.1	202110	63.5891	0.298826	94.5784	0.853789	2.83885	0.618997	0.448239	0.0640342	0.0213447	0.0426894	0.0213447	0	0.0640342	0	0.0213447	0	0	0	0	0	0.128068
AXAQ01000321.1	12268	64.2811	0.298507	99.7015	0	0	0	0	0	0	0	0	0	0	0	0	0	0	0	0	0	0
AXAQ01000283.1	13611	67.5042	0.286533	99.7135	0	0	0	0	0	0	0	0	0	0	0	0	0	0	0	0	0	0
AXAQ01000146.1	24224	64.4155	0.275482	87.3278	4.6832	6.06061	1.10193	0	0	0	0	0	0.275482	0	0	0	0.275482	0	0	0	0	0
AXAQ01000237.1	16262	62.6983	0.27027	99.2793	0	0.18018	0.0900901	0	0	0	0	0	0	0	0	0	0	0.18018	0	0	0	0
AXAQ01000063.1	43589	65.3192	0.267738	94.1098	0	3.61446	0.803213	0	0.803213	0	0	0	0	0	0	0	0	0.133869	0	0	0.133869	0.133869
AXAQ01000011.1	139210	59.949	0.247601	81.7084	1.79511	14.3609	0.402352	0.340452	0.0928505	0.278552	0.0928505	0.0928505	0.0928505	0.0619003	0.0309502	0.0619003	0	0.0309502	0	0	0	0.309502
AXAQ01000090.1	34253	66.3124	0.238095	99.5238	0	0	0	0	0	0	0.238095	0	0	0	0	0	0	0	0	0	0	0
AXAQ01000227.1	16909	66.4262	0.230947	99.3072	0.461894	0	0	0	0	0	0	0	0	0	0	0	0	0	0	0	0	0
AXAQ01000051.1	48841	61.344	0.226116	97.2301	0.904466	0.113058	0.960995	0.0565291	0.0565291	0	0.226116	0.0565291	0.0565291	0	0	0	0	0	0	0	0	0.113058
AXAQ01000055.1	47345	65.2466	0.217628	99.2383	0.108814	0.108814	0.217628	0	0	0	0.108814	0	0	0	0	0	0	0	0	0	0	0
AXAQ01000002.1	410054	62.4174	0.215952	95.5514	0.719839	1.13735	1.22373	0.244745	0.388713	0.0143968	0.287936	0.0143968	0	0.0143968	0.0143968	0.0431903	0	0	0	0	0.0287936	0.100777
AXAQ01000326.1	12138	64.8212	0.196078	99.8039	0	0	0	0	0	0	0	0	0	0	0	0	0	0	0	0	0	0
AXAQ01000020.1	109556	63.9719	0.186498	94.6289	3.20776	1.71578	0	0.074599	0	0	0	0	0.074599	0	0	0.074599	0	0	0	0	0	0.0372995
AXAQ01000022.1	108208	62.4519	0.159236	96.6561	0	3.13163	0	0	0.0530786	0	0	0	0	0	0	0	0	0	0	0	0	0
AXAQ01000031.1	70695	64.1276	0.144161	97.9817	1.15329	0.672753	0	0	0	0	0	0	0	0	0	0	0	0	0	0	0	0.0480538
AXAQ01000001.1	671385	61.7151	0.143049	98.1993	0.151464	0.934029	0.445978	0.0168294	0.0336587	0	0.0504881	0	0.0168294	0	0	0.00841468	0	0	0	0	0	0
AXAQ01000079.1	36644	63.2573	0.142248	99.8578	0	0	0	0	0	0	0	0	0	0	0	0	0	0	0	0	0	0
AXAQ01000126.1	28262	66.0817	0.141443	95.8982	1.27298	2.68741	0	0	0	0	0	0	0	0	0	0	0	0	0	0	0	0
AXAQ01000033.1	68183	65.7613	0.139665	96.3687	0.209497	3.00279	0.139665	0	0	0	0	0	0	0	0.139665	0	0	0	0	0	0	0
AXAQ01000302.1	12939	63.7685	0.133869	97.3226	0.267738	0	1.60643	0	0	0	0	0	0.133869	0	0	0.401606	0	0	0	0	0	0.133869
AXAQ01000003.1	324735	62.0869	0.115429	99.1728	0.0192382	0.0769527	0.500192	0	0	0	0	0	0.0192382	0	0	0	0	0	0.0769527	0	0.0192382	0
AXAQ01000068.1	40473	61.8536	0.107181	91.4255	6.85959	1.07181	0.107181	0	0	0	0	0	0	0.214362	0	0	0	0	0	0	0	0.214362
AXAQ01000014.1	134149	62.0922	0.0925926	95.787	1.2963	0.462963	2.12963	0	0	0	0.0462963	0	0	0.0462963	0.0925926	0.0462963	0	0	0	0	0	0
AXAQ01000372.1	10477	65.7058	0.076746	99.7698	0.153492	0	0	0	0	0	0	0	0	0	0	0	0	0	0	0	0	0
AXAQ01000017.1	117478	62.8586	0.0526039	98.7375	0.157812	0.210416	0.368227	0	0	0	0	0.0526039	0	0	0	0.210416	0	0	0	0.0526039	0	0.157812
AXAQ01000218.1	17473	60.8825	0.050813	96.9512	1.82927	0.50813	0.660569	0	0	0	0	0	0	0	0	0	0	0	0	0	0	0
AXAQ01000480.1	7454	62.9327	0	100	0	0	0	0	0	0	0	0	0	0	0	0	0	0	0	0	0	0
AXAQ01000789.1	2506	67.4781	0	100	0	0	0	0	0	0	0	0	0	0	0	0	0	0	0	0	0	0
AXAQ01000759.1	2768	55.3829	0	100	0	0	0	0	0	0	0	0	0	0	0	0	0	0	0	0	0	0
AXAQ01000747.1	2833	63.8193	0	100	0	0	0	0	0	0	0	0	0	0	0	0	0	0	0	0	0	0
AXAQ01000650.1	4413	61.2282	0	100	0	0	0	0	0	0	0	0	0	0	0	0	0	0	0	0	0	0
AXAQ01000609.1	5041	65.5822	0	100	0	0	0	0	0	0	0	0	0	0	0	0	0	0	0	0	0	0
AXAQ01000285.1	13529	62.3402	0	100	0	0	0	0	0	0	0	0	0	0	0	0	0	0	0	0	0	0
AXAQ01000833.1	2000	64.45	0	100	0	0	0	0	0	0	0	0	0	0	0	0	0	0	0	0	0	0
AXAQ01000424.1	9316	64.8776	0	100	0	0	0	0	0	0	0	0	0	0	0	0	0	0	0	0	0	0
AXAQ01000915.1	1412	67.4221	0	100	0	0	0	0	0	0	0	0	0	0	0	0	0	0	0	0	0	0
AXAQ01000909.1	1488	37.0296	0	100	0	0	0	0	0	0	0	0	0	0	0	0	0	0	0	0	0	0
AXAQ01000327.1	12232	63.2848	0	100	0	0	0	0	0	0	0	0	0	0	0	0	0	0	0	0	0	0
AXAQ01000241.1	16261	65.4326	0	100	0	0	0	0	0	0	0	0	0	0	0	0	0	0	0	0	0	0
AXAQ01000913.1	1472	58.9674	0	100	0	0	0	0	0	0	0	0	0	0	0	0	0	0	0	0	0	0
AXAQ01000113.1	29965	65.8969	0	100	0	0	0	0	0	0	0	0	0	0	0	0	0	0	0	0	0	0
AXAQ01000679.1	3731	66.0413	0	100	0	0	0	0	0	0	0	0	0	0	0	0	0	0	0	0	0	0
AXAQ01000627.1	4697	66.7873	0	100	0	0	0	0	0	0	0	0	0	0	0	0	0	0	0	0	0	0
AXAQ01000918.1	1455	65.0859	0	100	0	0	0	0	0	0	0	0	0	0	0	0	0	0	0	0	0	0
AXAQ01000538.1	6294	64.4264	0	100	0	0	0	0	0	0	0	0	0	0	0	0	0	0	0	0	0	0
AXAQ01000938.1	1316	63.9818	0	100	0	0	0	0	0	0	0	0	0	0	0	0	0	0	0	0	0	0
AXAQ01000859.1	1811	65.1574	0	100	0	0	0	0	0	0	0	0	0	0	0	0	0	0	0	0	0	0
AXAQ01000078.1	36633	63.814	0	100	0	0	0	0	0	0	0	0	0	0	0	0	0	0	0	0	0	0
AXAQ01000396.1	9850	65.6751	0	99.5816	0	0.41841	0	0	0	0	0	0	0	0	0	0	0	0	0	0	0	0
AXAQ01000526.1	6475	64.973	0	99.4118	0	0	0	0	0	0	0	0	0.588235	0	0	0	0	0	0	0	0	0
AXAQ01000287.1	13493	66.301	0	98.1221	0.234742	0	1.40845	0	0	0	0	0	0	0.234742	0	0	0	0	0	0	0	0
AXAQ01000934.1	1340	38.1343	0	97.1429	2.85714	0	0	0	0	0	0	0	0	0	0	0	0	0	0	0	0	0
AXAQ01000276.1	14128	65.1401	0	97.0909	0	1.09091	0	0.727273	0	0	0	0	0	0	0	0	0	1.09091	0	0	0	0
AXAQ01000924.1	1383	63.6298	0	97.0874	0	1.94175	0	0	0	0	0	0	0.970874	0	0	0	0	0	0	0	0	0
AXAQ01000064.1	43457	63.2326	0	95.2652	0.189394	2.84091	0	0	1.32576	0	0.189394	0	0	0	0	0	0	0	0	0	0	0.189394
AXAQ01000147.1	24143	65.0541	0	94.7368	0.181488	4.71869	0	0.181488	0.181488	0	0	0	0	0	0	0	0	0	0	0	0	0
AXAQ01000175.1	21412	65.2952	0	88.8011	0.131752	1.71278	0.131752	0.263505	8.69565	0	0	0	0	0	0	0	0	0	0	0	0	0.263505
AXAQ01000075.1	37566	64.9151	0	80.662	0.87108	16.5505	0.174216	0.174216	0.174216	0	0	0	0	0	0	0.174216	0	0	0	0	0	1.21951
AXAQ01000081.1	35718	65.8659	0	79.8387	0	20.1613	0	0	0	0	0	0	0	0	0	0	0	0	0	0	0	0
AXAQ01000682.1	3713	33.7194	0	64.6552	0	29.3103	0	0	0	6.03448	0	0	0	0	0	0	0	0	0	0	0	0
AXAQ01000270.1	14211	64.6893	0	55.9633	21.7125	19.2661	0	0	0	0.30581	0.30581	0	0	0	0	0.611621	0	0	0	0	0	1.83486
AXAQ01000976.1	985	39.2893	0	40	0	0	60	0	0	0	0	0	0	0	0	0	0	0	0	0	0	0
AXAQ01000863.1	1728	65.0463	0	27.1605	56.7901	14.8148	0	0	0	1.23457	0	0	0	0	0	0	0	0	0	0	0	0
AXAQ01000966.1	1096	53.2847	0	18.4211	64.4737	7.89474	5.26316	0	0	0	0	0	0	0	0	0	1.31579	0	0	2.63158	0	0
AXAQ01000882.1	1655	34.2598	0	0	0	0	0	0	0	0	0	0	0	0	75	25	0	0	0	0	0	0

## Sheet: GCF_001482745.1
scaffold	length (nt)	GC content	Cyanobacteria	Proteobacteria	Firmicutes	Acidobacteria	Actinobacteria	Bacteroidetes	others
NZ_LNAA01000042.1	51745	53.3308	99.0211	0.587314	0.234926	0.0391543	0.0391543	0	0.0783085
NZ_LNAA01000040.1	56649	54.151	98.9779	0.624645	0.113572	0	0.170358	0	0.113572
NZ_LNAA01000027.1	67826	54.2108	98.9191	0.782706	0.111815	0	0	0	0.186359
NZ_LNAA01000066.1	32328	51.7632	98.2353	0.294118	1.17647	0	0.294118	0	0
NZ_LNAA01000012.1	85225	53.3775	98.1599	1.18291	0.0219058	0.0657174	0.0438116	0.284775	0.240964
NZ_LNAA01000046.1	49120	55.2993	97.7444	1.23523	0.107411	0	0	0.805585	0.107411
NZ_LNAA01000034.1	59057	53.3146	97.6125	2.05081	0	0	0.0306091	0	0.306091
NZ_LNAA01000048.1	43665	52.928	97.351	1.60833	0.567644	0.0473037	0	0	0.425733
NZ_LNAA01000020.1	75955	54.2453	97.0423	0.962441	0.422535	0	0.0704225	0.0234742	1.47887
NZ_LNAA01000024.1	68051	52.9882	96.8953	1.867	0.881057	0	0	0.230753	0.125865
NZ_LNAA01000049.1	43720	53.1976	96.7559	2.31144	0.081103	0	0.081103	0.081103	0.689376
NZ_LNAA01000059.1	34448	53.5154	96.5894	2.25225	0.3861	0	0	0.19305	0.579151
NZ_LNAA01000043.1	51706	53.6417	96.2916	2.77067	0.170503	0.0852515	0.511509	0	0.170503
NZ_LNAA01000055.1	41136	53.9771	95.2434	1.06323	1.00727	0	1.84667	0.391718	0.447678
NZ_LNAA01000017.1	75656	53.6098	94.8414	1.35981	3.19447	0.0215843	0.0863371	0.0431686	0.45327
NZ_LNAA01000051.1	43297	53.6735	94.0116	3.0264	1.481	0.128783	0.450741	0.0643915	0.83709
NZ_LNAA01000037.1	57224	53.668	93.9273	2.36364	1.52727	0.0363636	0.472727	0.0727273	1.6
NZ_LNAA01000052.1	46079	53.7316	93.9233	4.95575	0	0.176991	0.884956	0	0.0589971
NZ_LNAA01000025.1	67269	53.1954	93.281	2.86494	1.56889	0.136426	1.02319	0.0682128	1.0573
NZ_LNAA01000056.1	38341	53.9005	93.071	3.88027	0.554324	0.0554324	1.33038	0.277162	0.831486
NZ_LNAA01000029.1	67859	52.6621	92.5249	3.41948	1.5507	0	0.675944	0.795229	1.0338
NZ_LNAA01000023.1	74245	53.7316	92.4517	3.01346	3.01346	0.0292569	0.0585138	0.0585138	1.37507
NZ_LNAA01000013.1	84859	53.6631	92.4486	3.83207	1.97239	0.169062	0.64807	0.225416	0.704424
NZ_LNAA01000065.1	34218	54.5648	91.7793	6.21958	0.757166	0	0.16225	0	1.08167
NZ_LNAA01000053.1	38070	53.1967	91.6722	6.86209	0	0	0.333111	0.0666223	1.06596
NZ_LNAA01000005.1	163974	53.8018	91.4849	5.69847	0.618691	0.048844	0.634972	1.04201	0.472159
NZ_LNAA01000021.1	75315	54.0251	91.4433	3.12269	1.69658	0.0491763	1.79493	0.344234	1.54905
NZ_LNAA01000036.1	57469	52.082	91.2273	4.61285	1.27677	0	0.617792	0.247117	2.01812
NZ_LNAA01000028.1	71915	54.6075	91.1328	5.73163	0.539447	0	1.51719	0.910317	0.168577
NZ_LNAA01000060.1	35648	53.4616	90.9577	7.0626	0.428036	0	0.107009	0.160514	1.28411
NZ_LNAA01000007.1	121659	53.225	90.9476	4.39742	2.09752	0.0367985	0.901564	0.147194	1.47194
NZ_LNAA01000035.1	58234	54.2862	90.6338	5.28169	0.492958	0.0704225	2.07746	0.457746	0.985915
NZ_LNAA01000033.1	58192	54.4731	90.5991	7.60369	0.78341	0.0921659	0.138249	0.0921659	0.691244
NZ_LNAA01000064.1	34754	55.2685	89.781	6.42336	1.09489	0	0.80292	0	1.89781
NZ_LNAA01000047.1	51679	53.2054	89.3318	2.69637	0.3517	0.3517	4.33763	0.234467	2.69637
NZ_LNAA01000011.1	90054	54.4218	89.1404	4.52722	0.888252	0.0286533	2.60745	0.573066	2.23496
NZ_LNAA01000044.1	52030	54.2264	89.121	4.61271	0.435161	0.217581	0	0.0870322	5.52654
NZ_LNAA01000009.1	111054	54.9985	89.0699	6.11315	0.735681	0.0175162	2.11946	0.105097	1.8392
NZ_LNAA01000016.1	79689	53.5381	89.0599	6.2889	0.458565	0.131019	1.34294	1.89977	0.818867
NZ_LNAA01000030.1	64910	53.112	88.914	8.43441	0.818054	0.0846262	0.366714	0.479549	0.90268
NZ_LNAA01000068.1	29770	54.9714	88.7789	1.9802	1.65017	0	4.0429	1.07261	2.47525
NZ_LNAA01000063.1	36669	54.8992	88.7295	8.67486	0.751366	0.068306	0.478142	0.751366	0.546448
NZ_LNAA01000054.1	38913	53.2341	87.4828	0.0687758	12.4484	0	0	0	0
NZ_LNAA01000018.1	76160	53.7841	87.4801	5.63874	3.09016	0	0.254858	0.286716	3.24944
NZ_LNAA01000032.1	60751	53.8016	85.7893	7.54841	3.67575	0.0656383	1.21431	0.656383	1.05021
NZ_LNAA01000008.1	123740	53.5833	85.1414	7.93677	1.44759	0.0332779	2.84526	0.349418	2.24626
NZ_LNAA01000061.1	37448	54.4568	84.2671	14.5817	0.230238	0	0	0.076746	0.844206
NZ_LNAA01000010.1	109986	54.436	83.9625	8.06565	1.0551	0.14068	0.84408	0.750293	5.18171
NZ_LNAA01000067.1	33615	55.8441	83.4021	12.469	0.578035	0	1.98183	0.165153	1.4038
NZ_LNAA01000041.1	51088	53.7621	83.1533	10.1641	0.80032	0.120048	0.720288	0.080032	4.96198
NZ_LNAA01000050.1	44681	53.6089	82.7913	15.3561	1.0704	0.0411692	0.0411692	0.370523	0.329354
NZ_LNAA01000038.1	55393	52.8641	82.7772	12.0707	0.63788	0.147203	1.5211	0.490677	2.35525
NZ_LNAA01000014.1	86497	53.218	82.7058	10.309	1.60997	0.0779018	0.363542	0.233706	4.70008
NZ_LNAA01000006.1	162467	52.503	82.2425	9.13489	4.31133	0.11383	1.15253	0.441093	2.60387
NZ_LNAA01000031.1	62992	53.5004	81.4684	13.8202	0.431881	0.117786	0.392619	0.353357	3.41578
NZ_LNAA01000026.1	57331	51.4434	75.572	8.41328	0.738007	0.0738007	6.78967	0.516605	7.89668
NZ_LNAA01000058.1	37515	54.6848	74.9773	19.0843	0.770626	0	0.181324	0.453309	4.53309
NZ_LNAA01000045.1	46836	53.982	72.9531	15.5474	4.8758	0	0.183993	0	6.43974
NZ_LNAA01000022.1	81027	52.0086	71.8505	9.04159	9.34298	0.0602773	5.8469	0.0602773	3.79747
NZ_LNAA01000015.1	81513	49.7675	70.96	14.9076	7.096	0.178891	2.44484	0.715564	3.69708
NZ_LNAA01000039.1	46457	51.7984	70.6897	6.34796	13.8715	0.31348	1.5674	1.80251	5.40752
NZ_LNAA01000019.1	75824	52.6984	69.6787	17.8715	3.86546	0	2.86145	4.64357	1.07932
NZ_LNAA01000062.1	36719	53.904	64.6872	5.62036	20.9968	0	1.16649	0.742312	6.78685
NZ_LNAA01000057.1	38701	54.4224	39.411	46.9298	6.82957	0.18797	0.626566	0	6.01504
NZ_LNAA01000004.1	351556	62.2874	9.31232	41.9566	8.53459	21.756	1.26893	7.51126	9.66025
NZ_LNAA01000003.1	624198	62.5369	7.30189	36.3435	7.60614	24.4641	6.63809	6.87318	10.7731
NZ_LNAA01000002.1	1271580	62.187	7.09346	34.1943	15.7415	23.2695	4.74325	4.24751	10.7106
NZ_LNAA01000001.1	1374131	62.4002	5.29098	36.2047	15.6761	23.7897	5.78577	2.72139	10.5313

## Sheet: GCA_000817745.1
scaffold	length (nt)	GC content	Bacteroidetes	Proteobacteria	Firmicutes	Cyanobacteria	Euryarchaeota	Actinobacteria	Spirochaetes	Planctomycetes	Chlorobi	Verrucomicrobia	Chloroflexi	Chlamydiae	Ignavibacteriae	Acidobacteria	Thermotogae	Gemmatimonadetes	Tenericutes	Fusobacteria	Calditrichaeota	Candidatus Tectomicrobia	Crenarchaeota	others
scaffold_255	5312	25.5459	100	0	0	0	0	0	0	0	0	0	0	0	0	0	0	0	0	0	0	0	0	0
scaffold_169	12950	21.1815	100	0	0	0	0	0	0	0	0	0	0	0	0	0	0	0	0	0	0	0	0	0
scaffold_125	15717	30.3748	100	0	0	0	0	0	0	0	0	0	0	0	0	0	0	0	0	0	0	0	0	0
scaffold_244	6791	31.0116	100	0	0	0	0	0	0	0	0	0	0	0	0	0	0	0	0	0	0	0	0	0
scaffold_241	6167	31.5875	100	0	0	0	0	0	0	0	0	0	0	0	0	0	0	0	0	0	0	0	0	0
scaffold_117	16223	35.4435	100	0	0	0	0	0	0	0	0	0	0	0	0	0	0	0	0	0	0	0	0	0
scaffold_121	15838	41.3689	100	0	0	0	0	0	0	0	0	0	0	0	0	0	0	0	0	0	0	0	0	0
scaffold_85	23185	28.9282	100	0	0	0	0	0	0	0	0	0	0	0	0	0	0	0	0	0	0	0	0	0
scaffold_188	10365	28.3164	100	0	0	0	0	0	0	0	0	0	0	0	0	0	0	0	0	0	0	0	0	0
scaffold_288	4538	28.3164	100	0	0	0	0	0	0	0	0	0	0	0	0	0	0	0	0	0	0	0	0	0
scaffold_286	5034	33.9491	100	0	0	0	0	0	0	0	0	0	0	0	0	0	0	0	0	0	0	0	0	0
scaffold_243	5856	30.3791	100	0	0	0	0	0	0	0	0	0	0	0	0	0	0	0	0	0	0	0	0	0
scaffold_152	14358	24.3418	100	0	0	0	0	0	0	0	0	0	0	0	0	0	0	0	0	0	0	0	0	0
scaffold_154	13901	50.205	100	0	0	0	0	0	0	0	0	0	0	0	0	0	0	0	0	0	0	0	0	0
scaffold_281	4850	31.5464	100	0	0	0	0	0	0	0	0	0	0	0	0	0	0	0	0	0	0	0	0	0
scaffold_205	8716	30.1973	100	0	0	0	0	0	0	0	0	0	0	0	0	0	0	0	0	0	0	0	0	0
scaffold_234	6946	53.3257	100	0	0	0	0	0	0	0	0	0	0	0	0	0	0	0	0	0	0	0	0	0
scaffold_252	6593	36.5388	100	0	0	0	0	0	0	0	0	0	0	0	0	0	0	0	0	0	0	0	0	0
scaffold_143	15215	31.4032	100	0	0	0	0	0	0	0	0	0	0	0	0	0	0	0	0	0	0	0	0	0
scaffold_174	11662	34.0422	100	0	0	0	0	0	0	0	0	0	0	0	0	0	0	0	0	0	0	0	0	0
scaffold_220	7858	35.098	100	0	0	0	0	0	0	0	0	0	0	0	0	0	0	0	0	0	0	0	0	0
scaffold_256	5894	19.4944	100	0	0	0	0	0	0	0	0	0	0	0	0	0	0	0	0	0	0	0	0	0
scaffold_277	6028	21.4333	100	0	0	0	0	0	0	0	0	0	0	0	0	0	0	0	0	0	0	0	0	0
scaffold_285	4612	34.7355	100	0	0	0	0	0	0	0	0	0	0	0	0	0	0	0	0	0	0	0	0	0
scaffold_70	25099	30.3598	100	0	0	0	0	0	0	0	0	0	0	0	0	0	0	0	0	0	0	0	0	0
scaffold_204	9489	28.6858	100	0	0	0	0	0	0	0	0	0	0	0	0	0	0	0	0	0	0	0	0	0
scaffold_262	5993	20.9578	100	0	0	0	0	0	0	0	0	0	0	0	0	0	0	0	0	0	0	0	0	0
scaffold_120	16393	29.659	100	0	0	0	0	0	0	0	0	0	0	0	0	0	0	0	0	0	0	0	0	0
scaffold_177	11029	33.5661	100	0	0	0	0	0	0	0	0	0	0	0	0	0	0	0	0	0	0	0	0	0
scaffold_190	12816	34.5974	100	0	0	0	0	0	0	0	0	0	0	0	0	0	0	0	0	0	0	0	0	0
scaffold_251	5577	45.867	100	0	0	0	0	0	0	0	0	0	0	0	0	0	0	0	0	0	0	0	0	0
scaffold_249	5754	25.895	100	0	0	0	0	0	0	0	0	0	0	0	0	0	0	0	0	0	0	0	0	0
scaffold_264	5335	43.2427	100	0	0	0	0	0	0	0	0	0	0	0	0	0	0	0	0	0	0	0	0	0
scaffold_296	4666	27.2182	100	0	0	0	0	0	0	0	0	0	0	0	0	0	0	0	0	0	0	0	0	0
scaffold_257	6222	33.269	100	0	0	0	0	0	0	0	0	0	0	0	0	0	0	0	0	0	0	0	0	0
scaffold_287	4884	30.3849	100	0	0	0	0	0	0	0	0	0	0	0	0	0	0	0	0	0	0	0	0	0
scaffold_129	16397	23.6202	100	0	0	0	0	0	0	0	0	0	0	0	0	0	0	0	0	0	0	0	0	0
scaffold_175	11724	41.8543	100	0	0	0	0	0	0	0	0	0	0	0	0	0	0	0	0	0	0	0	0	0
scaffold_293	4641	29.1101	100	0	0	0	0	0	0	0	0	0	0	0	0	0	0	0	0	0	0	0	0	0
scaffold_229	6676	33.3134	100	0	0	0	0	0	0	0	0	0	0	0	0	0	0	0	0	0	0	0	0	0
scaffold_242	7324	26.106	100	0	0	0	0	0	0	0	0	0	0	0	0	0	0	0	0	0	0	0	0	0
scaffold_266	5967	32.9311	100	0	0	0	0	0	0	0	0	0	0	0	0	0	0	0	0	0	0	0	0	0
scaffold_279	5722	16.1307	100	0	0	0	0	0	0	0	0	0	0	0	0	0	0	0	0	0	0	0	0	0
scaffold_157	14798	34.1195	100	0	0	0	0	0	0	0	0	0	0	0	0	0	0	0	0	0	0	0	0	0
scaffold_135	14339	26.8429	100	0	0	0	0	0	0	0	0	0	0	0	0	0	0	0	0	0	0	0	0	0
scaffold_268	5001	35.5529	100	0	0	0	0	0	0	0	0	0	0	0	0	0	0	0	0	0	0	0	0	0
scaffold_206	9226	41.1879	100	0	0	0	0	0	0	0	0	0	0	0	0	0	0	0	0	0	0	0	0	0
scaffold_212	8556	40.1122	99.3333	0.666667	0	0	0	0	0	0	0	0	0	0	0	0	0	0	0	0	0	0	0	0
scaffold_100	24617	29.5812	99.1597	0.840336	0	0	0	0	0	0	0	0	0	0	0	0	0	0	0	0	0	0	0	0
scaffold_12	58119	33.2645	99.1379	0.431034	0	0.431034	0	0	0	0	0	0	0	0	0	0	0	0	0	0	0	0	0	0
scaffold_168	13769	23.0009	99.0099	0	0	0.990099	0	0	0	0	0	0	0	0	0	0	0	0	0	0	0	0	0	0
scaffold_73	24514	40.8297	98.7952	1.20482	0	0	0	0	0	0	0	0	0	0	0	0	0	0	0	0	0	0	0	0
scaffold_49	31062	29.0966	98.7179	1.28205	0	0	0	0	0	0	0	0	0	0	0	0	0	0	0	0	0	0	0	0
scaffold_102	19547	35.9748	98.7097	0	0	0.645161	0.645161	0	0	0	0	0	0	0	0	0	0	0	0	0	0	0	0	0
scaffold_153	13753	23.6676	98.7013	0	0	0	0	0	0	0	0	0	0	0	1.2987	0	0	0	0	0	0	0	0	0
scaffold_40	35271	33.546	98.6622	0	0	0.668896	0	0	0	0	0	0	0	0	0.668896	0	0	0	0	0	0	0	0	0
scaffold_71	27142	29.5594	98.5507	0	0	1.44928	0	0	0	0	0	0	0	0	0	0	0	0	0	0	0	0	0	0
scaffold_238	6457	29.5493	98.3607	0	0	0	0	0	0	0	0	0.819672	0	0	0	0	0	0	0	0	0	0	0	0.819672
scaffold_200	8754	32.9564	98.3333	1.66667	0	0	0	0	0	0	0	0	0	0	0	0	0	0	0	0	0	0	0	0
scaffold_77	30539	36.4157	98.1132	0.377358	0.943396	0.188679	0	0.377358	0	0	0	0	0	0	0	0	0	0	0	0	0	0	0	0
scaffold_202	10163	45.0359	98.0769	0.961538	0	0	0	0	0	0	0	0	0	0	0	0	0	0	0	0	0	0.961538	0	0
scaffold_151	15633	28.9452	97.8261	0	0	0	0	0	2.17391	0	0	0	0	0	0	0	0	0	0	0	0	0	0	0
scaffold_68	24526	41.2012	97.7358	1.13208	0.377358	0.754717	0	0	0	0	0	0	0	0	0	0	0	0	0	0	0	0	0	0
scaffold_84	30278	34.8504	97.7011	1.14943	0	1.14943	0	0	0	0	0	0	0	0	0	0	0	0	0	0	0	0	0	0
scaffold_32	39650	31.6898	97.2656	2.34375	0	0.390625	0	0	0	0	0	0	0	0	0	0	0	0	0	0	0	0	0	0
scaffold_63	29847	26.341	97.2527	0.549451	0	0	0	0	0	0	0.549451	1.0989	0	0	0	0	0	0	0	0	0	0	0	0.549451
scaffold_227	7797	40.4771	97.1429	0	0	0	0	0	0	0	0	0	0	0	2.85714	0	0	0	0	0	0	0	0	0
scaffold_99	21834	33.0677	96.9697	0	0	0	0	0	0	0	0	0	0	0	0	0	0	0	0	0	0	0	0	3.0303
scaffold_56	31010	37.2074	96.9072	0	1.03093	0.515464	0	0.515464	0	0	0	0	0.515464	0	0	0	0	0	0	0	0	0	0	0.515464
scaffold_86	21113	34.9358	96.875	3.125	0	0	0	0	0	0	0	0	0	0	0	0	0	0	0	0	0	0	0	0
scaffold_161	14079	33.5251	96.5035	0.699301	0	0	0	1.3986	0	0	0	0	0.699301	0	0	0	0	0	0	0	0	0	0	0.699301
scaffold_38	34914	36.905	96.4824	1.50754	0.251256	0.502513	0.251256	0.251256	0	0	0	0	0	0	0.251256	0	0	0.251256	0	0	0	0	0	0.251256
scaffold_13	56141	32.0906	96.4286	2.85714	0	0.714286	0	0	0	0	0	0	0	0	0	0	0	0	0	0	0	0	0	0
scaffold_96	22772	40.5234	96.3351	2.09424	0	1.57068	0	0	0	0	0	0	0	0	0	0	0	0	0	0	0	0	0	0
scaffold_74	25051	39.2679	96.1806	0	0.694444	2.08333	0	0	0	0	0.347222	0.694444	0	0	0	0	0	0	0	0	0	0	0	0
scaffold_179	11323	35.0879	95.8974	1.02564	2.5641	0	0	0	0	0	0	0	0	0	0.512821	0	0	0	0	0	0	0	0	0
scaffold_137	15602	44.2379	95.7831	1.80723	0	0	0	0	0.60241	0	0	0	1.80723	0	0	0	0	0	0	0	0	0	0	0
scaffold_250	5728	34.3925	95.4545	0	0	0	0	0	0	0	0	0	0	0	0	0	0	0	0	0	0	0	0	4.54545
scaffold_194	10173	32.95	95.4545	0	0	0	0	0	0	0	0	0	0	0	0	0	0	0	0	0	0	0	0	4.54545
scaffold_108	19236	40.8401	95.4545	4.54545	0	0	0	0	0	0	0	0	0	0	0	0	0	0	0	0	0	0	0	0
scaffold_176	13106	33.3511	95.2381	0	0	0	0	4.7619	0	0	0	0	0	0	0	0	0	0	0	0	0	0	0	0
scaffold_59	30280	35.2444	95.0617	4.93827	0	0	0	0	0	0	0	0	0	0	0	0	0	0	0	0	0	0	0	0
scaffold_123	19010	27.4487	94.8454	4.12371	0	0	0	1.03093	0	0	0	0	0	0	0	0	0	0	0	0	0	0	0	0
scaffold_226	7103	22.9903	94.7368	0.362976	0.181488	0.725953	0	0	0	0	2.35935	0	0	0	1.08893	0.181488	0	0	0	0	0.181488	0	0	0.181488
scaffold_247	5235	25.1385	94.6903	0	0	2.65487	0	0	0	0	2.65487	0	0	0	0	0	0	0	0	0	0	0	0	0
scaffold_162	12333	23.3925	94.5946	0	2.7027	0	2.7027	0	0	0	0	0	0	0	0	0	0	0	0	0	0	0	0	0
scaffold_142	15164	34.694	94.4444	0	0	0	0	0	0	0	0	0	0	0	5.55556	0	0	0	0	0	0	0	0	0
scaffold_230	7710	35.3307	94.4444	5.55556	0	0	0	0	0	0	0	0	0	0	0	0	0	0	0	0	0	0	0	0
scaffold_69	24893	35.8816	94.2748	3.43511	0.381679	1.14504	0.763359	0	0	0	0	0	0	0	0	0	0	0	0	0	0	0	0	0
scaffold_61	27723	38.1055	93.9394	2.42424	0.606061	0	0	0	0	2.42424	0	0	0.606061	0	0	0	0	0	0	0	0	0	0	0
scaffold_158	15143	27.5243	93.9394	4.54545	0	0	0	0	0	0	0	0.757576	0	0	0	0	0	0	0	0	0	0	0	0.757576
scaffold_131	14965	29.7294	93.75	2.08333	0	0	0	2.08333	0	0	0	0	0	0	0	0	0	0	0	0	0	0	0	2.08333
scaffold_237	7089	25.6313	93.6073	0	0	0	0	0	0	4.10959	1.36986	0	0	0	0.456621	0	0	0	0	0	0.456621	0	0	0
scaffold_216	8958	33.9027	93.3333	0	0	0	0	0	0	0	6.66667	0	0	0	0	0	0	0	0	0	0	0	0	0
scaffold_233	6309	44.6981	93.3333	0	0	0	0	0	0	0	0	0	0	0	0	0	0	6.66667	0	0	0	0	0	0
scaffold_164	13261	30.0656	93.3333	0	0	0	0	0	0	0	0	0	0	0	0	0	0	0	0	0	6.66667	0	0	0
scaffold_235	8760	32.1804	93.2331	3.00752	2.63158	0	0.37594	0.37594	0	0	0	0	0	0	0.37594	0	0	0	0	0	0	0	0	0
scaffold_240	6929	26.0499	93.2203	3.38983	0	1.69492	0	0	0	1.69492	0	0	0	0	0	0	0	0	0	0	0	0	0	0
scaffold_115	17503	29.6978	93.1034	2.29885	0	0	0	2.29885	0	0	0	0	0	0	0	0	0	0	0	0	0	0	0	2.29885
scaffold_185	10282	44.3202	92.8571	7.14286	0	0	0	0	0	0	0	0	0	0	0	0	0	0	0	0	0	0	0	0
scaffold_259	5675	39.9119	92.6471	0	0	1.47059	0	0	0	0	2.94118	0	0	0	1.47059	0	0	0	0	0	1.47059	0	0	0
scaffold_208	9885	32.4836	92.4731	3.22581	1.07527	1.07527	0	0	1.07527	0	0	0	0	0	0	0	0	0	0	0	0	0	0	1.07527
scaffold_163	10751	28.8624	92.3077	7.69231	0	0	0	0	0	0	0	0	0	0	0	0	0	0	0	0	0	0	0	0
scaffold_289	4829	29.1365	92.3077	0	0	7.69231	0	0	0	0	0	0	0	0	0	0	0	0	0	0	0	0	0	0
scaffold_148	14276	30.6248	91.6667	5.55556	0	0.925926	0	1.85185	0	0	0	0	0	0	0	0	0	0	0	0	0	0	0	0
scaffold_112	16293	32.0199	91.1765	5.88235	0	0	0	0	0	0	0	2.94118	0	0	0	0	0	0	0	0	0	0	0	0
scaffold_93	22741	28.7059	90.9859	3.66197	2.8169	0.56338	0	1.12676	0	0	0	0	0	0.28169	0.28169	0	0	0	0	0	0	0	0	0.28169
scaffold_276	5481	27.0206	90.9091	0	0	0	0	0	0	9.09091	0	0	0	0	0	0	0	0	0	0	0	0	0	0
scaffold_282	5095	33.9156	90	10	0	0	0	0	0	0	0	0	0	0	0	0	0	0	0	0	0	0	0	0
scaffold_196	10373	29.3165	89.4737	5.26316	0	0	0	0	0	0	0	5.26316	0	0	0	0	0	0	0	0	0	0	0	0
scaffold_246	5852	37.013	89.3617	0	0	0	0	0	2.12766	0	0	0	0	0	0	0	8.51064	0	0	0	0	0	0	0
scaffold_79	24951	36.1509	88.961	5.84416	0	2.5974	0	0.649351	0	0	1.2987	0	0	0	0	0	0	0	0	0	0	0.649351	0	0
scaffold_80	24197	28.8342	88.9552	8.65672	0.298507	0.298507	0	1.19403	0	0	0	0.298507	0	0	0	0	0	0	0	0	0	0	0	0.298507
scaffold_122	14866	26.6716	88.2353	3.92157	0	1.96078	3.92157	0	0	0	0	0	0	0	0	0	0	0	0	0	0	0	0	1.96078
scaffold_165	13359	31.0353	88.0952	2.38095	0	0	0	0	2.38095	0	0	4.7619	0	0	0	0	0	0	0	0	0	0	0	2.38095
scaffold_25	45266	31.0012	87.2093	5.03876	1.93798	3.10078	0.387597	1.93798	0	0	0	0.387597	0	0	0	0	0	0	0	0	0	0	0	0
scaffold_89	23188	28.7002	86.9565	8.69565	0	0	0	4.34783	0	0	0	0	0	0	0	0	0	0	0	0	0	0	0	0
scaffold_189	9713	35.1282	86.8421	10.5263	0	0	0	0	0	0	0	2.63158	0	0	0	0	0	0	0	0	0	0	0	0
scaffold_34	35393	37.3096	86.2385	5.50459	0.917431	0	0	0.917431	0.917431	0	0	1.83486	0	0	1.83486	0.917431	0	0	0	0	0.917431	0	0	0
scaffold_215	9607	16.311	85.7143	0	0	0	0	0	0	0	14.2857	0	0	0	0	0	0	0	0	0	0	0	0	0
scaffold_130	18246	26.6853	85.4167	14.5833	0	0	0	0	0	0	0	0	0	0	0	0	0	0	0	0	0	0	0	0
scaffold_217	8275	18.2719	85.119	10.119	1.78571	0.892857	0	0.595238	0	0	0.892857	0	0	0	0.297619	0	0	0	0	0	0	0	0	0.297619
scaffold_193	12903	29.8458	85	5	0	3.75	0	2.5	0	0	0	0	0	0	0	0	0	0	1.25	0	0	0	0	2.5
scaffold_221	8571	46.354	84.9057	3.77358	0	0	0	0	0	0	1.88679	0	0	0	0	0	0	0	0	0	0	9.43396	0	0
scaffold_298	4530	33.245	84.8485	15.1515	0	0	0	0	0	0	0	0	0	0	0	0	0	0	0	0	0	0	0	0
scaffold_57	30266	37.0317	84.3478	9.56522	0	0	0	0	0	5.21739	0	0	0	0	0	0	0	0	0	0	0	0.869565	0	0
scaffold_33	37325	34.7917	83.6538	4.80769	0	0.961538	0	2.88462	0	0	2.40385	0	0	0	1.44231	3.36538	0	0	0	0	0	0	0	0.480769
scaffold_36	35691	35.5468	83.6228	1.48883	6.20347	6.20347	0.248139	0	0	0	0.744417	0	0	0	0	0	0	0	0	0	0	0	0	1.48883
scaffold_180	10055	31.4968	83.4951	3.8835	0	0	0	0.970874	0	0	0	0	0.970874	0	0	0	10.6796	0	0	0	0	0	0	0
scaffold_271	5223	34.5395	83.3333	0	0	0	0	0	0	0	0	16.6667	0	0	0	0	0	0	0	0	0	0	0	0
scaffold_23	47469	31.7491	83.2461	5.2356	2.09424	8.37696	0	0	0	0	1.04712	0	0	0	0	0	0	0	0	0	0	0	0	0
scaffold_15	53438	27.5385	83.0601	8.74317	0	0.546448	0	0	0	2.18579	4.91803	0	0	0	0	0	0	0	0	0	0	0	0	0.546448
scaffold_141	16292	35.8704	82.8025	0	17.1975	0	0	0	0	0	0	0	0	0	0	0	0	0	0	0	0	0	0	0
scaffold_90	20976	28.3801	82.6087	11.4416	2.0595	0.915332	0	0.915332	0.457666	0	0	0.228833	0.457666	0	0.228833	0.457666	0	0	0	0	0	0	0	0.228833
scaffold_269	4606	27.5727	82.5	15	0	0	0	0	0	0	2.5	0	0	0	0	0	0	0	0	0	0	0	0	0
scaffold_283	4866	53.0826	81.25	6.25	12.5	0	0	0	0	0	0	0	0	0	0	0	0	0	0	0	0	0	0	0
scaffold_213	7693	41.3623	80.6818	3.40909	1.13636	7.95455	0	0	0	2.27273	0	2.27273	1.13636	0	0	0	0	0	0	0	0	0	0	1.13636
scaffold_52	33683	38.604	80.3571	5.35714	11.6071	0.446429	0.446429	1.33929	0	0	0.446429	0	0	0	0	0	0	0	0	0	0	0	0	0
scaffold_66	26634	43.85	80.3493	4.80349	0	1.31004	5.67686	0	3.49345	0	0	0.873362	0.436681	2.62009	0	0	0	0	0	0	0	0	0	0.436681
scaffold_263	5189	36.6352	79.1667	4.16667	0	8.33333	4.16667	0	0	0	0	0	0	0	0	0	0	4.16667	0	0	0	0	0	0
scaffold_182	10557	33.7028	79.1667	0	16.6667	0	4.16667	0	0	0	0	0	0	0	0	0	0	0	0	0	0	0	0	0
scaffold_126	15895	30.7833	79.0698	2.32558	0	0	0	16.2791	0	0	0	0	0	0	0	2.32558	0	0	0	0	0	0	0	0
scaffold_181	10308	38.4362	78.6885	6.55738	9.83607	0	0	0	0	1.63934	0	3.27869	0	0	0	0	0	0	0	0	0	0	0	0
scaffold_22	45051	39.058	78.6667	3.55556	17.5556	0	0	0	0	0	0	0	0	0	0	0.222222	0	0	0	0	0	0	0	0
scaffold_76	24144	35.7522	78.1609	12.2605	0	0.383142	3.44828	0	2.29885	3.44828	0	0	0	0	0	0	0	0	0	0	0	0	0	0
scaffold_275	4891	24.5553	78.0822	5.47945	0	0	0	0	15.0685	0	0	1.36986	0	0	0	0	0	0	0	0	0	0	0	0
scaffold_94	21705	33.0339	77.7778	18.5185	0	0	0	0	0	0	0	0	0	0	0	0	0	0	0	0	0	0	0	3.7037
scaffold_105	20868	32.7056	77.381	10.119	4.7619	2.97619	0	3.57143	0	0	0	0	0	0	0	0	0	0	0	0.595238	0.595238	0	0	0
scaffold_48	34105	35.8364	77.3737	21.6162	1.0101	0	0	0	0	0	0	0	0	0	0	0	0	0	0	0	0	0	0	0
scaffold_128	17818	25.014	77.2727	18.1818	0	4.54545	0	0	0	0	0	0	0	0	0	0	0	0	0	0	0	0	0	0
scaffold_41	34131	34.5258	77.0035	18.1185	0	1.0453	2.43902	0	0	0	0	0	0	0	0	0.348432	0	0	0	0	0	0.348432	0	0.696864
scaffold_110	17936	30.6479	76.8595	3.30579	9.91736	0	0	0	0	0	0	0	0	0	0	0	9.91736	0	0	0	0	0	0	0
scaffold_111	18637	35.3007	76.3636	23.6364	0	0	0	0	0	0	0	0	0	0	0	0	0	0	0	0	0	0	0	0
scaffold_170	12132	36.5809	75.4513	20.2166	0	0	0	0	2.52708	0	1.44404	0	0	0	0	0	0	0	0	0	0	0	0	0.361011
scaffold_92	22308	31.1816	74.4898	18.8776	1.78571	0.765306	0.255102	0	0.255102	0.255102	0	0	0.510204	0	0	0.510204	0	0	0	0.510204	0.255102	0	0	1.53061
scaffold_44	33048	41.8512	73.6402	1.67364	1.25523	5.85774	1.46444	0	5.23013	0.209205	0	0	0.41841	8.159	0	0.627615	0	0.209205	0	0	0.209205	0	0.41841	0.627615
scaffold_27	44829	29.53	73.5577	10.5769	0	10.0962	0	1.92308	0	0.480769	0	0	0.961538	0	0.480769	0	0	0	0	0	0	0	0	1.92308
scaffold_140	15095	37.9265	73.3333	18.6667	0	0	4	0	1.33333	1.33333	0	0	0	0	0	0	0	0	0	0	0	0	0	1.33333
scaffold_159	13216	30.168	72.973	18.9189	1.08108	0	0	0	0	1.08108	0	2.16216	0	0	0.540541	1.62162	0	0	0	0	0	0	0	1.62162
scaffold_65	26675	42.7029	72.9167	12.5	0.520833	4.94792	0.78125	1.5625	2.08333	0	1.30208	0	0	0	1.30208	0.520833	0	0.260417	0	0	0.520833	0	0	0.78125
scaffold_133	15901	34.2306	72.619	22.619	0	0	0	0	0	0	0	0	0	1.19048	0	0	0	0	0	0	0	0	0	3.57143
scaffold_113	17092	43.7632	72.6027	3.42466	17.8082	0	4.79452	0	0	0	0.684932	0	0	0	0	0	0	0	0	0.684932	0	0	0	0
scaffold_82	23244	32.3395	72	25.3333	0	1.33333	0	1.33333	0	0	0	0	0	0	0	0	0	0	0	0	0	0	0	0
scaffold_114	20449	38.0165	71.7647	3.52941	0	4.70588	2.35294	2.35294	0	12.9412	0	0	1.17647	0	0	0	0	0	0	0	0	0	0	1.17647
scaffold_83	24202	33.9393	69.3939	19.3939	6.36364	1.51515	0.606061	0	1.21212	0.30303	0	0	0	0	0	0	0	0	0	0	0	0	0	1.21212
scaffold_91	21995	46.2469	69.3122	22.7513	5.82011	0	0	1.0582	0	0	0.529101	0.529101	0	0	0	0	0	0	0	0	0	0	0	0
scaffold_209	9528	29.0512	69.2771	27.7108	0	0	0	0	0.60241	0	1.20482	0	0	0	0	0	0	0	0	0	0	0	0	1.20482
scaffold_64	30121	35.9417	69.0265	13.7168	1.76991	13.7168	0	0	0	0.884956	0.442478	0	0	0	0.442478	0	0	0	0	0	0	0	0	0
scaffold_16	54968	32.3388	67.6437	21.4205	7.44081	0.789177	0.901917	1.01466	0.11274	0.338219	0	0	0	0.11274	0.225479	0	0	0	0	0	0	0	0	0
scaffold_39	34810	33.6168	67.3913	10.1449	13.0435	0	7.24638	0	0	0.724638	0	0	0	0	0	0	0.724638	0	0	0	0.724638	0	0	0
scaffold_4	89270	32.9024	66.1583	26.9426	3.63108	0.653595	0	0.0726216	0.145243	0.944081	0.363108	0.580973	0	0	0.145243	0.145243	0	0	0	0	0	0	0	0.217865
scaffold_87	23301	31.0244	66.1538	27.4725	0.879121	0.659341	0	0.879121	0	0.21978	0	0.659341	2.1978	0	0	0.21978	0	0	0	0	0.21978	0	0	0.43956
scaffold_14	62146	31.6078	65.7505	10.148	21.5645	0.422833	0.211416	0.211416	0	0	0	0	0	0	0.211416	0	0	0	1.47992	0	0	0	0	0
scaffold_37	36655	34.8575	65.4762	11.7725	7.40741	12.1693	0.793651	0	0.661376	0	0	0.132275	0.26455	0	0.26455	0	0.396825	0.132275	0	0	0.132275	0	0	0.396825
scaffold_139	15038	29.2592	65.1613	20.9677	7.74194	0.322581	0	3.87097	1.29032	0.322581	0	0	0	0	0	0.322581	0	0	0	0	0	0	0	0
scaffold_21	47783	37.4673	64.1975	15.6966	12.6984	3.52734	0	1.76367	0.352734	0.176367	0.176367	0.705467	0	0	0	0.176367	0	0.176367	0	0	0	0	0	0.352734
scaffold_81	24716	37.2754	63.9118	16.8044	2.75482	2.47934	0	10.7438	2.20386	0	0	0.550964	0	0	0	0	0	0	0	0	0	0	0	0.550964
scaffold_67	24081	32.7187	63.6605	10.8753	12.2016	5.30504	0.530504	3.44828	0.265252	0	0	0.530504	2.12202	0	0.265252	0	0	0	0	0	0	0.265252	0	0.530504
scaffold_197	9719	33.7277	63.6364	0	0	30.303	3.0303	0	0	0	0	0	0	0	3.0303	0	0	0	0	0	0	0	0	0
scaffold_167	11798	37.3877	63.6364	9.09091	1.13636	3.40909	17.0455	0	0	2.27273	0	1.13636	0	0	1.13636	0	0	0	0	0	0	0	0	1.13636
scaffold_149	13154	37.6083	63.3333	13.3333	0	3.33333	0	13.3333	0	0	0	0	0	0	0	0	0	6.66667	0	0	0	0	0	0
scaffold_118	17769	34.6502	62.8205	0	7.69231	25.641	0	0	0	1.28205	0	0	0	0	0	2.5641	0	0	0	0	0	0	0	0
scaffold_60	29329	26.1584	62.5698	12.2905	6.14525	10.0559	3.35196	2.23464	0.558659	0	0	1.11732	0.558659	0	0.558659	0	0	0	0	0	0	0	0	0.558659
scaffold_254	6094	36.0847	62.5	37.5	0	0	0	0	0	0	0	0	0	0	0	0	0	0	0	0	0	0	0	0
scaffold_78	26157	36.8697	61.4334	36.1775	0	0	0	0	0	2.38908	0	0	0	0	0	0	0	0	0	0	0	0	0	0
scaffold_272	5279	33.9837	61.1111	5.55556	33.3333	0	0	0	0	0	0	0	0	0	0	0	0	0	0	0	0	0	0	0
scaffold_147	14451	32.5583	61.0687	21.374	12.9771	0	0	0	3.05344	0	0	0	0	0	0	0	0	0	0	0	0	0	0	1.52672
scaffold_101	20201	26.5284	61.0169	0	1.69492	6.77966	0	0	28.8136	0	0	0	0	0	0	0	0	0	0	0	0	0	0	1.69492
scaffold_72	23093	41.8438	60.9756	23.5772	1.21951	0.813008	0	0	1.01626	0	0	0	0	0	0.203252	0	0	0	11.5854	0	0	0	0	0.609756
scaffold_98	21357	33.0524	60.9407	25.9714	7.97546	0.204499	0.408998	3.78323	0	0.102249	0	0.102249	0	0	0	0	0.306748	0.102249	0	0.102249	0	0	0	0
scaffold_5	76475	33.4907	59.8862	19.7724	0	5.54765	8.96159	4.26743	0	0.284495	0.426743	0.142248	0	0	0	0	0	0	0	0	0	0.142248	0	0.56899
scaffold_35	37553	33.4248	59.7015	18.408	2.98507	9.45274	6.46766	0.497512	0.995025	0	0	0	0	0	0.497512	0	0.497512	0	0	0	0	0	0	0.497512
scaffold_291	4755	33.0179	59.5238	0	38.0952	1.19048	0	0	0	0	0	0	0	0	1.19048	0	0	0	0	0	0	0	0	0
scaffold_183	11170	27.162	59.4595	35.1351	0	0	0	0	0	0	0	0	0	0	0	2.7027	0	2.7027	0	0	0	0	0	0
scaffold_155	15204	27.3086	59.1837	6.12245	4.08163	0	12.2449	4.08163	14.2857	0	0	0	0	0	0	0	0	0	0	0	0	0	0	0
scaffold_109	19106	28.0488	59.0395	9.03955	0.847458	0.847458	0	1.9774	0	23.1638	0	2.25989	0	0	0	0.847458	0	0	0	0	0	0	0	1.9774
scaffold_253	5873	32.3514	59.0361	2.40964	30.1205	4.81928	0.60241	0.60241	0	0.60241	0	0	0	0	0	0	0	0	0	0	0	0	0	1.80723
scaffold_43	34653	35.4486	57.1429	1.60966	34.4064	3.21932	1.81087	0.201207	0.402414	0	0	0	0	0	0	1.00604	0	0	0	0	0	0	0	0.201207
scaffold_55	30841	33.3647	56.7358	21.7617	18.3938	0	0	0	1.5544	0.518135	0.518135	0.259067	0	0	0	0	0	0	0.259067	0	0	0	0	0
scaffold_261	6333	20.7958	56.4286	26.4286	0	0	0	0	5.71429	0	1.42857	5	0	0	2.14286	1.42857	0	0	0	0	0.714286	0	0	0.714286
scaffold_58	30052	36.5533	56.1702	6.38298	0.851064	4.68085	0	0	4.25532	0	0.425532	0	0.425532	26.383	0	0	0	0	0	0	0	0	0	0.425532
scaffold_187	10189	43.6844	56.0976	36.5854	0	0	0	4.87805	0	0	0	0	0	0	0	0	0	0	0	2.43902	0	0	0	0
scaffold_150	14102	43.0861	55.914	24.1935	6.98925	9.13978	0	0	0	0	0	0	0	0	0	0.537634	0	0.537634	0	1.6129	0.537634	0	0	0.537634
scaffold_211	8571	34.185	55.814	41.8605	0	0	0	0	0	0	0	0	0	0	2.32558	0	0	0	0	0	0	0	0	0
scaffold_42	33629	40.81	54.5706	42.1053	0	1.93906	0	0	0	0	0	0	0.554017	0	0	0	0	0	0	0	0	0.554017	0	0.277008
scaffold_156	13719	45.1709	54.5455	22.2222	4.0404	0	0	0	0	0	0	0	0	4.0404	0	1.0101	0	0	8.08081	6.06061	0	0	0	0
scaffold_166	13337	34.0931	54.0541	6.30631	24.3243	7.20721	1.8018	3.6036	1.8018	0.900901	0	0	0	0	0	0	0	0	0	0	0	0	0	0
scaffold_138	16912	24.6984	53.8462	16.9231	24.6154	0	0	0	0	1.53846	0	0	1.53846	0	1.53846	0	0	0	0	0	0	0	0	0
scaffold_26	43222	31.8472	53.5565	26.7782	0	4.1841	5.02092	4.60251	0.41841	0.83682	0.41841	0	0	0	0	0	0	0.83682	0	0	0	0	0	3.34728
scaffold_172	11655	44.4444	53.2258	8.87097	0.806452	4.83871	29.0323	0	1.6129	0	0	0	0	0	0.806452	0	0	0	0	0	0	0	0	0.806452
scaffold_9	61630	38.9859	52.8278	29.0488	14.3959	0	0	1.92802	0.128535	0.385604	0	0	0.385604	0	0.128535	0	0	0	0	0	0	0	0	0.771208
scaffold_232	8556	41.6082	52.7778	44.4444	0	0	0	0	0	0	0	0	0	0	0	0	0	0	0	0	0	0	0	2.77778
scaffold_7	68146	35.5032	51.606	41.5418	1.71306	1.71306	0.428266	0	0.856531	0	1.2848	0	0	0	0.642398	0	0	0	0	0	0.214133	0	0	0
scaffold_173	13022	32.614	51.1628	6.97674	37.2093	2.32558	2.32558	0	0	0	0	0	0	0	0	0	0	0	0	0	0	0	0	0
scaffold_17	50640	35.4246	51.129	29.3548	0.967742	2.09677	0	5.48387	3.3871	7.58065	0	0	0	0	0	0	0	0	0	0	0	0	0	0
scaffold_239	5859	23.7754	51.1111	11.1111	11.1111	22.2222	0	0	0	0	0	2.22222	0	0	0	0	0	0	0	0	0	0	0	2.22222
scaffold_24	47143	36.9323	51.0718	15.3774	18.2665	4.93942	0.931966	3.72787	0	1.11836	0.465983	0.186393	0.745573	0	0	0.465983	0.83877	0.27959	0	0.0931966	0.0931966	0.0931966	0	1.30475
scaffold_31	39050	37.1037	51.0288	41.9753	4.11523	0.823045	0	0.823045	0	0	0	0	0.411523	0	0	0	0	0	0	0	0	0	0	0.823045
scaffold_46	34530	26.9157	50.7614	45.1777	2.53807	0.507614	0.507614	0	0	0	0	0.507614	0	0	0	0	0	0	0	0	0	0	0	0
scaffold_10	60684	31.7102	50.5525	29.2818	3.03867	3.31492	1.9337	2.76243	1.10497	0.276243	0.552486	0	0	2.76243	0	0.276243	0	0	0	3.59116	0	0	0	0.552486
scaffold_29	40780	34.6567	48.954	16.5272	6.69456	2.30126	16.1088	0.209205	0.41841	0.209205	0.41841	0	1.25523	0	0.41841	0	0	0	0	0	0	0.209205	0	6.27615
scaffold_50	33311	36.6155	47.3837	32.2674	4.06977	2.47093	0	9.88372	0.872093	0.436047	2.03488	0.145349	0	0	0	0	0	0	0	0	0	0.290698	0	0.145349
scaffold_28	42191	31.8694	46.4896	18.4061	3.98482	0.56926	19.3548	0	7.21063	0	1.32827	0.759013	0	0	0.189753	1.13852	0	0	0	0	0	0	0	0.56926
scaffold_280	5022	18.4986	45.4545	6.18182	21.0909	2.54545	0	21.0909	0	0	2.18182	0	0.363636	0	0	0	0	0	0	0	0	0	1.09091	0
scaffold_8	65597	26.5027	45.2888	35.5623	4.25532	5.77508	2.43161	1.67173	0.759878	0.759878	0.455927	0.303951	0.607903	0	0	0.303951	0	0	0	0	0	0	0.455927	1.36778
scaffold_207	7813	23.3969	44.6429	0	55.3571	0	0	0	0	0	0	0	0	0	0	0	0	0	0	0	0	0	0	0
scaffold_45	31837	27	44	49.6667	0.666667	1.33333	0	0	0	3.66667	0	0	0	0	0	0	0	0	0	0	0	0.333333	0	0.333333
scaffold_219	8123	34.8763	43.4483	15.8621	19.3103	0.689655	4.13793	0	3.44828	0.689655	0	0	3.44828	0	0.689655	1.37931	0.689655	0.689655	0	0	0	0	0	5.51724
scaffold_210	9048	40.0752	42.9907	38.3178	4.6729	11.215	0	0	0	0	0	0	0	0	0	0	0	0	0	0.934579	0	0	0	1.86916
scaffold_54	31497	39.9657	42.9119	40.2299	2.68199	4.5977	3.06513	1.91571	0	0	0.383142	1.14943	0	0	0	0.383142	0	0	0	0	0	0	0	2.68199
scaffold_195	9683	38.6244	42.6471	52.9412	0	0	0	0	2.94118	0	0	0	0	0	1.47059	0	0	0	0	0	0	0	0	0
scaffold_136	15584	37.1792	42.5532	16.1702	0	0.851064	0	0.851064	38.2979	0.425532	0	0.425532	0	0	0	0	0	0.425532	0	0	0	0	0	0
scaffold_6	76657	37.7813	41.7802	14.9864	5.99455	3.0881	8.901	11.9891	9.53678	0.27248	0.0908265	0.0908265	1.18074	0	0.0908265	0	0.0908265	0	0	0	0.0908265	0.0908265	0	1.7257
scaffold_103	20535	39.1868	41.5385	44.1026	0	0	3.07692	0	0	0	0.512821	1.02564	0	0	0	2.05128	0	6.66667	0	0	0	0	0	1.02564
scaffold_19	59984	37.7484	40.9722	43.75	3.99306	3.47222	0	3.29861	0.694444	0.347222	0.173611	0	1.5625	0.173611	0	1.5625	0	0	0	0	0	0	0	0
scaffold_47	32330	31.3486	40.7821	30.7263	8.65922	13.4078	0	3.07263	0	0.558659	0.27933	0.27933	0.558659	0	0.27933	0.27933	0	0	0	0	0	0.558659	0	0.558659
scaffold_132	14611	33.4337	40.1923	56.7308	0.769231	0	0	0.192308	0	0.769231	0	0	0.769231	0	0	0.192308	0	0.192308	0	0	0	0	0	0.192308
scaffold_88	21722	33.6986	39.9061	0	0	31.4554	27.6995	0	0	0	0	0	0	0	0	0	0	0	0	0	0	0	0	0.938967
scaffold_62	31255	33.4378	38.9671	54.9296	1.40845	3.28638	0	0	0	0	0	0	0.469484	0	0.938967	0	0	0	0	0	0	0	0	0
scaffold_223	7665	33.7247	38.3065	53.2258	0.403226	0	0	5.24194	0	1.6129	0	0	0.403226	0	0	0.403226	0.403226	0	0	0	0	0	0	0
scaffold_51	34269	33.666	38.2353	57.3529	1.10294	0	0	0	0	0	0.367647	1.10294	0.367647	0	0	0	0	0.367647	0	0	0	0	0	1.10294
scaffold_265	5023	23.5318	38.2353	14.7059	14.7059	14.7059	8.82353	2.94118	0	0	0	0	0	0	0	5.88235	0	0	0	0	0	0	0	0
scaffold_203	9595	33.6738	38	60	0	0	0	0	0	0	2	0	0	0	0	0	0	0	0	0	0	0	0	0
scaffold_75	23272	33.7186	37.8947	49.4737	7.36842	0.701754	0	1.05263	1.22807	0	0.350877	0.701754	0.175439	0	0	0	0.175439	0	0	0	0	0	0	0.877193
scaffold_119	16713	35.2301	37.8866	47.6804	0.515464	7.47423	0	2.31959	0	1.54639	0	0	0.515464	0	0	0	0	0.257732	0	1.03093	0	0.257732	0	0.515464
scaffold_178	10407	32.776	37.1429	17.1429	0	28.5714	0	0	2.85714	0	0	0	8.57143	0	0	0	0	0	5.71429	0	0	0	0	0
scaffold_53	33047	23.1186	36.9565	28.9855	27.8986	0.362319	0	0	1.08696	0.724638	0.362319	1.44928	0.362319	0	0	0	0	0	0	0	0	0.724638	0	1.08696
scaffold_146	16784	32.4297	36.8715	54.7486	0.558659	1.11732	0	0	0	1.11732	0.558659	0	2.7933	0	0	0	0	0	0	0	0	0	0	2.23464
scaffold_104	20605	43.4846	36.6667	52.2222	5.92593	2.59259	0	1.48148	0	0	0	0	0	0	0	0.37037	0	0	0.740741	0	0	0	0	0
scaffold_222	7882	53.2479	36.2205	62.9921	0	0	0	0	0.787402	0	0	0	0	0	0	0	0	0	0	0	0	0	0	0
scaffold_267	5396	41.2713	35.4067	27.7512	1.91388	0.478469	0	33.9713	0	0	0	0	0	0	0	0.478469	0	0	0	0	0	0	0	0
scaffold_11	59676	31.8017	34.8901	7.41758	31.5934	0	6.86813	2.47253	15.6593	0	0	0	0.274725	0.274725	0.274725	0	0	0	0	0	0	0	0	0.274725
scaffold_124	16031	28.1268	34.8739	38.6555	23.1092	0	0	2.10084	0	0	0	0	0	0	0.420168	0.420168	0	0	0	0	0	0	0	0.420168
scaffold_171	12706	37.1242	34.728	36.4017	0.83682	1.04603	0.83682	16.7364	0	3.13808	0.83682	0.209205	1.25523	0.627615	0.209205	0.209205	0	0	0	0	0	0.41841	0	2.51046
scaffold_18	51030	27.2683	34.3413	42.5486	3.45572	14.0389	0.863931	2.15983	0	1.51188	0.215983	0.215983	0	0	0	0.215983	0	0	0	0	0	0	0	0.431965
scaffold_97	21384	29.1994	33.9223	27.5618	26.1484	5.30035	0	6.00707	0.353357	0	0	0	0	0	0.353357	0	0	0	0	0	0.353357	0	0	0
scaffold_303	4739	47.2252	33.3333	33.3333	27.2727	6.06061	0	0	0	0	0	0	0	0	0	0	0	0	0	0	0	0	0	0
scaffold_116	18031	42.9926	32.6829	19.0244	11.2195	0	6.34146	19.0244	0	0.487805	0	0	0.487805	0	0	0	0.97561	0	0.487805	0	0	0	7.80488	1.46341
scaffold_284	5438	19.7683	31.1111	30.5556	12.7778	0.555556	0.555556	0	22.2222	0	0	1.66667	0	0	0	0.555556	0	0	0	0	0	0	0	0
scaffold_184	9569	23.4507	30.6569	13.1387	45.9854	2.18978	0	3.64964	0	0	0	0	0	0	0	0.729927	0	0	0	0	0	0	0	3.64964
scaffold_236	6823	40.3781	30.4348	0	8.69565	60.8696	0	0	0	0	0	0	0	0	0	0	0	0	0	0	0	0	0	0
scaffold_144	15915	39.9057	30.4124	67.5258	0	2.06186	0	0	0	0	0	0	0	0	0	0	0	0	0	0	0	0	0	0
scaffold_106	20208	36.8221	30.102	22.9592	23.4694	1.02041	0	14.7959	0.510204	0.510204	0	2.04082	2.55102	0	0	0	0	0	0	0	0	0	0	2.04082
scaffold_231	6483	23.1529	29.8701	40.2597	19.4805	0	0	0	0	0	2.5974	3.8961	0	0	0	0	0	0	0	0	0	0	0	3.8961
scaffold_201	10042	21.4599	28.8793	42.6724	3.44828	5.60345	0.862069	12.069	2.15517	1.2931	0	0	0	0	0	0.431034	0	0	0	0	0	0	0	2.58621
scaffold_214	9307	39.4327	28.7671	26.7123	0	9.58904	22.6027	0	6.84932	0	0.684932	0	0	0	0	0.684932	0	0.684932	0	0	0	0	0	3.42466
scaffold_228	7777	39.4497	27.7259	4.04984	0	1.24611	13.0841	13.3956	36.7601	0.623053	0	0	0	0	0	0	0	0	0	0	0	0	0	3.11526
scaffold_260	4908	30.9495	26.7442	67.4419	0	0.581395	0	0	0	0	0	0	0	0	0	2.90698	0	1.16279	0	0	0	0	0	1.16279
scaffold_107	18942	30.2027	26.1538	63.4615	1.92308	1.15385	0	0	0	0	5.76923	0	0	0	0	0	0	0	0	0	0	0	0	1.53846
scaffold_160	12928	35.311	25	73.4375	0.78125	0	0	0	0	0	0.78125	0	0	0	0	0	0	0	0	0	0	0	0	0
scaffold_225	8735	30.0515	25	5.83333	0	0	67.5	0	0	0	0	0	0.833333	0	0	0	0	0	0	0	0.833333	0	0	0
scaffold_199	9564	45.8281	24.026	42.2078	13.6364	1.94805	14.2857	0.649351	1.2987	0	0	0.649351	0.649351	0	0	0	0	0	0	0	0.649351	0	0	0
scaffold_20	47314	28.8329	23.8806	37.6866	1.86567	7.83582	0.373134	4.10448	1.49254	0.746269	7.46269	4.47761	2.98507	0	0.373134	0.746269	0	0	0	0	0	0	0	5.97015
scaffold_95	22392	29.6267	22.2712	12.8997	0	1.32304	3.96913	0	54.1345	0.551268	0	0	0.110254	4.41014	0	0.110254	0	0	0	0	0	0.220507	0	0
scaffold_270	5106	32.0407	20.8333	75	0	0	0	0	0	4.16667	0	0	0	0	0	0	0	0	0	0	0	0	0	0
scaffold_198	10242	24.9072	20.3704	6.48148	3.7037	0	0	0	69.4444	0	0	0	0	0	0	0	0	0	0	0	0	0	0	0
scaffold_191	10630	34.9765	18.8525	1.63934	0	0	0	78.6885	0	0.819672	0	0	0	0	0	0	0	0	0	0	0	0	0	0
scaffold_245	5635	32.5821	18.1159	44.9275	31.8841	1.44928	0	1.44928	0	0	1.44928	0	0.724638	0	0	0	0	0	0	0	0	0	0	0
scaffold_218	6205	45.8179	16.1017	5.9322	0	74.5763	0	1.69492	0	0	0	0	0.847458	0	0	0	0.847458	0	0	0	0	0	0	0
scaffold_30	40889	33.6594	15.1371	41.2396	18.7128	3.81406	14.4219	2.14541	0.238379	0.953516	0	0.238379	0.238379	0	0	0.11919	0.11919	0	0	0	0	0.11919	0	2.50298
scaffold_192	9489	31.0149	14.6758	43.0034	24.9147	1.70648	1.36519	1.70648	1.70648	0	0	0	0	0.341297	1.36519	0	0	0	0.341297	3.41297	0.341297	0	0	5.11945
scaffold_134	14357	24.7196	12.7413	38.61	40.5405	0	0	0.3861	0.3861	0.772201	1.9305	0.3861	0	0	3.4749	0	0	0	0	0	0.3861	0	0	0.3861
scaffold_258	5224	49.2343	12.5668	67.3797	9.35829	2.6738	0.26738	2.6738	0	0	0	0	3.47594	0	0	0.26738	0	0	0	0	0	0.26738	0	1.06952
scaffold_186	10043	14.6769	8.66873	37.4613	6.19195	4.33437	0.619195	1.23839	18.2663	4.33437	2.16718	1.85759	1.85759	0	1.23839	2.16718	5.57276	0	0	0	1.23839	0	0	2.78638
scaffold_127	15752	38.5411	8.49315	5.75342	7.39726	3.56164	66.0274	5.75342	0.821918	0	0	0	0.547945	0	0	0	0	0	0	1.64384	0	0	0	0
scaffold_224	7285	24.9279	8.1761	74.2138	0	9.43396	0	7.54717	0	0	0	0	0	0	0	0	0	0	0	0	0	0	0	0.628931
scaffold_294	4562	19.2459	3.26087	48.913	46.7391	0	0	0	0	0	0	0	0	0	0	0	0	0	0	0	1.08696	0	0	0
scaffold_278	5387	20.9207	2.5	3.33333	87.5	0	0	4.16667	0	0	0	0	0	0	0	0	0	0	0	0	0	0	0	2.5
scaffold_2	146514	50.7842	2.18267	28.4755	0.83949	63.9019	0.470114	2.71995	0.167898	0.235057	0.0671592	0.100739	0.167898	0.201478	0	0.100739	0	0	0	0	0	0.201478	0	0.167898
scaffold_1	599666	54.6037	1.13116	9.76877	1.19657	84.5677	0.242392	2.01608	0.173137	0.184679	0.0461698	0.0346274	0.211612	0.00384749	0	0.0461698	0.00769497	0.00769497	0	0.00769497	0.00384749	0.115425	0	0.234697
scaffold_145	14540	52.0839	0.77821	54.4747	6.22568	38.5214	0	0	0	0	0	0	0	0	0	0	0	0	0	0	0	0	0	0
scaffold_3	145857	54.5473	0.689759	9.26676	2.92398	85.4851	0.059979	0.869696	0.179937	0	0.0899685	0.0299895	0.149948	0	0	0	0	0	0	0	0	0	0.0149948	0.239916
scaffold_0	5058360	53.8106	0.643501	11.4509	1.86328	82.5448	0.710726	1.21329	0.471963	0.2179	0.0672246	0.0644428	0.175711	0.0185447	0.0111268	0.0588794	0.0329169	0.00927235	0.00231809	0.0361622	0.00417256	0.0491435	0.0264262	0.327314
scaffold_248	6924	26.6753	0	100	0	0	0	0	0	0	0	0	0	0	0	0	0	0	0	0	0	0	0	0
scaffold_273	5935	24.4145	0	100	0	0	0	0	0	0	0	0	0	0	0	0	0	0	0	0	0	0	0	0
scaffold_274	5472	25.6213	0	88.5714	2.85714	0.952381	0	0	0	7.61905	0	0	0	0	0	0	0	0	0	0	0	0	0	0

## Sheet: GCA_000817785.1
scaffold	length (nt)	GC content	Bacteroidetes	Cyanobacteria	Proteobacteria	Firmicutes	Verrucomicrobia	Actinobacteria	Planctomycetes	Spirochaetes	Fusobacteria	Armatimonadetes	others
scaffold_31	4642	25.1616	100	0	0	0	0	0	0	0	0	0	0
scaffold_43	4974	19.0189	100	0	0	0	0	0	0	0	0	0	0
scaffold_28	7627	20.021	100	0	0	0	0	0	0	0	0	0	0
scaffold_35	5342	17.1284	100	0	0	0	0	0	0	0	0	0	0
scaffold_40	4267	31.146	100	0	0	0	0	0	0	0	0	0	0
scaffold_59	4086	33.7249	100	0	0	0	0	0	0	0	0	0	0
scaffold_24	5455	29.0926	100	0	0	0	0	0	0	0	0	0	0
scaffold_60	2162	44.4033	100	0	0	0	0	0	0	0	0	0	0
scaffold_50	4220	27.2038	100	0	0	0	0	0	0	0	0	0	0
scaffold_36	4662	22.973	100	0	0	0	0	0	0	0	0	0	0
scaffold_16	24899	7.14085	100	0	0	0	0	0	0	0	0	0	0
scaffold_57	3295	33.2929	100	0	0	0	0	0	0	0	0	0	0
scaffold_23	9091	18.8758	100	0	0	0	0	0	0	0	0	0	0
scaffold_38	7004	17.4186	100	0	0	0	0	0	0	0	0	0	0
scaffold_53	3748	31.4568	100	0	0	0	0	0	0	0	0	0	0
scaffold_21	8765	34.6606	100	0	0	0	0	0	0	0	0	0	0
scaffold_22	10685	21.3383	100	0	0	0	0	0	0	0	0	0	0
scaffold_41	5377	24.0469	100	0	0	0	0	0	0	0	0	0	0
scaffold_33	6657	14.1956	100	0	0	0	0	0	0	0	0	0	0
scaffold_47	3919	35.2896	100	0	0	0	0	0	0	0	0	0	0
scaffold_42	5123	22.7015	100	0	0	0	0	0	0	0	0	0	0
scaffold_54	4407	23.5534	100	0	0	0	0	0	0	0	0	0	0
scaffold_55	3727	33.6464	100	0	0	0	0	0	0	0	0	0	0
scaffold_48	3001	39.5202	100	0	0	0	0	0	0	0	0	0	0
scaffold_30	7469	14.5535	95.5556	0	4.44444	0	0	0	0	0	0	0	0
scaffold_32	7251	14.6876	93.1373	0	0	0	0	0	0	0.490196	0	0	6.37255
scaffold_44	4812	22.3815	93.0435	0	3.91304	0	0	2.6087	0	0	0	0	0.434783
scaffold_49	3600	32.2222	80	0	20	0	0	0	0	0	0	0	0
scaffold_1	1738295	47.3828	78.6415	0.959776	11.0276	4.29101	0.0713536	0.664568	0.0965373	2.50437	0.104932	0.0139909	1.62434
scaffold_39	5866	19.059	75	0	20	5	0	0	0	0	0	0	0
scaffold_2	1418449	47.7069	71.9498	1.33034	14.795	4.96563	0.213077	0.902336	0.196402	3.21469	0.0833781	0.0148228	2.33459
scaffold_25	5331	19.8087	70	0	0	0	20	0	0	0	0	10	0
scaffold_37	6280	25.0955	69.8413	0	3.1746	0	0	0	26.9841	0	0	0	0
scaffold_3	1388993	47.2021	68.2154	2.01831	15.2396	6.33331	0.162392	1.12831	0.172937	4.06614	0.118104	0.0189809	2.52657
scaffold_56	3442	30.4184	50	0	0	0	50	0	0	0	0	0	0
scaffold_45	4707	22.0523	49.0566	0	43.3962	0	1.88679	0	0	0	0	0	5.66038
scaffold_46	5218	35.1667	42.963	0	54.0741	0	0	0	0	1.48148	0	0	1.48148
scaffold_27	7678	14.6783	29.1339	0	69.2913	0	1.5748	0	0	0	0	0	0
scaffold_256	7395	19.7566	28.6713	0	67.8322	0	0	0	0	0	0	0	3.4965
scaffold_26	7796	22.3448	28.27	10.5485	33.3333	2.53165	0.421941	0	0.843882	0	15.1899	0	8.86076
scaffold_15	37637	27.1302	4.41741	2.68886	88.6684	2.24072	0.0640205	0.128041	0	0	0.128041	0.0640205	1.60051
scaffold_58	3006	35.1963	2.88462	0	95.1923	0	0	1.92308	0	0	0	0	0
scaffold_20	12124	40.9271	2.24215	59.6413	13.0045	11.6592	0	3.58744	0	9.41704	0	0	0.44843
scaffold_14	79697	41.4947	2.20441	82.9158	4.05812	7.46493	0.0501002	0.350701	0	0	0	0	2.95591
scaffold_18	17247	42.3262	2.18978	88.3212	3.64964	0	0	2.18978	0.729927	0.729927	1.45985	0	0.729927
scaffold_29	7418	17.1744	1.40845	4.22535	29.5775	47.8873	1.40845	11.2676	0	1.40845	0	0	2.8169
scaffold_12	143632	44.9085	1.24104	58.1081	28.8472	4.74352	0.441258	1.51682	1.10314	0	0.0275786	0.19305	3.77827
scaffold_0	1860517	41.8714	0.997351	87.3577	7.36506	1.82117	0.0767193	1.33894	0.0876792	0.0821993	0.0146132	0.0127866	0.845739
scaffold_7	982395	41.7948	0.813008	91.5836	4.19936	1.94062	0.038883	0.360551	0.0636267	0.420643	0	0	0.57971
scaffold_8	506779	41.9003	0.791557	90.2027	5.18678	1.62477	0.0902652	0.867935	0.0555478	0.492987	0.00694348	0	0.680461
scaffold_6	1112754	41.7544	0.704493	94.2413	2.48473	1.01435	0.0555409	0.415095	0.0964658	0.336169	0.084773	0.0116928	0.555409
scaffold_11	171211	40.8455	0.639338	77.4727	17.7134	2.06845	0.0376081	1.24107	0.0376081	0	0	0	0.789771
scaffold_10	388280	41.7737	0.542629	84.135	12.4897	1.31518	0.0551826	0.864527	0.0183942	0.0367884	0.00919709	0.00919709	0.524234
scaffold_4	1254578	41.7548	0.511332	89.8479	4.71118	2.71911	0.0452742	0.782977	0.0612533	0.223708	0.0266319	0.0106527	1.05995
scaffold_9	402369	41.6056	0.451679	85.7338	9.21254	2.50554	0.0255667	0.639168	0.119311	0.409068	0.0767002	0.00852224	0.818135
scaffold_5	1215602	41.9895	0.247783	91.5689	4.94588	1.76382	0.032603	0.443401	0.0456442	0.0847679	0.0391236	0.0032603	0.824857
scaffold_13	83836	41.5203	0.0398089	92.715	2.94586	0.955414	0	0.437898	0	2.42834	0	0	0.477707
scaffold_17	19504	41.1813	0	100	0	0	0	0	0	0	0	0	0
scaffold_51	4230	41.4184	0	97.5	0	2.5	0	0	0	0	0	0	0
scaffold_19	13276	43.3489	0	97.0588	2.94118	0	0	0	0	0	0	0	0
scaffold_52	4230	41.4657	0	96.6667	0	3.33333	0	0	0	0	0	0	0
scaffold_34	6492	42.899	0	53.6723	1.69492	26.5537	0	11.8644	0	0.564972	0	0.564972	5.08475

## Sheet: GCA_000963755.2
scaffold	length (nt)	GC content	Proteobacteria	Bacteroidetes	Cyanobacteria	Firmicutes	Planctomycetes	Actinobacteria	Euryarchaeota	Spirochaetes	Chlorobi	Ignavibacteriae	Verrucomicrobia	Acidobacteria	Fusobacteria	Chloroflexi	Deinococcus-Thermus	Gemmatimonadetes	Candidatus Tectomicrobia	Aquificae	Thermotogae	Calditrichaeota	Armatimonadetes	Lentisphaerae	Synergistetes	Chlamydiae	Fibrobacteres	Thaumarchaeota	Tenericutes	Nitrospirae	Candidatus Korarchaeota	Crenarchaeota	Deferribacteres	Thermodesulfobacteria	Elusimicrobia	others
LADK01005083.1	237	60.3376	100	0	0	0	0	0	0	0	0	0	0	0	0	0	0	0	0	0	0	0	0	0	0	0	0	0	0	0	0	0	0	0	0	0
LADK01003859.1	450	68	100	0	0	0	0	0	0	0	0	0	0	0	0	0	0	0	0	0	0	0	0	0	0	0	0	0	0	0	0	0	0	0	0	0
LADK01005625.1	241	57.6763	100	0	0	0	0	0	0	0	0	0	0	0	0	0	0	0	0	0	0	0	0	0	0	0	0	0	0	0	0	0	0	0	0	0
LADK01001515.1	413	65.8596	100	0	0	0	0	0	0	0	0	0	0	0	0	0	0	0	0	0	0	0	0	0	0	0	0	0	0	0	0	0	0	0	0	0
LADK01000681.1	424	58.0189	100	0	0	0	0	0	0	0	0	0	0	0	0	0	0	0	0	0	0	0	0	0	0	0	0	0	0	0	0	0	0	0	0	0
LADK01006258.1	240	47.9167	100	0	0	0	0	0	0	0	0	0	0	0	0	0	0	0	0	0	0	0	0	0	0	0	0	0	0	0	0	0	0	0	0	0
LADK01004905.1	482	62.6556	100	0	0	0	0	0	0	0	0	0	0	0	0	0	0	0	0	0	0	0	0	0	0	0	0	0	0	0	0	0	0	0	0	0
LADK01007889.1	455	63.7363	100	0	0	0	0	0	0	0	0	0	0	0	0	0	0	0	0	0	0	0	0	0	0	0	0	0	0	0	0	0	0	0	0	0
LADK01005409.1	209	67.4641	100	0	0	0	0	0	0	0	0	0	0	0	0	0	0	0	0	0	0	0	0	0	0	0	0	0	0	0	0	0	0	0	0	0
LADK01007024.1	271	60.5166	100	0	0	0	0	0	0	0	0	0	0	0	0	0	0	0	0	0	0	0	0	0	0	0	0	0	0	0	0	0	0	0	0	0
LADK01004950.1	237	64.9789	100	0	0	0	0	0	0	0	0	0	0	0	0	0	0	0	0	0	0	0	0	0	0	0	0	0	0	0	0	0	0	0	0	0
LADK01004656.1	443	66.8172	100	0	0	0	0	0	0	0	0	0	0	0	0	0	0	0	0	0	0	0	0	0	0	0	0	0	0	0	0	0	0	0	0	0
LADK01006374.1	221	53.3937	100	0	0	0	0	0	0	0	0	0	0	0	0	0	0	0	0	0	0	0	0	0	0	0	0	0	0	0	0	0	0	0	0	0
LADK01002877.1	234	63.6752	100	0	0	0	0	0	0	0	0	0	0	0	0	0	0	0	0	0	0	0	0	0	0	0	0	0	0	0	0	0	0	0	0	0
LADK01001067.1	1062	61.7702	100	0	0	0	0	0	0	0	0	0	0	0	0	0	0	0	0	0	0	0	0	0	0	0	0	0	0	0	0	0	0	0	0	0
LADK01003031.1	269	58.3643	100	0	0	0	0	0	0	0	0	0	0	0	0	0	0	0	0	0	0	0	0	0	0	0	0	0	0	0	0	0	0	0	0	0
LADK01003865.1	229	52.8384	100	0	0	0	0	0	0	0	0	0	0	0	0	0	0	0	0	0	0	0	0	0	0	0	0	0	0	0	0	0	0	0	0	0
LADK01008049.1	975	61.1282	100	0	0	0	0	0	0	0	0	0	0	0	0	0	0	0	0	0	0	0	0	0	0	0	0	0	0	0	0	0	0	0	0	0
LADK01007499.1	416	65.625	100	0	0	0	0	0	0	0	0	0	0	0	0	0	0	0	0	0	0	0	0	0	0	0	0	0	0	0	0	0	0	0	0	0
LADK01007770.1	241	64.3154	100	0	0	0	0	0	0	0	0	0	0	0	0	0	0	0	0	0	0	0	0	0	0	0	0	0	0	0	0	0	0	0	0	0
LADK01006355.1	241	62.6556	100	0	0	0	0	0	0	0	0	0	0	0	0	0	0	0	0	0	0	0	0	0	0	0	0	0	0	0	0	0	0	0	0	0
LADK01005151.1	227	69.6035	100	0	0	0	0	0	0	0	0	0	0	0	0	0	0	0	0	0	0	0	0	0	0	0	0	0	0	0	0	0	0	0	0	0
LADK01006949.1	214	64.486	100	0	0	0	0	0	0	0	0	0	0	0	0	0	0	0	0	0	0	0	0	0	0	0	0	0	0	0	0	0	0	0	0	0
LADK01008008.1	342	65.7895	100	0	0	0	0	0	0	0	0	0	0	0	0	0	0	0	0	0	0	0	0	0	0	0	0	0	0	0	0	0	0	0	0	0
LADK01005119.1	241	26.1411	100	0	0	0	0	0	0	0	0	0	0	0	0	0	0	0	0	0	0	0	0	0	0	0	0	0	0	0	0	0	0	0	0	0
LADK01000534.1	235	68.9362	100	0	0	0	0	0	0	0	0	0	0	0	0	0	0	0	0	0	0	0	0	0	0	0	0	0	0	0	0	0	0	0	0	0
LADK01005799.1	241	63.9004	100	0	0	0	0	0	0	0	0	0	0	0	0	0	0	0	0	0	0	0	0	0	0	0	0	0	0	0	0	0	0	0	0	0
LADK01005389.1	422	63.0332	100	0	0	0	0	0	0	0	0	0	0	0	0	0	0	0	0	0	0	0	0	0	0	0	0	0	0	0	0	0	0	0	0	0
LADK01001488.1	299	60.2007	100	0	0	0	0	0	0	0	0	0	0	0	0	0	0	0	0	0	0	0	0	0	0	0	0	0	0	0	0	0	0	0	0	0
LADK01001413.1	330	62.7273	100	0	0	0	0	0	0	0	0	0	0	0	0	0	0	0	0	0	0	0	0	0	0	0	0	0	0	0	0	0	0	0	0	0
LADK01000969.1	551	60.7985	100	0	0	0	0	0	0	0	0	0	0	0	0	0	0	0	0	0	0	0	0	0	0	0	0	0	0	0	0	0	0	0	0	0
LADK01005852.1	212	69.3396	100	0	0	0	0	0	0	0	0	0	0	0	0	0	0	0	0	0	0	0	0	0	0	0	0	0	0	0	0	0	0	0	0	0
LADK01003750.1	200	65.5	100	0	0	0	0	0	0	0	0	0	0	0	0	0	0	0	0	0	0	0	0	0	0	0	0	0	0	0	0	0	0	0	0	0
LADK01004412.1	232	71.1207	100	0	0	0	0	0	0	0	0	0	0	0	0	0	0	0	0	0	0	0	0	0	0	0	0	0	0	0	0	0	0	0	0	0
LADK01003250.1	1276	65.7524	100	0	0	0	0	0	0	0	0	0	0	0	0	0	0	0	0	0	0	0	0	0	0	0	0	0	0	0	0	0	0	0	0	0
LADK01008091.1	233	61.8026	100	0	0	0	0	0	0	0	0	0	0	0	0	0	0	0	0	0	0	0	0	0	0	0	0	0	0	0	0	0	0	0	0	0
LADK01001720.1	241	61.8257	100	0	0	0	0	0	0	0	0	0	0	0	0	0	0	0	0	0	0	0	0	0	0	0	0	0	0	0	0	0	0	0	0	0
LADK01005030.1	337	64.3917	100	0	0	0	0	0	0	0	0	0	0	0	0	0	0	0	0	0	0	0	0	0	0	0	0	0	0	0	0	0	0	0	0	0
LADK01006544.1	213	67.6056	100	0	0	0	0	0	0	0	0	0	0	0	0	0	0	0	0	0	0	0	0	0	0	0	0	0	0	0	0	0	0	0	0	0
LADK01003789.1	231	64.9351	100	0	0	0	0	0	0	0	0	0	0	0	0	0	0	0	0	0	0	0	0	0	0	0	0	0	0	0	0	0	0	0	0	0
LADK01005893.1	551	63.8838	100	0	0	0	0	0	0	0	0	0	0	0	0	0	0	0	0	0	0	0	0	0	0	0	0	0	0	0	0	0	0	0	0	0
LADK01008251.1	255	68.2353	100	0	0	0	0	0	0	0	0	0	0	0	0	0	0	0	0	0	0	0	0	0	0	0	0	0	0	0	0	0	0	0	0	0
LADK01003375.1	205	66.8293	100	0	0	0	0	0	0	0	0	0	0	0	0	0	0	0	0	0	0	0	0	0	0	0	0	0	0	0	0	0	0	0	0	0
LADK01006302.1	242	64.0496	100	0	0	0	0	0	0	0	0	0	0	0	0	0	0	0	0	0	0	0	0	0	0	0	0	0	0	0	0	0	0	0	0	0
LADK01002622.1	232	62.5	100	0	0	0	0	0	0	0	0	0	0	0	0	0	0	0	0	0	0	0	0	0	0	0	0	0	0	0	0	0	0	0	0	0
LADK01006812.1	420	70	100	0	0	0	0	0	0	0	0	0	0	0	0	0	0	0	0	0	0	0	0	0	0	0	0	0	0	0	0	0	0	0	0	0
LADK01007834.1	751	63.1158	100	0	0	0	0	0	0	0	0	0	0	0	0	0	0	0	0	0	0	0	0	0	0	0	0	0	0	0	0	0	0	0	0	0
LADK01003018.1	241	62.2407	100	0	0	0	0	0	0	0	0	0	0	0	0	0	0	0	0	0	0	0	0	0	0	0	0	0	0	0	0	0	0	0	0	0
LADK01005061.1	241	34.8548	100	0	0	0	0	0	0	0	0	0	0	0	0	0	0	0	0	0	0	0	0	0	0	0	0	0	0	0	0	0	0	0	0	0
LADK01007049.1	242	57.438	100	0	0	0	0	0	0	0	0	0	0	0	0	0	0	0	0	0	0	0	0	0	0	0	0	0	0	0	0	0	0	0	0	0
LADK01002223.1	361	59.5568	100	0	0	0	0	0	0	0	0	0	0	0	0	0	0	0	0	0	0	0	0	0	0	0	0	0	0	0	0	0	0	0	0	0
LADK01006766.1	241	56.0166	100	0	0	0	0	0	0	0	0	0	0	0	0	0	0	0	0	0	0	0	0	0	0	0	0	0	0	0	0	0	0	0	0	0
LADK01003353.1	230	60	100	0	0	0	0	0	0	0	0	0	0	0	0	0	0	0	0	0	0	0	0	0	0	0	0	0	0	0	0	0	0	0	0	0
LADK01002149.1	229	62.4454	100	0	0	0	0	0	0	0	0	0	0	0	0	0	0	0	0	0	0	0	0	0	0	0	0	0	0	0	0	0	0	0	0	0
LADK01000181.1	214	55.1402	100	0	0	0	0	0	0	0	0	0	0	0	0	0	0	0	0	0	0	0	0	0	0	0	0	0	0	0	0	0	0	0	0	0
LADK01007975.1	512	62.5	100	0	0	0	0	0	0	0	0	0	0	0	0	0	0	0	0	0	0	0	0	0	0	0	0	0	0	0	0	0	0	0	0	0
LADK01006426.1	443	67.4944	100	0	0	0	0	0	0	0	0	0	0	0	0	0	0	0	0	0	0	0	0	0	0	0	0	0	0	0	0	0	0	0	0	0
LADK01003537.1	803	64.7572	100	0	0	0	0	0	0	0	0	0	0	0	0	0	0	0	0	0	0	0	0	0	0	0	0	0	0	0	0	0	0	0	0	0
LADK01006210.1	352	66.4773	100	0	0	0	0	0	0	0	0	0	0	0	0	0	0	0	0	0	0	0	0	0	0	0	0	0	0	0	0	0	0	0	0	0
LADK01007463.1	238	58.8235	100	0	0	0	0	0	0	0	0	0	0	0	0	0	0	0	0	0	0	0	0	0	0	0	0	0	0	0	0	0	0	0	0	0
LADK01001267.1	748	63.6364	100	0	0	0	0	0	0	0	0	0	0	0	0	0	0	0	0	0	0	0	0	0	0	0	0	0	0	0	0	0	0	0	0	0
LADK01004083.1	639	48.2003	100	0	0	0	0	0	0	0	0	0	0	0	0	0	0	0	0	0	0	0	0	0	0	0	0	0	0	0	0	0	0	0	0	0
LADK01005297.1	427	63.2319	100	0	0	0	0	0	0	0	0	0	0	0	0	0	0	0	0	0	0	0	0	0	0	0	0	0	0	0	0	0	0	0	0	0
LADK01006094.1	263	63.8783	100	0	0	0	0	0	0	0	0	0	0	0	0	0	0	0	0	0	0	0	0	0	0	0	0	0	0	0	0	0	0	0	0	0
LADK01003773.1	323	63.4675	100	0	0	0	0	0	0	0	0	0	0	0	0	0	0	0	0	0	0	0	0	0	0	0	0	0	0	0	0	0	0	0	0	0
LADK01000814.1	505	64.3564	100	0	0	0	0	0	0	0	0	0	0	0	0	0	0	0	0	0	0	0	0	0	0	0	0	0	0	0	0	0	0	0	0	0
LADK01003911.1	944	66.6314	100	0	0	0	0	0	0	0	0	0	0	0	0	0	0	0	0	0	0	0	0	0	0	0	0	0	0	0	0	0	0	0	0	0
LADK01001386.1	250	69.2	100	0	0	0	0	0	0	0	0	0	0	0	0	0	0	0	0	0	0	0	0	0	0	0	0	0	0	0	0	0	0	0	0	0
LADK01004211.1	840	62.0238	100	0	0	0	0	0	0	0	0	0	0	0	0	0	0	0	0	0	0	0	0	0	0	0	0	0	0	0	0	0	0	0	0	0
LADK01006473.1	210	63.3333	100	0	0	0	0	0	0	0	0	0	0	0	0	0	0	0	0	0	0	0	0	0	0	0	0	0	0	0	0	0	0	0	0	0
LADK01008031.1	496	63.3065	100	0	0	0	0	0	0	0	0	0	0	0	0	0	0	0	0	0	0	0	0	0	0	0	0	0	0	0	0	0	0	0	0	0
LADK01001156.1	635	63.622	100	0	0	0	0	0	0	0	0	0	0	0	0	0	0	0	0	0	0	0	0	0	0	0	0	0	0	0	0	0	0	0	0	0
LADK01000846.1	626	66.6134	100	0	0	0	0	0	0	0	0	0	0	0	0	0	0	0	0	0	0	0	0	0	0	0	0	0	0	0	0	0	0	0	0	0
LADK01002700.1	303	59.4059	100	0	0	0	0	0	0	0	0	0	0	0	0	0	0	0	0	0	0	0	0	0	0	0	0	0	0	0	0	0	0	0	0	0
LADK01000951.1	597	68.5092	100	0	0	0	0	0	0	0	0	0	0	0	0	0	0	0	0	0	0	0	0	0	0	0	0	0	0	0	0	0	0	0	0	0
LADK01004093.1	230	66.5217	100	0	0	0	0	0	0	0	0	0	0	0	0	0	0	0	0	0	0	0	0	0	0	0	0	0	0	0	0	0	0	0	0	0
LADK01003411.1	241	63.9004	100	0	0	0	0	0	0	0	0	0	0	0	0	0	0	0	0	0	0	0	0	0	0	0	0	0	0	0	0	0	0	0	0	0
LADK01004751.1	233	61.3734	100	0	0	0	0	0	0	0	0	0	0	0	0	0	0	0	0	0	0	0	0	0	0	0	0	0	0	0	0	0	0	0	0	0
LADK01000789.1	634	63.2492	100	0	0	0	0	0	0	0	0	0	0	0	0	0	0	0	0	0	0	0	0	0	0	0	0	0	0	0	0	0	0	0	0	0
LADK01006357.1	214	65.4206	100	0	0	0	0	0	0	0	0	0	0	0	0	0	0	0	0	0	0	0	0	0	0	0	0	0	0	0	0	0	0	0	0	0
LADK01003066.1	317	68.1388	100	0	0	0	0	0	0	0	0	0	0	0	0	0	0	0	0	0	0	0	0	0	0	0	0	0	0	0	0	0	0	0	0	0
LADK01007173.1	241	53.527	100	0	0	0	0	0	0	0	0	0	0	0	0	0	0	0	0	0	0	0	0	0	0	0	0	0	0	0	0	0	0	0	0	0
LADK01005349.1	227	66.5198	100	0	0	0	0	0	0	0	0	0	0	0	0	0	0	0	0	0	0	0	0	0	0	0	0	0	0	0	0	0	0	0	0	0
LADK01004171.1	601	54.0765	100	0	0	0	0	0	0	0	0	0	0	0	0	0	0	0	0	0	0	0	0	0	0	0	0	0	0	0	0	0	0	0	0	0
LADK01006845.1	221	62.8959	100	0	0	0	0	0	0	0	0	0	0	0	0	0	0	0	0	0	0	0	0	0	0	0	0	0	0	0	0	0	0	0	0	0
LADK01007700.1	229	63.3188	100	0	0	0	0	0	0	0	0	0	0	0	0	0	0	0	0	0	0	0	0	0	0	0	0	0	0	0	0	0	0	0	0	0
LADK01005861.1	243	61.3169	100	0	0	0	0	0	0	0	0	0	0	0	0	0	0	0	0	0	0	0	0	0	0	0	0	0	0	0	0	0	0	0	0	0
LADK01002001.1	530	63.3962	100	0	0	0	0	0	0	0	0	0	0	0	0	0	0	0	0	0	0	0	0	0	0	0	0	0	0	0	0	0	0	0	0	0
LADK01005979.1	249	75.9036	100	0	0	0	0	0	0	0	0	0	0	0	0	0	0	0	0	0	0	0	0	0	0	0	0	0	0	0	0	0	0	0	0	0
LADK01003461.1	262	64.8855	100	0	0	0	0	0	0	0	0	0	0	0	0	0	0	0	0	0	0	0	0	0	0	0	0	0	0	0	0	0	0	0	0	0
LADK01005902.1	354	62.9944	100	0	0	0	0	0	0	0	0	0	0	0	0	0	0	0	0	0	0	0	0	0	0	0	0	0	0	0	0	0	0	0	0	0
LADK01004303.1	231	55.4113	100	0	0	0	0	0	0	0	0	0	0	0	0	0	0	0	0	0	0	0	0	0	0	0	0	0	0	0	0	0	0	0	0	0
LADK01006615.1	241	48.9627	100	0	0	0	0	0	0	0	0	0	0	0	0	0	0	0	0	0	0	0	0	0	0	0	0	0	0	0	0	0	0	0	0	0
LADK01003897.1	261	65.9004	100	0	0	0	0	0	0	0	0	0	0	0	0	0	0	0	0	0	0	0	0	0	0	0	0	0	0	0	0	0	0	0	0	0
LADK01005311.1	493	68.9655	100	0	0	0	0	0	0	0	0	0	0	0	0	0	0	0	0	0	0	0	0	0	0	0	0	0	0	0	0	0	0	0	0	0
LADK01003922.1	632	61.3924	100	0	0	0	0	0	0	0	0	0	0	0	0	0	0	0	0	0	0	0	0	0	0	0	0	0	0	0	0	0	0	0	0	0
LADK01002020.1	237	59.9156	100	0	0	0	0	0	0	0	0	0	0	0	0	0	0	0	0	0	0	0	0	0	0	0	0	0	0	0	0	0	0	0	0	0
LADK01005517.1	375	69.3333	100	0	0	0	0	0	0	0	0	0	0	0	0	0	0	0	0	0	0	0	0	0	0	0	0	0	0	0	0	0	0	0	0	0
LADK01005805.1	604	66.0596	100	0	0	0	0	0	0	0	0	0	0	0	0	0	0	0	0	0	0	0	0	0	0	0	0	0	0	0	0	0	0	0	0	0
LADK01003028.1	566	67.1378	100	0	0	0	0	0	0	0	0	0	0	0	0	0	0	0	0	0	0	0	0	0	0	0	0	0	0	0	0	0	0	0	0	0
LADK01001283.1	484	65.2893	100	0	0	0	0	0	0	0	0	0	0	0	0	0	0	0	0	0	0	0	0	0	0	0	0	0	0	0	0	0	0	0	0	0
LADK01004752.1	240	62.0833	100	0	0	0	0	0	0	0	0	0	0	0	0	0	0	0	0	0	0	0	0	0	0	0	0	0	0	0	0	0	0	0	0	0
LADK01001637.1	229	67.2489	100	0	0	0	0	0	0	0	0	0	0	0	0	0	0	0	0	0	0	0	0	0	0	0	0	0	0	0	0	0	0	0	0	0
LADK01005007.1	242	65.7025	100	0	0	0	0	0	0	0	0	0	0	0	0	0	0	0	0	0	0	0	0	0	0	0	0	0	0	0	0	0	0	0	0	0
LADK01003827.1	393	63.6132	100	0	0	0	0	0	0	0	0	0	0	0	0	0	0	0	0	0	0	0	0	0	0	0	0	0	0	0	0	0	0	0	0	0
LADK01006006.1	210	63.3333	100	0	0	0	0	0	0	0	0	0	0	0	0	0	0	0	0	0	0	0	0	0	0	0	0	0	0	0	0	0	0	0	0	0
LADK01005820.1	448	62.0536	100	0	0	0	0	0	0	0	0	0	0	0	0	0	0	0	0	0	0	0	0	0	0	0	0	0	0	0	0	0	0	0	0	0
LADK01001854.1	750	67.7333	100	0	0	0	0	0	0	0	0	0	0	0	0	0	0	0	0	0	0	0	0	0	0	0	0	0	0	0	0	0	0	0	0	0
LADK01005143.1	241	61.8257	100	0	0	0	0	0	0	0	0	0	0	0	0	0	0	0	0	0	0	0	0	0	0	0	0	0	0	0	0	0	0	0	0	0
LADK01008247.1	202	64.8515	100	0	0	0	0	0	0	0	0	0	0	0	0	0	0	0	0	0	0	0	0	0	0	0	0	0	0	0	0	0	0	0	0	0
LADK01005875.1	200	63.5	100	0	0	0	0	0	0	0	0	0	0	0	0	0	0	0	0	0	0	0	0	0	0	0	0	0	0	0	0	0	0	0	0	0
LADK01001641.1	230	66.9565	100	0	0	0	0	0	0	0	0	0	0	0	0	0	0	0	0	0	0	0	0	0	0	0	0	0	0	0	0	0	0	0	0	0
LADK01004610.1	348	61.7816	100	0	0	0	0	0	0	0	0	0	0	0	0	0	0	0	0	0	0	0	0	0	0	0	0	0	0	0	0	0	0	0	0	0
LADK01004282.1	891	60.7183	100	0	0	0	0	0	0	0	0	0	0	0	0	0	0	0	0	0	0	0	0	0	0	0	0	0	0	0	0	0	0	0	0	0
LADK01006999.1	236	63.5593	100	0	0	0	0	0	0	0	0	0	0	0	0	0	0	0	0	0	0	0	0	0	0	0	0	0	0	0	0	0	0	0	0	0
LADK01007390.1	209	60.2871	100	0	0	0	0	0	0	0	0	0	0	0	0	0	0	0	0	0	0	0	0	0	0	0	0	0	0	0	0	0	0	0	0	0
LADK01001542.1	518	65.8301	100	0	0	0	0	0	0	0	0	0	0	0	0	0	0	0	0	0	0	0	0	0	0	0	0	0	0	0	0	0	0	0	0	0
LADK01006376.1	255	38.4314	100	0	0	0	0	0	0	0	0	0	0	0	0	0	0	0	0	0	0	0	0	0	0	0	0	0	0	0	0	0	0	0	0	0
LADK01007809.1	397	66.2469	100	0	0	0	0	0	0	0	0	0	0	0	0	0	0	0	0	0	0	0	0	0	0	0	0	0	0	0	0	0	0	0	0	0
LADK01002563.1	241	66.805	100	0	0	0	0	0	0	0	0	0	0	0	0	0	0	0	0	0	0	0	0	0	0	0	0	0	0	0	0	0	0	0	0	0
LADK01006339.1	241	57.2614	100	0	0	0	0	0	0	0	0	0	0	0	0	0	0	0	0	0	0	0	0	0	0	0	0	0	0	0	0	0	0	0	0	0
LADK01004387.1	613	62.969	100	0	0	0	0	0	0	0	0	0	0	0	0	0	0	0	0	0	0	0	0	0	0	0	0	0	0	0	0	0	0	0	0	0
LADK01004182.1	476	56.9328	100	0	0	0	0	0	0	0	0	0	0	0	0	0	0	0	0	0	0	0	0	0	0	0	0	0	0	0	0	0	0	0	0	0
LADK01006201.1	224	64.7321	100	0	0	0	0	0	0	0	0	0	0	0	0	0	0	0	0	0	0	0	0	0	0	0	0	0	0	0	0	0	0	0	0	0
LADK01000559.1	848	65.9198	100	0	0	0	0	0	0	0	0	0	0	0	0	0	0	0	0	0	0	0	0	0	0	0	0	0	0	0	0	0	0	0	0	0
LADK01005152.1	231	59.7403	100	0	0	0	0	0	0	0	0	0	0	0	0	0	0	0	0	0	0	0	0	0	0	0	0	0	0	0	0	0	0	0	0	0
LADK01007034.1	205	63.9024	100	0	0	0	0	0	0	0	0	0	0	0	0	0	0	0	0	0	0	0	0	0	0	0	0	0	0	0	0	0	0	0	0	0
LADK01000462.1	351	68.3761	100	0	0	0	0	0	0	0	0	0	0	0	0	0	0	0	0	0	0	0	0	0	0	0	0	0	0	0	0	0	0	0	0	0
LADK01000753.1	241	66.805	100	0	0	0	0	0	0	0	0	0	0	0	0	0	0	0	0	0	0	0	0	0	0	0	0	0	0	0	0	0	0	0	0	0
LADK01003350.1	584	64.3836	100	0	0	0	0	0	0	0	0	0	0	0	0	0	0	0	0	0	0	0	0	0	0	0	0	0	0	0	0	0	0	0	0	0
LADK01003198.1	553	60.7595	100	0	0	0	0	0	0	0	0	0	0	0	0	0	0	0	0	0	0	0	0	0	0	0	0	0	0	0	0	0	0	0	0	0
LADK01003044.1	232	68.1034	100	0	0	0	0	0	0	0	0	0	0	0	0	0	0	0	0	0	0	0	0	0	0	0	0	0	0	0	0	0	0	0	0	0
LADK01000872.1	235	62.1277	100	0	0	0	0	0	0	0	0	0	0	0	0	0	0	0	0	0	0	0	0	0	0	0	0	0	0	0	0	0	0	0	0	0
LADK01001247.1	436	69.0367	100	0	0	0	0	0	0	0	0	0	0	0	0	0	0	0	0	0	0	0	0	0	0	0	0	0	0	0	0	0	0	0	0	0
LADK01004484.1	382	67.801	100	0	0	0	0	0	0	0	0	0	0	0	0	0	0	0	0	0	0	0	0	0	0	0	0	0	0	0	0	0	0	0	0	0
LADK01000709.1	332	66.2651	100	0	0	0	0	0	0	0	0	0	0	0	0	0	0	0	0	0	0	0	0	0	0	0	0	0	0	0	0	0	0	0	0	0
LADK01005649.1	231	64.9351	100	0	0	0	0	0	0	0	0	0	0	0	0	0	0	0	0	0	0	0	0	0	0	0	0	0	0	0	0	0	0	0	0	0
LADK01003007.1	402	61.6915	100	0	0	0	0	0	0	0	0	0	0	0	0	0	0	0	0	0	0	0	0	0	0	0	0	0	0	0	0	0	0	0	0	0
LADK01008259.1	237	63.7131	100	0	0	0	0	0	0	0	0	0	0	0	0	0	0	0	0	0	0	0	0	0	0	0	0	0	0	0	0	0	0	0	0	0
LADK01001976.1	219	61.1872	100	0	0	0	0	0	0	0	0	0	0	0	0	0	0	0	0	0	0	0	0	0	0	0	0	0	0	0	0	0	0	0	0	0
LADK01007769.1	241	61.4108	100	0	0	0	0	0	0	0	0	0	0	0	0	0	0	0	0	0	0	0	0	0	0	0	0	0	0	0	0	0	0	0	0	0
LADK01003917.1	365	63.5616	100	0	0	0	0	0	0	0	0	0	0	0	0	0	0	0	0	0	0	0	0	0	0	0	0	0	0	0	0	0	0	0	0	0
LADK01002743.1	234	67.9487	100	0	0	0	0	0	0	0	0	0	0	0	0	0	0	0	0	0	0	0	0	0	0	0	0	0	0	0	0	0	0	0	0	0
LADK01005634.1	439	64.4647	100	0	0	0	0	0	0	0	0	0	0	0	0	0	0	0	0	0	0	0	0	0	0	0	0	0	0	0	0	0	0	0	0	0
LADK01006268.1	245	65.3061	100	0	0	0	0	0	0	0	0	0	0	0	0	0	0	0	0	0	0	0	0	0	0	0	0	0	0	0	0	0	0	0	0	0
LADK01006838.1	772	63.342	100	0	0	0	0	0	0	0	0	0	0	0	0	0	0	0	0	0	0	0	0	0	0	0	0	0	0	0	0	0	0	0	0	0
LADK01001355.1	352	62.2159	100	0	0	0	0	0	0	0	0	0	0	0	0	0	0	0	0	0	0	0	0	0	0	0	0	0	0	0	0	0	0	0	0	0
LADK01007944.1	211	71.564	100	0	0	0	0	0	0	0	0	0	0	0	0	0	0	0	0	0	0	0	0	0	0	0	0	0	0	0	0	0	0	0	0	0
LADK01006674.1	220	64.0909	100	0	0	0	0	0	0	0	0	0	0	0	0	0	0	0	0	0	0	0	0	0	0	0	0	0	0	0	0	0	0	0	0	0
LADK01005992.1	362	63.5359	100	0	0	0	0	0	0	0	0	0	0	0	0	0	0	0	0	0	0	0	0	0	0	0	0	0	0	0	0	0	0	0	0	0
LADK01004994.1	418	65.0718	100	0	0	0	0	0	0	0	0	0	0	0	0	0	0	0	0	0	0	0	0	0	0	0	0	0	0	0	0	0	0	0	0	0
LADK01002174.1	648	68.2099	100	0	0	0	0	0	0	0	0	0	0	0	0	0	0	0	0	0	0	0	0	0	0	0	0	0	0	0	0	0	0	0	0	0
LADK01000513.1	587	58.6031	100	0	0	0	0	0	0	0	0	0	0	0	0	0	0	0	0	0	0	0	0	0	0	0	0	0	0	0	0	0	0	0	0	0
LADK01007580.1	234	67.094	100	0	0	0	0	0	0	0	0	0	0	0	0	0	0	0	0	0	0	0	0	0	0	0	0	0	0	0	0	0	0	0	0	0
LADK01007117.1	205	49.7561	100	0	0	0	0	0	0	0	0	0	0	0	0	0	0	0	0	0	0	0	0	0	0	0	0	0	0	0	0	0	0	0	0	0
LADK01003780.1	389	65.0386	100	0	0	0	0	0	0	0	0	0	0	0	0	0	0	0	0	0	0	0	0	0	0	0	0	0	0	0	0	0	0	0	0	0
LADK01008018.1	360	62.7778	100	0	0	0	0	0	0	0	0	0	0	0	0	0	0	0	0	0	0	0	0	0	0	0	0	0	0	0	0	0	0	0	0	0
LADK01001226.1	576	63.8889	100	0	0	0	0	0	0	0	0	0	0	0	0	0	0	0	0	0	0	0	0	0	0	0	0	0	0	0	0	0	0	0	0	0
LADK01005959.1	314	59.2357	100	0	0	0	0	0	0	0	0	0	0	0	0	0	0	0	0	0	0	0	0	0	0	0	0	0	0	0	0	0	0	0	0	0
LADK01000847.1	331	64.3505	100	0	0	0	0	0	0	0	0	0	0	0	0	0	0	0	0	0	0	0	0	0	0	0	0	0	0	0	0	0	0	0	0	0
LADK01001852.1	237	66.2447	100	0	0	0	0	0	0	0	0	0	0	0	0	0	0	0	0	0	0	0	0	0	0	0	0	0	0	0	0	0	0	0	0	0
LADK01004582.1	241	47.7178	100	0	0	0	0	0	0	0	0	0	0	0	0	0	0	0	0	0	0	0	0	0	0	0	0	0	0	0	0	0	0	0	0	0
LADK01004165.1	631	60.6973	100	0	0	0	0	0	0	0	0	0	0	0	0	0	0	0	0	0	0	0	0	0	0	0	0	0	0	0	0	0	0	0	0	0
LADK01004664.1	241	59.3361	100	0	0	0	0	0	0	0	0	0	0	0	0	0	0	0	0	0	0	0	0	0	0	0	0	0	0	0	0	0	0	0	0	0
LADK01000613.1	215	67.907	100	0	0	0	0	0	0	0	0	0	0	0	0	0	0	0	0	0	0	0	0	0	0	0	0	0	0	0	0	0	0	0	0	0
LADK01003305.1	407	63.8821	100	0	0	0	0	0	0	0	0	0	0	0	0	0	0	0	0	0	0	0	0	0	0	0	0	0	0	0	0	0	0	0	0	0
LADK01005052.1	624	57.8526	100	0	0	0	0	0	0	0	0	0	0	0	0	0	0	0	0	0	0	0	0	0	0	0	0	0	0	0	0	0	0	0	0	0
LADK01006412.1	433	57.0439	100	0	0	0	0	0	0	0	0	0	0	0	0	0	0	0	0	0	0	0	0	0	0	0	0	0	0	0	0	0	0	0	0	0
LADK01006561.1	200	64.5	100	0	0	0	0	0	0	0	0	0	0	0	0	0	0	0	0	0	0	0	0	0	0	0	0	0	0	0	0	0	0	0	0	0
LADK01007814.1	571	64.4483	100	0	0	0	0	0	0	0	0	0	0	0	0	0	0	0	0	0	0	0	0	0	0	0	0	0	0	0	0	0	0	0	0	0
LADK01002571.1	406	63.0542	100	0	0	0	0	0	0	0	0	0	0	0	0	0	0	0	0	0	0	0	0	0	0	0	0	0	0	0	0	0	0	0	0	0
LADK01006206.1	233	64.8069	100	0	0	0	0	0	0	0	0	0	0	0	0	0	0	0	0	0	0	0	0	0	0	0	0	0	0	0	0	0	0	0	0	0
LADK01002585.1	376	68.3511	100	0	0	0	0	0	0	0	0	0	0	0	0	0	0	0	0	0	0	0	0	0	0	0	0	0	0	0	0	0	0	0	0	0
LADK01001547.1	1084	64.1144	100	0	0	0	0	0	0	0	0	0	0	0	0	0	0	0	0	0	0	0	0	0	0	0	0	0	0	0	0	0	0	0	0	0
LADK01004423.1	472	56.7797	100	0	0	0	0	0	0	0	0	0	0	0	0	0	0	0	0	0	0	0	0	0	0	0	0	0	0	0	0	0	0	0	0	0
LADK01005854.1	238	67.2269	100	0	0	0	0	0	0	0	0	0	0	0	0	0	0	0	0	0	0	0	0	0	0	0	0	0	0	0	0	0	0	0	0	0
LADK01006598.1	223	58.296	100	0	0	0	0	0	0	0	0	0	0	0	0	0	0	0	0	0	0	0	0	0	0	0	0	0	0	0	0	0	0	0	0	0
LADK01006467.1	376	55.5851	100	0	0	0	0	0	0	0	0	0	0	0	0	0	0	0	0	0	0	0	0	0	0	0	0	0	0	0	0	0	0	0	0	0
LADK01002363.1	543	71.639	100	0	0	0	0	0	0	0	0	0	0	0	0	0	0	0	0	0	0	0	0	0	0	0	0	0	0	0	0	0	0	0	0	0
LADK01007016.1	225	69.3333	100	0	0	0	0	0	0	0	0	0	0	0	0	0	0	0	0	0	0	0	0	0	0	0	0	0	0	0	0	0	0	0	0	0
LADK01003617.1	211	63.981	100	0	0	0	0	0	0	0	0	0	0	0	0	0	0	0	0	0	0	0	0	0	0	0	0	0	0	0	0	0	0	0	0	0
LADK01001286.1	241	60.5809	100	0	0	0	0	0	0	0	0	0	0	0	0	0	0	0	0	0	0	0	0	0	0	0	0	0	0	0	0	0	0	0	0	0
LADK01004229.1	246	63.0081	100	0	0	0	0	0	0	0	0	0	0	0	0	0	0	0	0	0	0	0	0	0	0	0	0	0	0	0	0	0	0	0	0	0
LADK01007959.1	842	64.2518	100	0	0	0	0	0	0	0	0	0	0	0	0	0	0	0	0	0	0	0	0	0	0	0	0	0	0	0	0	0	0	0	0	0
LADK01007351.1	210	63.8095	100	0	0	0	0	0	0	0	0	0	0	0	0	0	0	0	0	0	0	0	0	0	0	0	0	0	0	0	0	0	0	0	0	0
LADK01000961.1	358	67.0391	100	0	0	0	0	0	0	0	0	0	0	0	0	0	0	0	0	0	0	0	0	0	0	0	0	0	0	0	0	0	0	0	0	0
LADK01006880.1	241	57.2614	100	0	0	0	0	0	0	0	0	0	0	0	0	0	0	0	0	0	0	0	0	0	0	0	0	0	0	0	0	0	0	0	0	0
LADK01006895.1	232	68.1034	100	0	0	0	0	0	0	0	0	0	0	0	0	0	0	0	0	0	0	0	0	0	0	0	0	0	0	0	0	0	0	0	0	0
LADK01007824.1	410	60.2439	100	0	0	0	0	0	0	0	0	0	0	0	0	0	0	0	0	0	0	0	0	0	0	0	0	0	0	0	0	0	0	0	0	0
LADK01008242.1	683	65.4466	100	0	0	0	0	0	0	0	0	0	0	0	0	0	0	0	0	0	0	0	0	0	0	0	0	0	0	0	0	0	0	0	0	0
LADK01002169.1	332	65.0602	100	0	0	0	0	0	0	0	0	0	0	0	0	0	0	0	0	0	0	0	0	0	0	0	0	0	0	0	0	0	0	0	0	0
LADK01000639.1	222	64.8649	100	0	0	0	0	0	0	0	0	0	0	0	0	0	0	0	0	0	0	0	0	0	0	0	0	0	0	0	0	0	0	0	0	0
LADK01007777.1	241	62.6556	100	0	0	0	0	0	0	0	0	0	0	0	0	0	0	0	0	0	0	0	0	0	0	0	0	0	0	0	0	0	0	0	0	0
LADK01002335.1	206	64.0777	100	0	0	0	0	0	0	0	0	0	0	0	0	0	0	0	0	0	0	0	0	0	0	0	0	0	0	0	0	0	0	0	0	0
LADK01005187.1	240	66.6667	100	0	0	0	0	0	0	0	0	0	0	0	0	0	0	0	0	0	0	0	0	0	0	0	0	0	0	0	0	0	0	0	0	0
LADK01007266.1	205	67.8049	100	0	0	0	0	0	0	0	0	0	0	0	0	0	0	0	0	0	0	0	0	0	0	0	0	0	0	0	0	0	0	0	0	0
LADK01006736.1	230	70.4348	100	0	0	0	0	0	0	0	0	0	0	0	0	0	0	0	0	0	0	0	0	0	0	0	0	0	0	0	0	0	0	0	0	0
LADK01007335.1	230	58.2609	100	0	0	0	0	0	0	0	0	0	0	0	0	0	0	0	0	0	0	0	0	0	0	0	0	0	0	0	0	0	0	0	0	0
LADK01000714.1	232	62.069	100	0	0	0	0	0	0	0	0	0	0	0	0	0	0	0	0	0	0	0	0	0	0	0	0	0	0	0	0	0	0	0	0	0
LADK01000998.1	1353	63.2668	100	0	0	0	0	0	0	0	0	0	0	0	0	0	0	0	0	0	0	0	0	0	0	0	0	0	0	0	0	0	0	0	0	0
LADK01007925.1	829	65.7419	100	0	0	0	0	0	0	0	0	0	0	0	0	0	0	0	0	0	0	0	0	0	0	0	0	0	0	0	0	0	0	0	0	0
LADK01007347.1	220	61.8182	100	0	0	0	0	0	0	0	0	0	0	0	0	0	0	0	0	0	0	0	0	0	0	0	0	0	0	0	0	0	0	0	0	0
LADK01007699.1	200	58.5	100	0	0	0	0	0	0	0	0	0	0	0	0	0	0	0	0	0	0	0	0	0	0	0	0	0	0	0	0	0	0	0	0	0
LADK01006768.1	233	62.2318	100	0	0	0	0	0	0	0	0	0	0	0	0	0	0	0	0	0	0	0	0	0	0	0	0	0	0	0	0	0	0	0	0	0
LADK01004630.1	293	65.529	100	0	0	0	0	0	0	0	0	0	0	0	0	0	0	0	0	0	0	0	0	0	0	0	0	0	0	0	0	0	0	0	0	0
LADK01005831.1	616	62.013	100	0	0	0	0	0	0	0	0	0	0	0	0	0	0	0	0	0	0	0	0	0	0	0	0	0	0	0	0	0	0	0	0	0
LADK01007027.1	440	65.9091	100	0	0	0	0	0	0	0	0	0	0	0	0	0	0	0	0	0	0	0	0	0	0	0	0	0	0	0	0	0	0	0	0	0
LADK01008225.1	414	65.942	100	0	0	0	0	0	0	0	0	0	0	0	0	0	0	0	0	0	0	0	0	0	0	0	0	0	0	0	0	0	0	0	0	0
LADK01008036.1	545	66.2385	100	0	0	0	0	0	0	0	0	0	0	0	0	0	0	0	0	0	0	0	0	0	0	0	0	0	0	0	0	0	0	0	0	0
LADK01001272.1	220	59.5455	100	0	0	0	0	0	0	0	0	0	0	0	0	0	0	0	0	0	0	0	0	0	0	0	0	0	0	0	0	0	0	0	0	0
LADK01000725.1	769	63.7191	100	0	0	0	0	0	0	0	0	0	0	0	0	0	0	0	0	0	0	0	0	0	0	0	0	0	0	0	0	0	0	0	0	0
LADK01008078.1	753	63.745	100	0	0	0	0	0	0	0	0	0	0	0	0	0	0	0	0	0	0	0	0	0	0	0	0	0	0	0	0	0	0	0	0	0
LADK01002640.1	464	64.2241	100	0	0	0	0	0	0	0	0	0	0	0	0	0	0	0	0	0	0	0	0	0	0	0	0	0	0	0	0	0	0	0	0	0
LADK01000523.1	644	66.3043	100	0	0	0	0	0	0	0	0	0	0	0	0	0	0	0	0	0	0	0	0	0	0	0	0	0	0	0	0	0	0	0	0	0
LADK01008451.1	466	62.8755	100	0	0	0	0	0	0	0	0	0	0	0	0	0	0	0	0	0	0	0	0	0	0	0	0	0	0	0	0	0	0	0	0	0
LADK01007350.1	228	63.5965	100	0	0	0	0	0	0	0	0	0	0	0	0	0	0	0	0	0	0	0	0	0	0	0	0	0	0	0	0	0	0	0	0	0
LADK01001730.1	231	73.5931	100	0	0	0	0	0	0	0	0	0	0	0	0	0	0	0	0	0	0	0	0	0	0	0	0	0	0	0	0	0	0	0	0	0
LADK01003988.1	241	68.0498	100	0	0	0	0	0	0	0	0	0	0	0	0	0	0	0	0	0	0	0	0	0	0	0	0	0	0	0	0	0	0	0	0	0
LADK01003592.1	212	64.6226	100	0	0	0	0	0	0	0	0	0	0	0	0	0	0	0	0	0	0	0	0	0	0	0	0	0	0	0	0	0	0	0	0	0
LADK01008014.1	692	66.185	100	0	0	0	0	0	0	0	0	0	0	0	0	0	0	0	0	0	0	0	0	0	0	0	0	0	0	0	0	0	0	0	0	0
LADK01006648.1	250	60.4	100	0	0	0	0	0	0	0	0	0	0	0	0	0	0	0	0	0	0	0	0	0	0	0	0	0	0	0	0	0	0	0	0	0
LADK01002451.1	867	63.8985	100	0	0	0	0	0	0	0	0	0	0	0	0	0	0	0	0	0	0	0	0	0	0	0	0	0	0	0	0	0	0	0	0	0
LADK01003561.1	234	58.1197	100	0	0	0	0	0	0	0	0	0	0	0	0	0	0	0	0	0	0	0	0	0	0	0	0	0	0	0	0	0	0	0	0	0
LADK01002505.1	382	50.7853	100	0	0	0	0	0	0	0	0	0	0	0	0	0	0	0	0	0	0	0	0	0	0	0	0	0	0	0	0	0	0	0	0	0
LADK01003987.1	239	59.8326	100	0	0	0	0	0	0	0	0	0	0	0	0	0	0	0	0	0	0	0	0	0	0	0	0	0	0	0	0	0	0	0	0	0
LADK01004069.1	775	59.6129	100	0	0	0	0	0	0	0	0	0	0	0	0	0	0	0	0	0	0	0	0	0	0	0	0	0	0	0	0	0	0	0	0	0
LADK01003650.1	220	65	100	0	0	0	0	0	0	0	0	0	0	0	0	0	0	0	0	0	0	0	0	0	0	0	0	0	0	0	0	0	0	0	0	0
LADK01007610.1	217	62.212	100	0	0	0	0	0	0	0	0	0	0	0	0	0	0	0	0	0	0	0	0	0	0	0	0	0	0	0	0	0	0	0	0	0
LADK01007194.1	228	64.4737	100	0	0	0	0	0	0	0	0	0	0	0	0	0	0	0	0	0	0	0	0	0	0	0	0	0	0	0	0	0	0	0	0	0
LADK01001655.1	405	60.2469	100	0	0	0	0	0	0	0	0	0	0	0	0	0	0	0	0	0	0	0	0	0	0	0	0	0	0	0	0	0	0	0	0	0
LADK01006281.1	224	61.1607	100	0	0	0	0	0	0	0	0	0	0	0	0	0	0	0	0	0	0	0	0	0	0	0	0	0	0	0	0	0	0	0	0	0
LADK01001981.1	251	67.3307	100	0	0	0	0	0	0	0	0	0	0	0	0	0	0	0	0	0	0	0	0	0	0	0	0	0	0	0	0	0	0	0	0	0
LADK01000936.1	221	68.7783	100	0	0	0	0	0	0	0	0	0	0	0	0	0	0	0	0	0	0	0	0	0	0	0	0	0	0	0	0	0	0	0	0	0
LADK01005280.1	604	63.4106	100	0	0	0	0	0	0	0	0	0	0	0	0	0	0	0	0	0	0	0	0	0	0	0	0	0	0	0	0	0	0	0	0	0
LADK01000458.1	479	65.3445	100	0	0	0	0	0	0	0	0	0	0	0	0	0	0	0	0	0	0	0	0	0	0	0	0	0	0	0	0	0	0	0	0	0
LADK01000705.1	392	65.3061	100	0	0	0	0	0	0	0	0	0	0	0	0	0	0	0	0	0	0	0	0	0	0	0	0	0	0	0	0	0	0	0	0	0
LADK01006918.1	241	41.0788	100	0	0	0	0	0	0	0	0	0	0	0	0	0	0	0	0	0	0	0	0	0	0	0	0	0	0	0	0	0	0	0	0	0
LADK01006539.1	371	63.6119	100	0	0	0	0	0	0	0	0	0	0	0	0	0	0	0	0	0	0	0	0	0	0	0	0	0	0	0	0	0	0	0	0	0
LADK01007713.1	229	53.2751	100	0	0	0	0	0	0	0	0	0	0	0	0	0	0	0	0	0	0	0	0	0	0	0	0	0	0	0	0	0	0	0	0	0
LADK01006115.1	239	61.5063	100	0	0	0	0	0	0	0	0	0	0	0	0	0	0	0	0	0	0	0	0	0	0	0	0	0	0	0	0	0	0	0	0	0
LADK01005794.1	236	64.8305	100	0	0	0	0	0	0	0	0	0	0	0	0	0	0	0	0	0	0	0	0	0	0	0	0	0	0	0	0	0	0	0	0	0
LADK01006445.1	218	59.633	100	0	0	0	0	0	0	0	0	0	0	0	0	0	0	0	0	0	0	0	0	0	0	0	0	0	0	0	0	0	0	0	0	0
LADK01003860.1	228	63.5965	100	0	0	0	0	0	0	0	0	0	0	0	0	0	0	0	0	0	0	0	0	0	0	0	0	0	0	0	0	0	0	0	0	0
LADK01006009.1	232	57.7586	100	0	0	0	0	0	0	0	0	0	0	0	0	0	0	0	0	0	0	0	0	0	0	0	0	0	0	0	0	0	0	0	0	0
LADK01007078.1	206	60.6796	100	0	0	0	0	0	0	0	0	0	0	0	0	0	0	0	0	0	0	0	0	0	0	0	0	0	0	0	0	0	0	0	0	0
LADK01004415.1	426	62.6761	100	0	0	0	0	0	0	0	0	0	0	0	0	0	0	0	0	0	0	0	0	0	0	0	0	0	0	0	0	0	0	0	0	0
LADK01005923.1	362	64.6409	100	0	0	0	0	0	0	0	0	0	0	0	0	0	0	0	0	0	0	0	0	0	0	0	0	0	0	0	0	0	0	0	0	0
LADK01005441.1	230	64.3478	100	0	0	0	0	0	0	0	0	0	0	0	0	0	0	0	0	0	0	0	0	0	0	0	0	0	0	0	0	0	0	0	0	0
LADK01003810.1	449	63.9198	100	0	0	0	0	0	0	0	0	0	0	0	0	0	0	0	0	0	0	0	0	0	0	0	0	0	0	0	0	0	0	0	0	0
LADK01005011.1	241	71.3693	100	0	0	0	0	0	0	0	0	0	0	0	0	0	0	0	0	0	0	0	0	0	0	0	0	0	0	0	0	0	0	0	0	0
LADK01002529.1	373	65.6836	100	0	0	0	0	0	0	0	0	0	0	0	0	0	0	0	0	0	0	0	0	0	0	0	0	0	0	0	0	0	0	0	0	0
LADK01001349.1	241	58.0913	100	0	0	0	0	0	0	0	0	0	0	0	0	0	0	0	0	0	0	0	0	0	0	0	0	0	0	0	0	0	0	0	0	0
LADK01001919.1	241	66.39	100	0	0	0	0	0	0	0	0	0	0	0	0	0	0	0	0	0	0	0	0	0	0	0	0	0	0	0	0	0	0	0	0	0
LADK01001776.1	573	62.1291	100	0	0	0	0	0	0	0	0	0	0	0	0	0	0	0	0	0	0	0	0	0	0	0	0	0	0	0	0	0	0	0	0	0
LADK01001510.1	222	60.3604	100	0	0	0	0	0	0	0	0	0	0	0	0	0	0	0	0	0	0	0	0	0	0	0	0	0	0	0	0	0	0	0	0	0
LADK01007239.1	386	69.171	100	0	0	0	0	0	0	0	0	0	0	0	0	0	0	0	0	0	0	0	0	0	0	0	0	0	0	0	0	0	0	0	0	0
LADK01003785.1	208	68.2692	100	0	0	0	0	0	0	0	0	0	0	0	0	0	0	0	0	0	0	0	0	0	0	0	0	0	0	0	0	0	0	0	0	0
LADK01005222.1	221	66.9683	100	0	0	0	0	0	0	0	0	0	0	0	0	0	0	0	0	0	0	0	0	0	0	0	0	0	0	0	0	0	0	0	0	0
LADK01008065.1	365	54.7945	100	0	0	0	0	0	0	0	0	0	0	0	0	0	0	0	0	0	0	0	0	0	0	0	0	0	0	0	0	0	0	0	0	0
LADK01007153.1	219	64.8402	100	0	0	0	0	0	0	0	0	0	0	0	0	0	0	0	0	0	0	0	0	0	0	0	0	0	0	0	0	0	0	0	0	0
LADK01003770.1	220	60.9091	100	0	0	0	0	0	0	0	0	0	0	0	0	0	0	0	0	0	0	0	0	0	0	0	0	0	0	0	0	0	0	0	0	0
LADK01004190.1	241	68.0498	100	0	0	0	0	0	0	0	0	0	0	0	0	0	0	0	0	0	0	0	0	0	0	0	0	0	0	0	0	0	0	0	0	0
LADK01005115.1	229	62.4454	100	0	0	0	0	0	0	0	0	0	0	0	0	0	0	0	0	0	0	0	0	0	0	0	0	0	0	0	0	0	0	0	0	0
LADK01007783.1	208	62.9808	100	0	0	0	0	0	0	0	0	0	0	0	0	0	0	0	0	0	0	0	0	0	0	0	0	0	0	0	0	0	0	0	0	0
LADK01007977.1	480	61.875	100	0	0	0	0	0	0	0	0	0	0	0	0	0	0	0	0	0	0	0	0	0	0	0	0	0	0	0	0	0	0	0	0	0
LADK01007112.1	241	59.3361	100	0	0	0	0	0	0	0	0	0	0	0	0	0	0	0	0	0	0	0	0	0	0	0	0	0	0	0	0	0	0	0	0	0
LADK01001579.1	618	61.8123	100	0	0	0	0	0	0	0	0	0	0	0	0	0	0	0	0	0	0	0	0	0	0	0	0	0	0	0	0	0	0	0	0	0
LADK01003110.1	225	59.1111	100	0	0	0	0	0	0	0	0	0	0	0	0	0	0	0	0	0	0	0	0	0	0	0	0	0	0	0	0	0	0	0	0	0
LADK01002230.1	1231	64.5816	100	0	0	0	0	0	0	0	0	0	0	0	0	0	0	0	0	0	0	0	0	0	0	0	0	0	0	0	0	0	0	0	0	0
LADK01004594.1	211	63.981	100	0	0	0	0	0	0	0	0	0	0	0	0	0	0	0	0	0	0	0	0	0	0	0	0	0	0	0	0	0	0	0	0	0
LADK01004690.1	682	64.8094	100	0	0	0	0	0	0	0	0	0	0	0	0	0	0	0	0	0	0	0	0	0	0	0	0	0	0	0	0	0	0	0	0	0
LADK01001773.1	241	65.5602	100	0	0	0	0	0	0	0	0	0	0	0	0	0	0	0	0	0	0	0	0	0	0	0	0	0	0	0	0	0	0	0	0	0
LADK01001257.1	844	66.9431	100	0	0	0	0	0	0	0	0	0	0	0	0	0	0	0	0	0	0	0	0	0	0	0	0	0	0	0	0	0	0	0	0	0
LADK01007454.1	244	61.8852	100	0	0	0	0	0	0	0	0	0	0	0	0	0	0	0	0	0	0	0	0	0	0	0	0	0	0	0	0	0	0	0	0	0
LADK01002876.1	357	63.3053	100	0	0	0	0	0	0	0	0	0	0	0	0	0	0	0	0	0	0	0	0	0	0	0	0	0	0	0	0	0	0	0	0	0
LADK01002649.1	236	57.2034	100	0	0	0	0	0	0	0	0	0	0	0	0	0	0	0	0	0	0	0	0	0	0	0	0	0	0	0	0	0	0	0	0	0
LADK01001538.1	743	58.9502	100	0	0	0	0	0	0	0	0	0	0	0	0	0	0	0	0	0	0	0	0	0	0	0	0	0	0	0	0	0	0	0	0	0
LADK01001271.1	234	62.3932	100	0	0	0	0	0	0	0	0	0	0	0	0	0	0	0	0	0	0	0	0	0	0	0	0	0	0	0	0	0	0	0	0	0
LADK01000547.1	778	62.8535	100	0	0	0	0	0	0	0	0	0	0	0	0	0	0	0	0	0	0	0	0	0	0	0	0	0	0	0	0	0	0	0	0	0
LADK01003600.1	952	62.605	100	0	0	0	0	0	0	0	0	0	0	0	0	0	0	0	0	0	0	0	0	0	0	0	0	0	0	0	0	0	0	0	0	0
LADK01001498.1	427	61.3583	100	0	0	0	0	0	0	0	0	0	0	0	0	0	0	0	0	0	0	0	0	0	0	0	0	0	0	0	0	0	0	0	0	0
LADK01000967.1	1170	59.7436	100	0	0	0	0	0	0	0	0	0	0	0	0	0	0	0	0	0	0	0	0	0	0	0	0	0	0	0	0	0	0	0	0	0
LADK01005849.1	240	67.0833	100	0	0	0	0	0	0	0	0	0	0	0	0	0	0	0	0	0	0	0	0	0	0	0	0	0	0	0	0	0	0	0	0	0
LADK01005363.1	241	64.7303	100	0	0	0	0	0	0	0	0	0	0	0	0	0	0	0	0	0	0	0	0	0	0	0	0	0	0	0	0	0	0	0	0	0
LADK01006131.1	246	66.2602	100	0	0	0	0	0	0	0	0	0	0	0	0	0	0	0	0	0	0	0	0	0	0	0	0	0	0	0	0	0	0	0	0	0
LADK01000918.1	741	65.1822	100	0	0	0	0	0	0	0	0	0	0	0	0	0	0	0	0	0	0	0	0	0	0	0	0	0	0	0	0	0	0	0	0	0
LADK01006958.1	315	63.8095	100	0	0	0	0	0	0	0	0	0	0	0	0	0	0	0	0	0	0	0	0	0	0	0	0	0	0	0	0	0	0	0	0	0
LADK01006631.1	241	57.2614	100	0	0	0	0	0	0	0	0	0	0	0	0	0	0	0	0	0	0	0	0	0	0	0	0	0	0	0	0	0	0	0	0	0
LADK01002882.1	370	67.027	100	0	0	0	0	0	0	0	0	0	0	0	0	0	0	0	0	0	0	0	0	0	0	0	0	0	0	0	0	0	0	0	0	0
LADK01006760.1	241	66.39	100	0	0	0	0	0	0	0	0	0	0	0	0	0	0	0	0	0	0	0	0	0	0	0	0	0	0	0	0	0	0	0	0	0
LADK01007720.1	214	56.5421	100	0	0	0	0	0	0	0	0	0	0	0	0	0	0	0	0	0	0	0	0	0	0	0	0	0	0	0	0	0	0	0	0	0
LADK01005196.1	241	65.1452	100	0	0	0	0	0	0	0	0	0	0	0	0	0	0	0	0	0	0	0	0	0	0	0	0	0	0	0	0	0	0	0	0	0
LADK01006243.1	228	65.7895	100	0	0	0	0	0	0	0	0	0	0	0	0	0	0	0	0	0	0	0	0	0	0	0	0	0	0	0	0	0	0	0	0	0
LADK01003279.1	237	59.4937	100	0	0	0	0	0	0	0	0	0	0	0	0	0	0	0	0	0	0	0	0	0	0	0	0	0	0	0	0	0	0	0	0	0
LADK01000809.1	525	63.2381	100	0	0	0	0	0	0	0	0	0	0	0	0	0	0	0	0	0	0	0	0	0	0	0	0	0	0	0	0	0	0	0	0	0
LADK01006910.1	423	64.3026	100	0	0	0	0	0	0	0	0	0	0	0	0	0	0	0	0	0	0	0	0	0	0	0	0	0	0	0	0	0	0	0	0	0
LADK01004382.1	639	60.7199	100	0	0	0	0	0	0	0	0	0	0	0	0	0	0	0	0	0	0	0	0	0	0	0	0	0	0	0	0	0	0	0	0	0
LADK01002441.1	480	63.3333	100	0	0	0	0	0	0	0	0	0	0	0	0	0	0	0	0	0	0	0	0	0	0	0	0	0	0	0	0	0	0	0	0	0
LADK01003971.1	245	66.5306	100	0	0	0	0	0	0	0	0	0	0	0	0	0	0	0	0	0	0	0	0	0	0	0	0	0	0	0	0	0	0	0	0	0
LADK01005746.1	241	59.3361	100	0	0	0	0	0	0	0	0	0	0	0	0	0	0	0	0	0	0	0	0	0	0	0	0	0	0	0	0	0	0	0	0	0
LADK01000660.1	1167	65.7241	100	0	0	0	0	0	0	0	0	0	0	0	0	0	0	0	0	0	0	0	0	0	0	0	0	0	0	0	0	0	0	0	0	0
LADK01006534.1	241	60.9959	100	0	0	0	0	0	0	0	0	0	0	0	0	0	0	0	0	0	0	0	0	0	0	0	0	0	0	0	0	0	0	0	0	0
LADK01002535.1	409	64.5477	100	0	0	0	0	0	0	0	0	0	0	0	0	0	0	0	0	0	0	0	0	0	0	0	0	0	0	0	0	0	0	0	0	0
LADK01001208.1	717	65.1325	100	0	0	0	0	0	0	0	0	0	0	0	0	0	0	0	0	0	0	0	0	0	0	0	0	0	0	0	0	0	0	0	0	0
LADK01007140.1	241	62.2407	100	0	0	0	0	0	0	0	0	0	0	0	0	0	0	0	0	0	0	0	0	0	0	0	0	0	0	0	0	0	0	0	0	0
LADK01007670.1	318	61.9497	100	0	0	0	0	0	0	0	0	0	0	0	0	0	0	0	0	0	0	0	0	0	0	0	0	0	0	0	0	0	0	0	0	0
LADK01004148.1	510	67.2549	100	0	0	0	0	0	0	0	0	0	0	0	0	0	0	0	0	0	0	0	0	0	0	0	0	0	0	0	0	0	0	0	0	0
LADK01003146.1	559	72.2719	100	0	0	0	0	0	0	0	0	0	0	0	0	0	0	0	0	0	0	0	0	0	0	0	0	0	0	0	0	0	0	0	0	0
LADK01005463.1	241	65.5602	100	0	0	0	0	0	0	0	0	0	0	0	0	0	0	0	0	0	0	0	0	0	0	0	0	0	0	0	0	0	0	0	0	0
LADK01006297.1	238	63.8655	100	0	0	0	0	0	0	0	0	0	0	0	0	0	0	0	0	0	0	0	0	0	0	0	0	0	0	0	0	0	0	0	0	0
LADK01000722.1	263	65.019	100	0	0	0	0	0	0	0	0	0	0	0	0	0	0	0	0	0	0	0	0	0	0	0	0	0	0	0	0	0	0	0	0	0
LADK01007752.1	241	66.805	100	0	0	0	0	0	0	0	0	0	0	0	0	0	0	0	0	0	0	0	0	0	0	0	0	0	0	0	0	0	0	0	0	0
LADK01007310.1	235	66.8085	100	0	0	0	0	0	0	0	0	0	0	0	0	0	0	0	0	0	0	0	0	0	0	0	0	0	0	0	0	0	0	0	0	0
LADK01001064.1	363	65.5647	100	0	0	0	0	0	0	0	0	0	0	0	0	0	0	0	0	0	0	0	0	0	0	0	0	0	0	0	0	0	0	0	0	0
LADK01003274.1	238	65.1261	100	0	0	0	0	0	0	0	0	0	0	0	0	0	0	0	0	0	0	0	0	0	0	0	0	0	0	0	0	0	0	0	0	0
LADK01006986.1	422	62.5592	100	0	0	0	0	0	0	0	0	0	0	0	0	0	0	0	0	0	0	0	0	0	0	0	0	0	0	0	0	0	0	0	0	0
LADK01004755.1	228	60.5263	100	0	0	0	0	0	0	0	0	0	0	0	0	0	0	0	0	0	0	0	0	0	0	0	0	0	0	0	0	0	0	0	0	0
LADK01004770.1	355	61.1268	100	0	0	0	0	0	0	0	0	0	0	0	0	0	0	0	0	0	0	0	0	0	0	0	0	0	0	0	0	0	0	0	0	0
LADK01004823.1	682	65.1026	100	0	0	0	0	0	0	0	0	0	0	0	0	0	0	0	0	0	0	0	0	0	0	0	0	0	0	0	0	0	0	0	0	0
LADK01006572.1	241	62.6556	100	0	0	0	0	0	0	0	0	0	0	0	0	0	0	0	0	0	0	0	0	0	0	0	0	0	0	0	0	0	0	0	0	0
LADK01003212.1	216	66.6667	100	0	0	0	0	0	0	0	0	0	0	0	0	0	0	0	0	0	0	0	0	0	0	0	0	0	0	0	0	0	0	0	0	0
LADK01005520.1	226	66.8142	100	0	0	0	0	0	0	0	0	0	0	0	0	0	0	0	0	0	0	0	0	0	0	0	0	0	0	0	0	0	0	0	0	0
LADK01004870.1	571	61.4711	100	0	0	0	0	0	0	0	0	0	0	0	0	0	0	0	0	0	0	0	0	0	0	0	0	0	0	0	0	0	0	0	0	0
LADK01007029.1	241	63.9004	100	0	0	0	0	0	0	0	0	0	0	0	0	0	0	0	0	0	0	0	0	0	0	0	0	0	0	0	0	0	0	0	0	0
LADK01004254.1	234	62.3932	100	0	0	0	0	0	0	0	0	0	0	0	0	0	0	0	0	0	0	0	0	0	0	0	0	0	0	0	0	0	0	0	0	0
LADK01004839.1	520	63.0769	100	0	0	0	0	0	0	0	0	0	0	0	0	0	0	0	0	0	0	0	0	0	0	0	0	0	0	0	0	0	0	0	0	0
LADK01007427.1	224	63.3929	100	0	0	0	0	0	0	0	0	0	0	0	0	0	0	0	0	0	0	0	0	0	0	0	0	0	0	0	0	0	0	0	0	0
LADK01001788.1	205	66.3415	100	0	0	0	0	0	0	0	0	0	0	0	0	0	0	0	0	0	0	0	0	0	0	0	0	0	0	0	0	0	0	0	0	0
LADK01005592.1	203	69.9507	100	0	0	0	0	0	0	0	0	0	0	0	0	0	0	0	0	0	0	0	0	0	0	0	0	0	0	0	0	0	0	0	0	0
LADK01003407.1	231	65.368	100	0	0	0	0	0	0	0	0	0	0	0	0	0	0	0	0	0	0	0	0	0	0	0	0	0	0	0	0	0	0	0	0	0
LADK01005802.1	429	66.6667	100	0	0	0	0	0	0	0	0	0	0	0	0	0	0	0	0	0	0	0	0	0	0	0	0	0	0	0	0	0	0	0	0	0
LADK01008190.1	234	61.9658	100	0	0	0	0	0	0	0	0	0	0	0	0	0	0	0	0	0	0	0	0	0	0	0	0	0	0	0	0	0	0	0	0	0
LADK01007816.1	351	63.2479	100	0	0	0	0	0	0	0	0	0	0	0	0	0	0	0	0	0	0	0	0	0	0	0	0	0	0	0	0	0	0	0	0	0
LADK01007929.1	323	66.2539	100	0	0	0	0	0	0	0	0	0	0	0	0	0	0	0	0	0	0	0	0	0	0	0	0	0	0	0	0	0	0	0	0	0
LADK01007225.1	221	58.8235	100	0	0	0	0	0	0	0	0	0	0	0	0	0	0	0	0	0	0	0	0	0	0	0	0	0	0	0	0	0	0	0	0	0
LADK01005003.1	722	67.313	100	0	0	0	0	0	0	0	0	0	0	0	0	0	0	0	0	0	0	0	0	0	0	0	0	0	0	0	0	0	0	0	0	0
LADK01007259.1	242	63.6364	100	0	0	0	0	0	0	0	0	0	0	0	0	0	0	0	0	0	0	0	0	0	0	0	0	0	0	0	0	0	0	0	0	0
LADK01004308.1	525	61.5238	100	0	0	0	0	0	0	0	0	0	0	0	0	0	0	0	0	0	0	0	0	0	0	0	0	0	0	0	0	0	0	0	0	0
LADK01004596.1	216	63.8889	100	0	0	0	0	0	0	0	0	0	0	0	0	0	0	0	0	0	0	0	0	0	0	0	0	0	0	0	0	0	0	0	0	0
LADK01004636.1	400	60	100	0	0	0	0	0	0	0	0	0	0	0	0	0	0	0	0	0	0	0	0	0	0	0	0	0	0	0	0	0	0	0	0	0
LADK01000710.1	418	62.6794	100	0	0	0	0	0	0	0	0	0	0	0	0	0	0	0	0	0	0	0	0	0	0	0	0	0	0	0	0	0	0	0	0	0
LADK01004666.1	238	70.1681	100	0	0	0	0	0	0	0	0	0	0	0	0	0	0	0	0	0	0	0	0	0	0	0	0	0	0	0	0	0	0	0	0	0
LADK01006156.1	241	65.5602	100	0	0	0	0	0	0	0	0	0	0	0	0	0	0	0	0	0	0	0	0	0	0	0	0	0	0	0	0	0	0	0	0	0
LADK01004783.1	236	64.4068	100	0	0	0	0	0	0	0	0	0	0	0	0	0	0	0	0	0	0	0	0	0	0	0	0	0	0	0	0	0	0	0	0	0
LADK01001926.1	236	66.1017	100	0	0	0	0	0	0	0	0	0	0	0	0	0	0	0	0	0	0	0	0	0	0	0	0	0	0	0	0	0	0	0	0	0
LADK01005355.1	223	66.3677	100	0	0	0	0	0	0	0	0	0	0	0	0	0	0	0	0	0	0	0	0	0	0	0	0	0	0	0	0	0	0	0	0	0
LADK01004180.1	430	65.1163	100	0	0	0	0	0	0	0	0	0	0	0	0	0	0	0	0	0	0	0	0	0	0	0	0	0	0	0	0	0	0	0	0	0
LADK01004323.1	272	71.3235	100	0	0	0	0	0	0	0	0	0	0	0	0	0	0	0	0	0	0	0	0	0	0	0	0	0	0	0	0	0	0	0	0	0
LADK01004353.1	420	68.3333	100	0	0	0	0	0	0	0	0	0	0	0	0	0	0	0	0	0	0	0	0	0	0	0	0	0	0	0	0	0	0	0	0	0
LADK01006513.1	240	60.8333	100	0	0	0	0	0	0	0	0	0	0	0	0	0	0	0	0	0	0	0	0	0	0	0	0	0	0	0	0	0	0	0	0	0
LADK01004874.1	391	63.4271	100	0	0	0	0	0	0	0	0	0	0	0	0	0	0	0	0	0	0	0	0	0	0	0	0	0	0	0	0	0	0	0	0	0
LADK01003008.1	237	63.7131	100	0	0	0	0	0	0	0	0	0	0	0	0	0	0	0	0	0	0	0	0	0	0	0	0	0	0	0	0	0	0	0	0	0
LADK01007368.1	220	60	100	0	0	0	0	0	0	0	0	0	0	0	0	0	0	0	0	0	0	0	0	0	0	0	0	0	0	0	0	0	0	0	0	0
LADK01004026.1	339	67.2566	100	0	0	0	0	0	0	0	0	0	0	0	0	0	0	0	0	0	0	0	0	0	0	0	0	0	0	0	0	0	0	0	0	0
LADK01007596.1	227	57.7093	100	0	0	0	0	0	0	0	0	0	0	0	0	0	0	0	0	0	0	0	0	0	0	0	0	0	0	0	0	0	0	0	0	0
LADK01004845.1	620	66.9355	100	0	0	0	0	0	0	0	0	0	0	0	0	0	0	0	0	0	0	0	0	0	0	0	0	0	0	0	0	0	0	0	0	0
LADK01006846.1	661	63.3888	100	0	0	0	0	0	0	0	0	0	0	0	0	0	0	0	0	0	0	0	0	0	0	0	0	0	0	0	0	0	0	0	0	0
LADK01003456.1	671	67.0641	100	0	0	0	0	0	0	0	0	0	0	0	0	0	0	0	0	0	0	0	0	0	0	0	0	0	0	0	0	0	0	0	0	0
LADK01006057.1	209	71.7703	100	0	0	0	0	0	0	0	0	0	0	0	0	0	0	0	0	0	0	0	0	0	0	0	0	0	0	0	0	0	0	0	0	0
LADK01005235.1	865	60.4624	100	0	0	0	0	0	0	0	0	0	0	0	0	0	0	0	0	0	0	0	0	0	0	0	0	0	0	0	0	0	0	0	0	0
LADK01005251.1	1031	64.2095	100	0	0	0	0	0	0	0	0	0	0	0	0	0	0	0	0	0	0	0	0	0	0	0	0	0	0	0	0	0	0	0	0	0
LADK01004164.1	241	53.112	100	0	0	0	0	0	0	0	0	0	0	0	0	0	0	0	0	0	0	0	0	0	0	0	0	0	0	0	0	0	0	0	0	0
LADK01000902.1	311	43.0868	100	0	0	0	0	0	0	0	0	0	0	0	0	0	0	0	0	0	0	0	0	0	0	0	0	0	0	0	0	0	0	0	0	0
LADK01003982.1	953	66.107	100	0	0	0	0	0	0	0	0	0	0	0	0	0	0	0	0	0	0	0	0	0	0	0	0	0	0	0	0	0	0	0	0	0
LADK01004195.1	410	62.6829	100	0	0	0	0	0	0	0	0	0	0	0	0	0	0	0	0	0	0	0	0	0	0	0	0	0	0	0	0	0	0	0	0	0
LADK01007903.1	378	65.0794	100	0	0	0	0	0	0	0	0	0	0	0	0	0	0	0	0	0	0	0	0	0	0	0	0	0	0	0	0	0	0	0	0	0
LADK01004268.1	466	66.0944	100	0	0	0	0	0	0	0	0	0	0	0	0	0	0	0	0	0	0	0	0	0	0	0	0	0	0	0	0	0	0	0	0	0
LADK01000440.1	480	62.0833	100	0	0	0	0	0	0	0	0	0	0	0	0	0	0	0	0	0	0	0	0	0	0	0	0	0	0	0	0	0	0	0	0	0
LADK01007388.1	234	67.5214	100	0	0	0	0	0	0	0	0	0	0	0	0	0	0	0	0	0	0	0	0	0	0	0	0	0	0	0	0	0	0	0	0	0
LADK01007232.1	398	64.3216	100	0	0	0	0	0	0	0	0	0	0	0	0	0	0	0	0	0	0	0	0	0	0	0	0	0	0	0	0	0	0	0	0	0
LADK01006946.1	217	66.3594	100	0	0	0	0	0	0	0	0	0	0	0	0	0	0	0	0	0	0	0	0	0	0	0	0	0	0	0	0	0	0	0	0	0
LADK01003401.1	253	66.7984	100	0	0	0	0	0	0	0	0	0	0	0	0	0	0	0	0	0	0	0	0	0	0	0	0	0	0	0	0	0	0	0	0	0
LADK01001004.1	505	63.1683	100	0	0	0	0	0	0	0	0	0	0	0	0	0	0	0	0	0	0	0	0	0	0	0	0	0	0	0	0	0	0	0	0	0
LADK01005564.1	233	66.5236	100	0	0	0	0	0	0	0	0	0	0	0	0	0	0	0	0	0	0	0	0	0	0	0	0	0	0	0	0	0	0	0	0	0
LADK01006343.1	202	66.8317	100	0	0	0	0	0	0	0	0	0	0	0	0	0	0	0	0	0	0	0	0	0	0	0	0	0	0	0	0	0	0	0	0	0
LADK01005419.1	207	59.4203	100	0	0	0	0	0	0	0	0	0	0	0	0	0	0	0	0	0	0	0	0	0	0	0	0	0	0	0	0	0	0	0	0	0
LADK01002246.1	244	67.2131	100	0	0	0	0	0	0	0	0	0	0	0	0	0	0	0	0	0	0	0	0	0	0	0	0	0	0	0	0	0	0	0	0	0
LADK01003646.1	1192	65.2685	100	0	0	0	0	0	0	0	0	0	0	0	0	0	0	0	0	0	0	0	0	0	0	0	0	0	0	0	0	0	0	0	0	0
LADK01002043.1	232	54.3103	100	0	0	0	0	0	0	0	0	0	0	0	0	0	0	0	0	0	0	0	0	0	0	0	0	0	0	0	0	0	0	0	0	0
LADK01004253.1	242	65.7025	100	0	0	0	0	0	0	0	0	0	0	0	0	0	0	0	0	0	0	0	0	0	0	0	0	0	0	0	0	0	0	0	0	0
LADK01003606.1	231	54.5455	100	0	0	0	0	0	0	0	0	0	0	0	0	0	0	0	0	0	0	0	0	0	0	0	0	0	0	0	0	0	0	0	0	0
LADK01004276.1	229	63.3188	100	0	0	0	0	0	0	0	0	0	0	0	0	0	0	0	0	0	0	0	0	0	0	0	0	0	0	0	0	0	0	0	0	0
LADK01002027.1	695	63.741	100	0	0	0	0	0	0	0	0	0	0	0	0	0	0	0	0	0	0	0	0	0	0	0	0	0	0	0	0	0	0	0	0	0
LADK01001831.1	205	57.561	100	0	0	0	0	0	0	0	0	0	0	0	0	0	0	0	0	0	0	0	0	0	0	0	0	0	0	0	0	0	0	0	0	0
LADK01003233.1	210	64.2857	100	0	0	0	0	0	0	0	0	0	0	0	0	0	0	0	0	0	0	0	0	0	0	0	0	0	0	0	0	0	0	0	0	0
LADK01003977.1	209	65.0718	100	0	0	0	0	0	0	0	0	0	0	0	0	0	0	0	0	0	0	0	0	0	0	0	0	0	0	0	0	0	0	0	0	0
LADK01006602.1	525	61.9048	100	0	0	0	0	0	0	0	0	0	0	0	0	0	0	0	0	0	0	0	0	0	0	0	0	0	0	0	0	0	0	0	0	0
LADK01004838.1	210	66.1905	100	0	0	0	0	0	0	0	0	0	0	0	0	0	0	0	0	0	0	0	0	0	0	0	0	0	0	0	0	0	0	0	0	0
LADK01002202.1	816	68.0147	100	0	0	0	0	0	0	0	0	0	0	0	0	0	0	0	0	0	0	0	0	0	0	0	0	0	0	0	0	0	0	0	0	0
LADK01003921.1	238	64.7059	100	0	0	0	0	0	0	0	0	0	0	0	0	0	0	0	0	0	0	0	0	0	0	0	0	0	0	0	0	0	0	0	0	0
LADK01002808.1	722	61.6343	100	0	0	0	0	0	0	0	0	0	0	0	0	0	0	0	0	0	0	0	0	0	0	0	0	0	0	0	0	0	0	0	0	0
LADK01005278.1	421	60.8076	100	0	0	0	0	0	0	0	0	0	0	0	0	0	0	0	0	0	0	0	0	0	0	0	0	0	0	0	0	0	0	0	0	0
LADK01005324.1	234	70.5128	100	0	0	0	0	0	0	0	0	0	0	0	0	0	0	0	0	0	0	0	0	0	0	0	0	0	0	0	0	0	0	0	0	0
LADK01002780.1	364	65.6593	100	0	0	0	0	0	0	0	0	0	0	0	0	0	0	0	0	0	0	0	0	0	0	0	0	0	0	0	0	0	0	0	0	0
LADK01006741.1	402	66.1692	100	0	0	0	0	0	0	0	0	0	0	0	0	0	0	0	0	0	0	0	0	0	0	0	0	0	0	0	0	0	0	0	0	0
LADK01006042.1	381	65.3543	100	0	0	0	0	0	0	0	0	0	0	0	0	0	0	0	0	0	0	0	0	0	0	0	0	0	0	0	0	0	0	0	0	0
LADK01006990.1	202	44.5545	100	0	0	0	0	0	0	0	0	0	0	0	0	0	0	0	0	0	0	0	0	0	0	0	0	0	0	0	0	0	0	0	0	0
LADK01002186.1	595	63.3613	100	0	0	0	0	0	0	0	0	0	0	0	0	0	0	0	0	0	0	0	0	0	0	0	0	0	0	0	0	0	0	0	0	0
LADK01004525.1	398	61.0553	100	0	0	0	0	0	0	0	0	0	0	0	0	0	0	0	0	0	0	0	0	0	0	0	0	0	0	0	0	0	0	0	0	0
LADK01006481.1	444	65.7658	100	0	0	0	0	0	0	0	0	0	0	0	0	0	0	0	0	0	0	0	0	0	0	0	0	0	0	0	0	0	0	0	0	0
LADK01004670.1	346	59.8266	100	0	0	0	0	0	0	0	0	0	0	0	0	0	0	0	0	0	0	0	0	0	0	0	0	0	0	0	0	0	0	0	0	0
LADK01001553.1	583	63.4648	100	0	0	0	0	0	0	0	0	0	0	0	0	0	0	0	0	0	0	0	0	0	0	0	0	0	0	0	0	0	0	0	0	0
LADK01000707.1	684	69.2982	100	0	0	0	0	0	0	0	0	0	0	0	0	0	0	0	0	0	0	0	0	0	0	0	0	0	0	0	0	0	0	0	0	0
LADK01003837.1	445	65.3933	100	0	0	0	0	0	0	0	0	0	0	0	0	0	0	0	0	0	0	0	0	0	0	0	0	0	0	0	0	0	0	0	0	0
LADK01005609.1	250	70	100	0	0	0	0	0	0	0	0	0	0	0	0	0	0	0	0	0	0	0	0	0	0	0	0	0	0	0	0	0	0	0	0	0
LADK01006689.1	234	51.7094	100	0	0	0	0	0	0	0	0	0	0	0	0	0	0	0	0	0	0	0	0	0	0	0	0	0	0	0	0	0	0	0	0	0
LADK01005859.1	226	66.8142	100	0	0	0	0	0	0	0	0	0	0	0	0	0	0	0	0	0	0	0	0	0	0	0	0	0	0	0	0	0	0	0	0	0
LADK01001320.1	241	63.0705	100	0	0	0	0	0	0	0	0	0	0	0	0	0	0	0	0	0	0	0	0	0	0	0	0	0	0	0	0	0	0	0	0	0
LADK01000943.1	470	59.7872	100	0	0	0	0	0	0	0	0	0	0	0	0	0	0	0	0	0	0	0	0	0	0	0	0	0	0	0	0	0	0	0	0	0
LADK01007135.1	241	58.5062	100	0	0	0	0	0	0	0	0	0	0	0	0	0	0	0	0	0	0	0	0	0	0	0	0	0	0	0	0	0	0	0	0	0
LADK01005918.1	233	63.5193	100	0	0	0	0	0	0	0	0	0	0	0	0	0	0	0	0	0	0	0	0	0	0	0	0	0	0	0	0	0	0	0	0	0
LADK01001727.1	240	39.1667	100	0	0	0	0	0	0	0	0	0	0	0	0	0	0	0	0	0	0	0	0	0	0	0	0	0	0	0	0	0	0	0	0	0
LADK01003304.1	1042	28.5029	100	0	0	0	0	0	0	0	0	0	0	0	0	0	0	0	0	0	0	0	0	0	0	0	0	0	0	0	0	0	0	0	0	0
LADK01005473.1	381	67.4541	100	0	0	0	0	0	0	0	0	0	0	0	0	0	0	0	0	0	0	0	0	0	0	0	0	0	0	0	0	0	0	0	0	0
LADK01003568.1	235	62.9787	100	0	0	0	0	0	0	0	0	0	0	0	0	0	0	0	0	0	0	0	0	0	0	0	0	0	0	0	0	0	0	0	0	0
LADK01006658.1	218	63.3028	100	0	0	0	0	0	0	0	0	0	0	0	0	0	0	0	0	0	0	0	0	0	0	0	0	0	0	0	0	0	0	0	0	0
LADK01004390.1	241	63.4855	100	0	0	0	0	0	0	0	0	0	0	0	0	0	0	0	0	0	0	0	0	0	0	0	0	0	0	0	0	0	0	0	0	0
LADK01006754.1	512	65.4297	100	0	0	0	0	0	0	0	0	0	0	0	0	0	0	0	0	0	0	0	0	0	0	0	0	0	0	0	0	0	0	0	0	0
LADK01006955.1	239	60.6695	100	0	0	0	0	0	0	0	0	0	0	0	0	0	0	0	0	0	0	0	0	0	0	0	0	0	0	0	0	0	0	0	0	0
LADK01007941.1	1174	64.3952	100	0	0	0	0	0	0	0	0	0	0	0	0	0	0	0	0	0	0	0	0	0	0	0	0	0	0	0	0	0	0	0	0	0
LADK01002590.1	342	63.1579	100	0	0	0	0	0	0	0	0	0	0	0	0	0	0	0	0	0	0	0	0	0	0	0	0	0	0	0	0	0	0	0	0	0
LADK01001073.1	748	61.0963	100	0	0	0	0	0	0	0	0	0	0	0	0	0	0	0	0	0	0	0	0	0	0	0	0	0	0	0	0	0	0	0	0	0
LADK01001953.1	255	66.6667	100	0	0	0	0	0	0	0	0	0	0	0	0	0	0	0	0	0	0	0	0	0	0	0	0	0	0	0	0	0	0	0	0	0
LADK01003485.1	493	64.9087	100	0	0	0	0	0	0	0	0	0	0	0	0	0	0	0	0	0	0	0	0	0	0	0	0	0	0	0	0	0	0	0	0	0
LADK01003812.1	545	65.8716	100	0	0	0	0	0	0	0	0	0	0	0	0	0	0	0	0	0	0	0	0	0	0	0	0	0	0	0	0	0	0	0	0	0
LADK01003153.1	1171	60.7173	100	0	0	0	0	0	0	0	0	0	0	0	0	0	0	0	0	0	0	0	0	0	0	0	0	0	0	0	0	0	0	0	0	0
LADK01005261.1	447	66.6667	100	0	0	0	0	0	0	0	0	0	0	0	0	0	0	0	0	0	0	0	0	0	0	0	0	0	0	0	0	0	0	0	0	0
LADK01000477.1	509	66.2083	100	0	0	0	0	0	0	0	0	0	0	0	0	0	0	0	0	0	0	0	0	0	0	0	0	0	0	0	0	0	0	0	0	0
LADK01007215.1	232	65.0862	100	0	0	0	0	0	0	0	0	0	0	0	0	0	0	0	0	0	0	0	0	0	0	0	0	0	0	0	0	0	0	0	0	0
LADK01003103.1	241	62.2407	100	0	0	0	0	0	0	0	0	0	0	0	0	0	0	0	0	0	0	0	0	0	0	0	0	0	0	0	0	0	0	0	0	0
LADK01007795.1	244	38.1148	100	0	0	0	0	0	0	0	0	0	0	0	0	0	0	0	0	0	0	0	0	0	0	0	0	0	0	0	0	0	0	0	0	0
LADK01002220.1	329	65.6535	100	0	0	0	0	0	0	0	0	0	0	0	0	0	0	0	0	0	0	0	0	0	0	0	0	0	0	0	0	0	0	0	0	0
LADK01001986.1	237	64.557	100	0	0	0	0	0	0	0	0	0	0	0	0	0	0	0	0	0	0	0	0	0	0	0	0	0	0	0	0	0	0	0	0	0
LADK01005248.1	240	57.9167	100	0	0	0	0	0	0	0	0	0	0	0	0	0	0	0	0	0	0	0	0	0	0	0	0	0	0	0	0	0	0	0	0	0
LADK01007057.1	246	58.1301	100	0	0	0	0	0	0	0	0	0	0	0	0	0	0	0	0	0	0	0	0	0	0	0	0	0	0	0	0	0	0	0	0	0
LADK01003299.1	214	62.6168	100	0	0	0	0	0	0	0	0	0	0	0	0	0	0	0	0	0	0	0	0	0	0	0	0	0	0	0	0	0	0	0	0	0
LADK01005382.1	456	63.5965	100	0	0	0	0	0	0	0	0	0	0	0	0	0	0	0	0	0	0	0	0	0	0	0	0	0	0	0	0	0	0	0	0	0
LADK01000573.1	378	62.4339	100	0	0	0	0	0	0	0	0	0	0	0	0	0	0	0	0	0	0	0	0	0	0	0	0	0	0	0	0	0	0	0	0	0
LADK01000747.1	477	67.7149	100	0	0	0	0	0	0	0	0	0	0	0	0	0	0	0	0	0	0	0	0	0	0	0	0	0	0	0	0	0	0	0	0	0
LADK01005651.1	245	65.3061	100	0	0	0	0	0	0	0	0	0	0	0	0	0	0	0	0	0	0	0	0	0	0	0	0	0	0	0	0	0	0	0	0	0
LADK01005773.1	527	64.8956	100	0	0	0	0	0	0	0	0	0	0	0	0	0	0	0	0	0	0	0	0	0	0	0	0	0	0	0	0	0	0	0	0	0
LADK01001242.1	214	60.7477	100	0	0	0	0	0	0	0	0	0	0	0	0	0	0	0	0	0	0	0	0	0	0	0	0	0	0	0	0	0	0	0	0	0
LADK01007282.1	241	59.3361	100	0	0	0	0	0	0	0	0	0	0	0	0	0	0	0	0	0	0	0	0	0	0	0	0	0	0	0	0	0	0	0	0	0
LADK01007864.1	356	65.1685	100	0	0	0	0	0	0	0	0	0	0	0	0	0	0	0	0	0	0	0	0	0	0	0	0	0	0	0	0	0	0	0	0	0
LADK01005699.1	487	69.6099	100	0	0	0	0	0	0	0	0	0	0	0	0	0	0	0	0	0	0	0	0	0	0	0	0	0	0	0	0	0	0	0	0	0
LADK01006969.1	241	58.0913	100	0	0	0	0	0	0	0	0	0	0	0	0	0	0	0	0	0	0	0	0	0	0	0	0	0	0	0	0	0	0	0	0	0
LADK01003313.1	241	56.8465	100	0	0	0	0	0	0	0	0	0	0	0	0	0	0	0	0	0	0	0	0	0	0	0	0	0	0	0	0	0	0	0	0	0
LADK01003884.1	231	67.0996	100	0	0	0	0	0	0	0	0	0	0	0	0	0	0	0	0	0	0	0	0	0	0	0	0	0	0	0	0	0	0	0	0	0
LADK01005510.1	226	68.1416	100	0	0	0	0	0	0	0	0	0	0	0	0	0	0	0	0	0	0	0	0	0	0	0	0	0	0	0	0	0	0	0	0	0
LADK01001500.1	345	63.7681	100	0	0	0	0	0	0	0	0	0	0	0	0	0	0	0	0	0	0	0	0	0	0	0	0	0	0	0	0	0	0	0	0	0
LADK01004426.1	478	61.9247	100	0	0	0	0	0	0	0	0	0	0	0	0	0	0	0	0	0	0	0	0	0	0	0	0	0	0	0	0	0	0	0	0	0
LADK01005613.1	228	65.7895	100	0	0	0	0	0	0	0	0	0	0	0	0	0	0	0	0	0	0	0	0	0	0	0	0	0	0	0	0	0	0	0	0	0
LADK01003013.1	545	68.4404	100	0	0	0	0	0	0	0	0	0	0	0	0	0	0	0	0	0	0	0	0	0	0	0	0	0	0	0	0	0	0	0	0	0
LADK01006263.1	241	62.2407	100	0	0	0	0	0	0	0	0	0	0	0	0	0	0	0	0	0	0	0	0	0	0	0	0	0	0	0	0	0	0	0	0	0
LADK01007067.1	218	67.8899	100	0	0	0	0	0	0	0	0	0	0	0	0	0	0	0	0	0	0	0	0	0	0	0	0	0	0	0	0	0	0	0	0	0
LADK01007216.1	419	59.6659	100	0	0	0	0	0	0	0	0	0	0	0	0	0	0	0	0	0	0	0	0	0	0	0	0	0	0	0	0	0	0	0	0	0
LADK01004640.1	305	68.1967	100	0	0	0	0	0	0	0	0	0	0	0	0	0	0	0	0	0	0	0	0	0	0	0	0	0	0	0	0	0	0	0	0	0
LADK01003887.1	222	62.6126	100	0	0	0	0	0	0	0	0	0	0	0	0	0	0	0	0	0	0	0	0	0	0	0	0	0	0	0	0	0	0	0	0	0
LADK01002605.1	209	56.9378	100	0	0	0	0	0	0	0	0	0	0	0	0	0	0	0	0	0	0	0	0	0	0	0	0	0	0	0	0	0	0	0	0	0
LADK01004662.1	216	50.9259	100	0	0	0	0	0	0	0	0	0	0	0	0	0	0	0	0	0	0	0	0	0	0	0	0	0	0	0	0	0	0	0	0	0
LADK01008417.1	428	64.9533	100	0	0	0	0	0	0	0	0	0	0	0	0	0	0	0	0	0	0	0	0	0	0	0	0	0	0	0	0	0	0	0	0	0
LADK01006119.1	631	66.0856	100	0	0	0	0	0	0	0	0	0	0	0	0	0	0	0	0	0	0	0	0	0	0	0	0	0	0	0	0	0	0	0	0	0
LADK01004831.1	202	53.9604	100	0	0	0	0	0	0	0	0	0	0	0	0	0	0	0	0	0	0	0	0	0	0	0	0	0	0	0	0	0	0	0	0	0
LADK01001711.1	812	67.6108	100	0	0	0	0	0	0	0	0	0	0	0	0	0	0	0	0	0	0	0	0	0	0	0	0	0	0	0	0	0	0	0	0	0
LADK01001280.1	501	62.0758	100	0	0	0	0	0	0	0	0	0	0	0	0	0	0	0	0	0	0	0	0	0	0	0	0	0	0	0	0	0	0	0	0	0
LADK01000503.1	676	64.497	100	0	0	0	0	0	0	0	0	0	0	0	0	0	0	0	0	0	0	0	0	0	0	0	0	0	0	0	0	0	0	0	0	0
LADK01005400.1	223	58.296	100	0	0	0	0	0	0	0	0	0	0	0	0	0	0	0	0	0	0	0	0	0	0	0	0	0	0	0	0	0	0	0	0	0
LADK01005704.1	308	65.9091	100	0	0	0	0	0	0	0	0	0	0	0	0	0	0	0	0	0	0	0	0	0	0	0	0	0	0	0	0	0	0	0	0	0
LADK01006309.1	365	70.6849	100	0	0	0	0	0	0	0	0	0	0	0	0	0	0	0	0	0	0	0	0	0	0	0	0	0	0	0	0	0	0	0	0	0
LADK01003880.1	813	66.5437	100	0	0	0	0	0	0	0	0	0	0	0	0	0	0	0	0	0	0	0	0	0	0	0	0	0	0	0	0	0	0	0	0	0
LADK01001994.1	540	67.4074	100	0	0	0	0	0	0	0	0	0	0	0	0	0	0	0	0	0	0	0	0	0	0	0	0	0	0	0	0	0	0	0	0	0
LADK01006686.1	232	67.6724	100	0	0	0	0	0	0	0	0	0	0	0	0	0	0	0	0	0	0	0	0	0	0	0	0	0	0	0	0	0	0	0	0	0
LADK01001346.1	530	69.8113	100	0	0	0	0	0	0	0	0	0	0	0	0	0	0	0	0	0	0	0	0	0	0	0	0	0	0	0	0	0	0	0	0	0
LADK01004796.1	204	61.2745	100	0	0	0	0	0	0	0	0	0	0	0	0	0	0	0	0	0	0	0	0	0	0	0	0	0	0	0	0	0	0	0	0	0
LADK01007658.1	241	62.6556	100	0	0	0	0	0	0	0	0	0	0	0	0	0	0	0	0	0	0	0	0	0	0	0	0	0	0	0	0	0	0	0	0	0
LADK01003673.1	827	60.7013	100	0	0	0	0	0	0	0	0	0	0	0	0	0	0	0	0	0	0	0	0	0	0	0	0	0	0	0	0	0	0	0	0	0
LADK01001824.1	202	72.7723	100	0	0	0	0	0	0	0	0	0	0	0	0	0	0	0	0	0	0	0	0	0	0	0	0	0	0	0	0	0	0	0	0	0
LADK01004721.1	599	70.7846	100	0	0	0	0	0	0	0	0	0	0	0	0	0	0	0	0	0	0	0	0	0	0	0	0	0	0	0	0	0	0	0	0	0
LADK01001688.1	363	65.0138	100	0	0	0	0	0	0	0	0	0	0	0	0	0	0	0	0	0	0	0	0	0	0	0	0	0	0	0	0	0	0	0	0	0
LADK01003318.1	232	66.3793	100	0	0	0	0	0	0	0	0	0	0	0	0	0	0	0	0	0	0	0	0	0	0	0	0	0	0	0	0	0	0	0	0	0
LADK01007071.1	671	65.1267	100	0	0	0	0	0	0	0	0	0	0	0	0	0	0	0	0	0	0	0	0	0	0	0	0	0	0	0	0	0	0	0	0	0
LADK01007866.1	447	64.6532	100	0	0	0	0	0	0	0	0	0	0	0	0	0	0	0	0	0	0	0	0	0	0	0	0	0	0	0	0	0	0	0	0	0
LADK01003344.1	688	63.9535	100	0	0	0	0	0	0	0	0	0	0	0	0	0	0	0	0	0	0	0	0	0	0	0	0	0	0	0	0	0	0	0	0	0
LADK01007303.1	224	64.7321	100	0	0	0	0	0	0	0	0	0	0	0	0	0	0	0	0	0	0	0	0	0	0	0	0	0	0	0	0	0	0	0	0	0
LADK01001742.1	307	67.101	100	0	0	0	0	0	0	0	0	0	0	0	0	0	0	0	0	0	0	0	0	0	0	0	0	0	0	0	0	0	0	0	0	0
LADK01003655.1	241	68.8797	100	0	0	0	0	0	0	0	0	0	0	0	0	0	0	0	0	0	0	0	0	0	0	0	0	0	0	0	0	0	0	0	0	0
LADK01003492.1	631	62.599	100	0	0	0	0	0	0	0	0	0	0	0	0	0	0	0	0	0	0	0	0	0	0	0	0	0	0	0	0	0	0	0	0	0
LADK01006774.1	238	61.7647	100	0	0	0	0	0	0	0	0	0	0	0	0	0	0	0	0	0	0	0	0	0	0	0	0	0	0	0	0	0	0	0	0	0
LADK01005935.1	798	62.2807	100	0	0	0	0	0	0	0	0	0	0	0	0	0	0	0	0	0	0	0	0	0	0	0	0	0	0	0	0	0	0	0	0	0
LADK01004468.1	219	71.2329	100	0	0	0	0	0	0	0	0	0	0	0	0	0	0	0	0	0	0	0	0	0	0	0	0	0	0	0	0	0	0	0	0	0
LADK01002726.1	203	66.9951	100	0	0	0	0	0	0	0	0	0	0	0	0	0	0	0	0	0	0	0	0	0	0	0	0	0	0	0	0	0	0	0	0	0
LADK01006657.1	235	57.4468	100	0	0	0	0	0	0	0	0	0	0	0	0	0	0	0	0	0	0	0	0	0	0	0	0	0	0	0	0	0	0	0	0	0
LADK01007094.1	239	61.5063	100	0	0	0	0	0	0	0	0	0	0	0	0	0	0	0	0	0	0	0	0	0	0	0	0	0	0	0	0	0	0	0	0	0
LADK01003056.1	221	60.6335	100	0	0	0	0	0	0	0	0	0	0	0	0	0	0	0	0	0	0	0	0	0	0	0	0	0	0	0	0	0	0	0	0	0
LADK01006610.1	240	67.9167	100	0	0	0	0	0	0	0	0	0	0	0	0	0	0	0	0	0	0	0	0	0	0	0	0	0	0	0	0	0	0	0	0	0
LADK01008034.1	554	62.0939	100	0	0	0	0	0	0	0	0	0	0	0	0	0	0	0	0	0	0	0	0	0	0	0	0	0	0	0	0	0	0	0	0	0
LADK01006800.1	226	69.469	100	0	0	0	0	0	0	0	0	0	0	0	0	0	0	0	0	0	0	0	0	0	0	0	0	0	0	0	0	0	0	0	0	0
LADK01007526.1	238	53.3613	100	0	0	0	0	0	0	0	0	0	0	0	0	0	0	0	0	0	0	0	0	0	0	0	0	0	0	0	0	0	0	0	0	0
LADK01004659.1	269	60.9665	100	0	0	0	0	0	0	0	0	0	0	0	0	0	0	0	0	0	0	0	0	0	0	0	0	0	0	0	0	0	0	0	0	0
LADK01001783.1	681	63.1424	100	0	0	0	0	0	0	0	0	0	0	0	0	0	0	0	0	0	0	0	0	0	0	0	0	0	0	0	0	0	0	0	0	0
LADK01002733.1	205	59.5122	100	0	0	0	0	0	0	0	0	0	0	0	0	0	0	0	0	0	0	0	0	0	0	0	0	0	0	0	0	0	0	0	0	0
LADK01002693.1	562	53.3808	100	0	0	0	0	0	0	0	0	0	0	0	0	0	0	0	0	0	0	0	0	0	0	0	0	0	0	0	0	0	0	0	0	0
LADK01004532.1	236	68.2203	100	0	0	0	0	0	0	0	0	0	0	0	0	0	0	0	0	0	0	0	0	0	0	0	0	0	0	0	0	0	0	0	0	0
LADK01007196.1	328	65.2439	100	0	0	0	0	0	0	0	0	0	0	0	0	0	0	0	0	0	0	0	0	0	0	0	0	0	0	0	0	0	0	0	0	0
LADK01002531.1	467	64.8822	100	0	0	0	0	0	0	0	0	0	0	0	0	0	0	0	0	0	0	0	0	0	0	0	0	0	0	0	0	0	0	0	0	0
LADK01002103.1	235	66.8085	100	0	0	0	0	0	0	0	0	0	0	0	0	0	0	0	0	0	0	0	0	0	0	0	0	0	0	0	0	0	0	0	0	0
LADK01003549.1	241	66.39	100	0	0	0	0	0	0	0	0	0	0	0	0	0	0	0	0	0	0	0	0	0	0	0	0	0	0	0	0	0	0	0	0	0
LADK01007746.1	238	68.4874	100	0	0	0	0	0	0	0	0	0	0	0	0	0	0	0	0	0	0	0	0	0	0	0	0	0	0	0	0	0	0	0	0	0
LADK01001075.1	456	66.886	100	0	0	0	0	0	0	0	0	0	0	0	0	0	0	0	0	0	0	0	0	0	0	0	0	0	0	0	0	0	0	0	0	0
LADK01007509.1	238	59.6639	100	0	0	0	0	0	0	0	0	0	0	0	0	0	0	0	0	0	0	0	0	0	0	0	0	0	0	0	0	0	0	0	0	0
LADK01002678.1	526	65.7795	100	0	0	0	0	0	0	0	0	0	0	0	0	0	0	0	0	0	0	0	0	0	0	0	0	0	0	0	0	0	0	0	0	0
LADK01006016.1	207	60.3865	100	0	0	0	0	0	0	0	0	0	0	0	0	0	0	0	0	0	0	0	0	0	0	0	0	0	0	0	0	0	0	0	0	0
LADK01001576.1	230	65.2174	100	0	0	0	0	0	0	0	0	0	0	0	0	0	0	0	0	0	0	0	0	0	0	0	0	0	0	0	0	0	0	0	0	0
LADK01008456.1	396	65.1515	100	0	0	0	0	0	0	0	0	0	0	0	0	0	0	0	0	0	0	0	0	0	0	0	0	0	0	0	0	0	0	0	0	0
LADK01007896.1	1277	63.4299	100	0	0	0	0	0	0	0	0	0	0	0	0	0	0	0	0	0	0	0	0	0	0	0	0	0	0	0	0	0	0	0	0	0
LADK01002129.1	241	63.0705	100	0	0	0	0	0	0	0	0	0	0	0	0	0	0	0	0	0	0	0	0	0	0	0	0	0	0	0	0	0	0	0	0	0
LADK01004451.1	333	61.5616	100	0	0	0	0	0	0	0	0	0	0	0	0	0	0	0	0	0	0	0	0	0	0	0	0	0	0	0	0	0	0	0	0	0
LADK01003671.1	242	66.9421	100	0	0	0	0	0	0	0	0	0	0	0	0	0	0	0	0	0	0	0	0	0	0	0	0	0	0	0	0	0	0	0	0	0
LADK01005783.1	427	60.8899	100	0	0	0	0	0	0	0	0	0	0	0	0	0	0	0	0	0	0	0	0	0	0	0	0	0	0	0	0	0	0	0	0	0
LADK01006748.1	236	61.0169	100	0	0	0	0	0	0	0	0	0	0	0	0	0	0	0	0	0	0	0	0	0	0	0	0	0	0	0	0	0	0	0	0	0
LADK01003123.1	345	67.5362	100	0	0	0	0	0	0	0	0	0	0	0	0	0	0	0	0	0	0	0	0	0	0	0	0	0	0	0	0	0	0	0	0	0
LADK01007007.1	417	66.9065	100	0	0	0	0	0	0	0	0	0	0	0	0	0	0	0	0	0	0	0	0	0	0	0	0	0	0	0	0	0	0	0	0	0
LADK01003583.1	241	68.8797	100	0	0	0	0	0	0	0	0	0	0	0	0	0	0	0	0	0	0	0	0	0	0	0	0	0	0	0	0	0	0	0	0	0
LADK01005020.1	241	68.4647	100	0	0	0	0	0	0	0	0	0	0	0	0	0	0	0	0	0	0	0	0	0	0	0	0	0	0	0	0	0	0	0	0	0
LADK01001173.1	240	70.8333	100	0	0	0	0	0	0	0	0	0	0	0	0	0	0	0	0	0	0	0	0	0	0	0	0	0	0	0	0	0	0	0	0	0
LADK01001151.1	241	69.2946	100	0	0	0	0	0	0	0	0	0	0	0	0	0	0	0	0	0	0	0	0	0	0	0	0	0	0	0	0	0	0	0	0	0
LADK01004031.1	235	65.9574	100	0	0	0	0	0	0	0	0	0	0	0	0	0	0	0	0	0	0	0	0	0	0	0	0	0	0	0	0	0	0	0	0	0
LADK01005101.1	404	63.6139	100	0	0	0	0	0	0	0	0	0	0	0	0	0	0	0	0	0	0	0	0	0	0	0	0	0	0	0	0	0	0	0	0	0
LADK01003560.1	230	67.8261	100	0	0	0	0	0	0	0	0	0	0	0	0	0	0	0	0	0	0	0	0	0	0	0	0	0	0	0	0	0	0	0	0	0
LADK01001605.1	1235	64.8583	100	0	0	0	0	0	0	0	0	0	0	0	0	0	0	0	0	0	0	0	0	0	0	0	0	0	0	0	0	0	0	0	0	0
LADK01000579.1	309	66.9903	100	0	0	0	0	0	0	0	0	0	0	0	0	0	0	0	0	0	0	0	0	0	0	0	0	0	0	0	0	0	0	0	0	0
LADK01004990.1	397	64.4836	100	0	0	0	0	0	0	0	0	0	0	0	0	0	0	0	0	0	0	0	0	0	0	0	0	0	0	0	0	0	0	0	0	0
LADK01004598.1	412	64.0777	100	0	0	0	0	0	0	0	0	0	0	0	0	0	0	0	0	0	0	0	0	0	0	0	0	0	0	0	0	0	0	0	0	0
LADK01005236.1	233	64.3777	100	0	0	0	0	0	0	0	0	0	0	0	0	0	0	0	0	0	0	0	0	0	0	0	0	0	0	0	0	0	0	0	0	0
LADK01006731.1	246	62.6016	100	0	0	0	0	0	0	0	0	0	0	0	0	0	0	0	0	0	0	0	0	0	0	0	0	0	0	0	0	0	0	0	0	0
LADK01000677.1	350	62.2857	100	0	0	0	0	0	0	0	0	0	0	0	0	0	0	0	0	0	0	0	0	0	0	0	0	0	0	0	0	0	0	0	0	0
LADK01007372.1	224	64.2857	100	0	0	0	0	0	0	0	0	0	0	0	0	0	0	0	0	0	0	0	0	0	0	0	0	0	0	0	0	0	0	0	0	0
LADK01000988.1	251	62.5498	100	0	0	0	0	0	0	0	0	0	0	0	0	0	0	0	0	0	0	0	0	0	0	0	0	0	0	0	0	0	0	0	0	0
LADK01002522.1	238	69.7479	100	0	0	0	0	0	0	0	0	0	0	0	0	0	0	0	0	0	0	0	0	0	0	0	0	0	0	0	0	0	0	0	0	0
LADK01001129.1	1699	62.0954	100	0	0	0	0	0	0	0	0	0	0	0	0	0	0	0	0	0	0	0	0	0	0	0	0	0	0	0	0	0	0	0	0	0
LADK01006715.1	241	64.3154	100	0	0	0	0	0	0	0	0	0	0	0	0	0	0	0	0	0	0	0	0	0	0	0	0	0	0	0	0	0	0	0	0	0
LADK01004528.1	591	67.8511	100	0	0	0	0	0	0	0	0	0	0	0	0	0	0	0	0	0	0	0	0	0	0	0	0	0	0	0	0	0	0	0	0	0
LADK01000638.1	808	62.6238	100	0	0	0	0	0	0	0	0	0	0	0	0	0	0	0	0	0	0	0	0	0	0	0	0	0	0	0	0	0	0	0	0	0
LADK01002224.1	241	69.2946	100	0	0	0	0	0	0	0	0	0	0	0	0	0	0	0	0	0	0	0	0	0	0	0	0	0	0	0	0	0	0	0	0	0
LADK01004568.1	202	62.3762	100	0	0	0	0	0	0	0	0	0	0	0	0	0	0	0	0	0	0	0	0	0	0	0	0	0	0	0	0	0	0	0	0	0
LADK01004326.1	244	52.0492	100	0	0	0	0	0	0	0	0	0	0	0	0	0	0	0	0	0	0	0	0	0	0	0	0	0	0	0	0	0	0	0	0	0
LADK01003753.1	458	67.6856	100	0	0	0	0	0	0	0	0	0	0	0	0	0	0	0	0	0	0	0	0	0	0	0	0	0	0	0	0	0	0	0	0	0
LADK01000921.1	395	65.3165	100	0	0	0	0	0	0	0	0	0	0	0	0	0	0	0	0	0	0	0	0	0	0	0	0	0	0	0	0	0	0	0	0	0
LADK01007127.1	241	63.4855	100	0	0	0	0	0	0	0	0	0	0	0	0	0	0	0	0	0	0	0	0	0	0	0	0	0	0	0	0	0	0	0	0	0
LADK01006080.1	613	63.1321	100	0	0	0	0	0	0	0	0	0	0	0	0	0	0	0	0	0	0	0	0	0	0	0	0	0	0	0	0	0	0	0	0	0
LADK01001802.1	417	32.6139	100	0	0	0	0	0	0	0	0	0	0	0	0	0	0	0	0	0	0	0	0	0	0	0	0	0	0	0	0	0	0	0	0	0
LADK01001507.1	527	64.3264	100	0	0	0	0	0	0	0	0	0	0	0	0	0	0	0	0	0	0	0	0	0	0	0	0	0	0	0	0	0	0	0	0	0
LADK01003093.1	231	64.9351	100	0	0	0	0	0	0	0	0	0	0	0	0	0	0	0	0	0	0	0	0	0	0	0	0	0	0	0	0	0	0	0	0	0
LADK01002964.1	481	67.3597	100	0	0	0	0	0	0	0	0	0	0	0	0	0	0	0	0	0	0	0	0	0	0	0	0	0	0	0	0	0	0	0	0	0
LADK01008020.1	393	62.8499	100	0	0	0	0	0	0	0	0	0	0	0	0	0	0	0	0	0	0	0	0	0	0	0	0	0	0	0	0	0	0	0	0	0
LADK01006340.1	236	64.4068	100	0	0	0	0	0	0	0	0	0	0	0	0	0	0	0	0	0	0	0	0	0	0	0	0	0	0	0	0	0	0	0	0	0
LADK01004318.1	305	68.5246	100	0	0	0	0	0	0	0	0	0	0	0	0	0	0	0	0	0	0	0	0	0	0	0	0	0	0	0	0	0	0	0	0	0
LADK01006606.1	678	64.7493	100	0	0	0	0	0	0	0	0	0	0	0	0	0	0	0	0	0	0	0	0	0	0	0	0	0	0	0	0	0	0	0	0	0
LADK01003612.1	241	68.0498	100	0	0	0	0	0	0	0	0	0	0	0	0	0	0	0	0	0	0	0	0	0	0	0	0	0	0	0	0	0	0	0	0	0
LADK01001371.1	241	62.6556	100	0	0	0	0	0	0	0	0	0	0	0	0	0	0	0	0	0	0	0	0	0	0	0	0	0	0	0	0	0	0	0	0	0
LADK01003574.1	467	63.1692	100	0	0	0	0	0	0	0	0	0	0	0	0	0	0	0	0	0	0	0	0	0	0	0	0	0	0	0	0	0	0	0	0	0
LADK01005913.1	703	61.8777	100	0	0	0	0	0	0	0	0	0	0	0	0	0	0	0	0	0	0	0	0	0	0	0	0	0	0	0	0	0	0	0	0	0
LADK01002973.1	511	64.3836	100	0	0	0	0	0	0	0	0	0	0	0	0	0	0	0	0	0	0	0	0	0	0	0	0	0	0	0	0	0	0	0	0	0
LADK01004419.1	227	70.0441	100	0	0	0	0	0	0	0	0	0	0	0	0	0	0	0	0	0	0	0	0	0	0	0	0	0	0	0	0	0	0	0	0	0
LADK01002692.1	454	62.9956	100	0	0	0	0	0	0	0	0	0	0	0	0	0	0	0	0	0	0	0	0	0	0	0	0	0	0	0	0	0	0	0	0	0
LADK01005620.1	241	61.4108	100	0	0	0	0	0	0	0	0	0	0	0	0	0	0	0	0	0	0	0	0	0	0	0	0	0	0	0	0	0	0	0	0	0
LADK01008243.1	229	69.869	100	0	0	0	0	0	0	0	0	0	0	0	0	0	0	0	0	0	0	0	0	0	0	0	0	0	0	0	0	0	0	0	0	0
LADK01006323.1	238	68.4874	100	0	0	0	0	0	0	0	0	0	0	0	0	0	0	0	0	0	0	0	0	0	0	0	0	0	0	0	0	0	0	0	0	0
LADK01006255.1	241	66.39	100	0	0	0	0	0	0	0	0	0	0	0	0	0	0	0	0	0	0	0	0	0	0	0	0	0	0	0	0	0	0	0	0	0
LADK01000524.1	445	70.1124	100	0	0	0	0	0	0	0	0	0	0	0	0	0	0	0	0	0	0	0	0	0	0	0	0	0	0	0	0	0	0	0	0	0
LADK01000652.1	453	69.9779	100	0	0	0	0	0	0	0	0	0	0	0	0	0	0	0	0	0	0	0	0	0	0	0	0	0	0	0	0	0	0	0	0	0
LADK01004311.1	241	62.2407	100	0	0	0	0	0	0	0	0	0	0	0	0	0	0	0	0	0	0	0	0	0	0	0	0	0	0	0	0	0	0	0	0	0
LADK01006151.1	241	58.9212	100	0	0	0	0	0	0	0	0	0	0	0	0	0	0	0	0	0	0	0	0	0	0	0	0	0	0	0	0	0	0	0	0	0
LADK01002543.1	267	66.2921	100	0	0	0	0	0	0	0	0	0	0	0	0	0	0	0	0	0	0	0	0	0	0	0	0	0	0	0	0	0	0	0	0	0
LADK01004033.1	216	68.9815	100	0	0	0	0	0	0	0	0	0	0	0	0	0	0	0	0	0	0	0	0	0	0	0	0	0	0	0	0	0	0	0	0	0
LADK01005059.1	223	71.3004	100	0	0	0	0	0	0	0	0	0	0	0	0	0	0	0	0	0	0	0	0	0	0	0	0	0	0	0	0	0	0	0	0	0
LADK01007405.1	221	61.5385	100	0	0	0	0	0	0	0	0	0	0	0	0	0	0	0	0	0	0	0	0	0	0	0	0	0	0	0	0	0	0	0	0	0
LADK01007081.1	242	65.7025	100	0	0	0	0	0	0	0	0	0	0	0	0	0	0	0	0	0	0	0	0	0	0	0	0	0	0	0	0	0	0	0	0	0
LADK01003272.1	238	60.5042	100	0	0	0	0	0	0	0	0	0	0	0	0	0	0	0	0	0	0	0	0	0	0	0	0	0	0	0	0	0	0	0	0	0
LADK01000758.1	717	65.4114	100	0	0	0	0	0	0	0	0	0	0	0	0	0	0	0	0	0	0	0	0	0	0	0	0	0	0	0	0	0	0	0	0	0
LADK01007792.1	241	65.9751	100	0	0	0	0	0	0	0	0	0	0	0	0	0	0	0	0	0	0	0	0	0	0	0	0	0	0	0	0	0	0	0	0	0
LADK01006435.1	222	63.0631	100	0	0	0	0	0	0	0	0	0	0	0	0	0	0	0	0	0	0	0	0	0	0	0	0	0	0	0	0	0	0	0	0	0
LADK01000627.1	450	65.3333	100	0	0	0	0	0	0	0	0	0	0	0	0	0	0	0	0	0	0	0	0	0	0	0	0	0	0	0	0	0	0	0	0	0
LADK01005482.1	774	63.0491	100	0	0	0	0	0	0	0	0	0	0	0	0	0	0	0	0	0	0	0	0	0	0	0	0	0	0	0	0	0	0	0	0	0
LADK01005276.1	241	51.0373	100	0	0	0	0	0	0	0	0	0	0	0	0	0	0	0	0	0	0	0	0	0	0	0	0	0	0	0	0	0	0	0	0	0
LADK01005502.1	236	40.678	100	0	0	0	0	0	0	0	0	0	0	0	0	0	0	0	0	0	0	0	0	0	0	0	0	0	0	0	0	0	0	0	0	0
LADK01008084.1	433	69.0531	100	0	0	0	0	0	0	0	0	0	0	0	0	0	0	0	0	0	0	0	0	0	0	0	0	0	0	0	0	0	0	0	0	0
LADK01007318.1	241	63.0705	100	0	0	0	0	0	0	0	0	0	0	0	0	0	0	0	0	0	0	0	0	0	0	0	0	0	0	0	0	0	0	0	0	0
LADK01000760.1	218	64.2202	100	0	0	0	0	0	0	0	0	0	0	0	0	0	0	0	0	0	0	0	0	0	0	0	0	0	0	0	0	0	0	0	0	0
LADK01002320.1	239	68.6192	100	0	0	0	0	0	0	0	0	0	0	0	0	0	0	0	0	0	0	0	0	0	0	0	0	0	0	0	0	0	0	0	0	0
LADK01004601.1	405	63.7037	100	0	0	0	0	0	0	0	0	0	0	0	0	0	0	0	0	0	0	0	0	0	0	0	0	0	0	0	0	0	0	0	0	0
LADK01006414.1	206	63.1068	100	0	0	0	0	0	0	0	0	0	0	0	0	0	0	0	0	0	0	0	0	0	0	0	0	0	0	0	0	0	0	0	0	0
LADK01003879.1	241	61.4108	100	0	0	0	0	0	0	0	0	0	0	0	0	0	0	0	0	0	0	0	0	0	0	0	0	0	0	0	0	0	0	0	0	0
LADK01000517.1	289	65.3979	100	0	0	0	0	0	0	0	0	0	0	0	0	0	0	0	0	0	0	0	0	0	0	0	0	0	0	0	0	0	0	0	0	0
LADK01002903.1	576	66.1458	100	0	0	0	0	0	0	0	0	0	0	0	0	0	0	0	0	0	0	0	0	0	0	0	0	0	0	0	0	0	0	0	0	0
LADK01002307.1	222	58.1081	100	0	0	0	0	0	0	0	0	0	0	0	0	0	0	0	0	0	0	0	0	0	0	0	0	0	0	0	0	0	0	0	0	0
LADK01003766.1	413	65.8596	100	0	0	0	0	0	0	0	0	0	0	0	0	0	0	0	0	0	0	0	0	0	0	0	0	0	0	0	0	0	0	0	0	0
LADK01001774.1	395	58.9873	100	0	0	0	0	0	0	0	0	0	0	0	0	0	0	0	0	0	0	0	0	0	0	0	0	0	0	0	0	0	0	0	0	0
LADK01000521.1	772	63.2124	100	0	0	0	0	0	0	0	0	0	0	0	0	0	0	0	0	0	0	0	0	0	0	0	0	0	0	0	0	0	0	0	0	0
LADK01001799.1	240	67.0833	100	0	0	0	0	0	0	0	0	0	0	0	0	0	0	0	0	0	0	0	0	0	0	0	0	0	0	0	0	0	0	0	0	0
LADK01007334.1	242	64.0496	100	0	0	0	0	0	0	0	0	0	0	0	0	0	0	0	0	0	0	0	0	0	0	0	0	0	0	0	0	0	0	0	0	0
LADK01004404.1	276	70.2899	100	0	0	0	0	0	0	0	0	0	0	0	0	0	0	0	0	0	0	0	0	0	0	0	0	0	0	0	0	0	0	0	0	0
LADK01006890.1	240	65.4167	100	0	0	0	0	0	0	0	0	0	0	0	0	0	0	0	0	0	0	0	0	0	0	0	0	0	0	0	0	0	0	0	0	0
LADK01008021.1	353	59.2068	100	0	0	0	0	0	0	0	0	0	0	0	0	0	0	0	0	0	0	0	0	0	0	0	0	0	0	0	0	0	0	0	0	0
LADK01005796.1	230	59.1304	100	0	0	0	0	0	0	0	0	0	0	0	0	0	0	0	0	0	0	0	0	0	0	0	0	0	0	0	0	0	0	0	0	0
LADK01003369.1	241	63.9004	100	0	0	0	0	0	0	0	0	0	0	0	0	0	0	0	0	0	0	0	0	0	0	0	0	0	0	0	0	0	0	0	0	0
LADK01005951.1	221	65.1584	100	0	0	0	0	0	0	0	0	0	0	0	0	0	0	0	0	0	0	0	0	0	0	0	0	0	0	0	0	0	0	0	0	0
LADK01001750.1	539	61.7811	100	0	0	0	0	0	0	0	0	0	0	0	0	0	0	0	0	0	0	0	0	0	0	0	0	0	0	0	0	0	0	0	0	0
LADK01004834.1	204	66.1765	100	0	0	0	0	0	0	0	0	0	0	0	0	0	0	0	0	0	0	0	0	0	0	0	0	0	0	0	0	0	0	0	0	0
LADK01002994.1	375	61.0667	100	0	0	0	0	0	0	0	0	0	0	0	0	0	0	0	0	0	0	0	0	0	0	0	0	0	0	0	0	0	0	0	0	0
LADK01008009.1	759	55.336	100	0	0	0	0	0	0	0	0	0	0	0	0	0	0	0	0	0	0	0	0	0	0	0	0	0	0	0	0	0	0	0	0	0
LADK01005566.1	512	59.5703	100	0	0	0	0	0	0	0	0	0	0	0	0	0	0	0	0	0	0	0	0	0	0	0	0	0	0	0	0	0	0	0	0	0
LADK01001760.1	369	65.8537	100	0	0	0	0	0	0	0	0	0	0	0	0	0	0	0	0	0	0	0	0	0	0	0	0	0	0	0	0	0	0	0	0	0
LADK01000682.1	448	62.5	100	0	0	0	0	0	0	0	0	0	0	0	0	0	0	0	0	0	0	0	0	0	0	0	0	0	0	0	0	0	0	0	0	0
LADK01006644.1	237	54.8523	100	0	0	0	0	0	0	0	0	0	0	0	0	0	0	0	0	0	0	0	0	0	0	0	0	0	0	0	0	0	0	0	0	0
LADK01008210.1	424	70.283	100	0	0	0	0	0	0	0	0	0	0	0	0	0	0	0	0	0	0	0	0	0	0	0	0	0	0	0	0	0	0	0	0	0
LADK01007040.1	238	64.7059	100	0	0	0	0	0	0	0	0	0	0	0	0	0	0	0	0	0	0	0	0	0	0	0	0	0	0	0	0	0	0	0	0	0
LADK01006087.1	835	60.1198	100	0	0	0	0	0	0	0	0	0	0	0	0	0	0	0	0	0	0	0	0	0	0	0	0	0	0	0	0	0	0	0	0	0
LADK01007466.1	240	37.9167	100	0	0	0	0	0	0	0	0	0	0	0	0	0	0	0	0	0	0	0	0	0	0	0	0	0	0	0	0	0	0	0	0	0
LADK01000805.1	565	68.1416	100	0	0	0	0	0	0	0	0	0	0	0	0	0	0	0	0	0	0	0	0	0	0	0	0	0	0	0	0	0	0	0	0	0
LADK01005912.1	512	65.2344	100	0	0	0	0	0	0	0	0	0	0	0	0	0	0	0	0	0	0	0	0	0	0	0	0	0	0	0	0	0	0	0	0	0
LADK01000880.1	588	61.0544	100	0	0	0	0	0	0	0	0	0	0	0	0	0	0	0	0	0	0	0	0	0	0	0	0	0	0	0	0	0	0	0	0	0
LADK01001240.1	339	71.3864	100	0	0	0	0	0	0	0	0	0	0	0	0	0	0	0	0	0	0	0	0	0	0	0	0	0	0	0	0	0	0	0	0	0
LADK01001030.1	225	63.5556	100	0	0	0	0	0	0	0	0	0	0	0	0	0	0	0	0	0	0	0	0	0	0	0	0	0	0	0	0	0	0	0	0	0
LADK01006525.1	763	60.6815	100	0	0	0	0	0	0	0	0	0	0	0	0	0	0	0	0	0	0	0	0	0	0	0	0	0	0	0	0	0	0	0	0	0
LADK01003352.1	548	66.7883	100	0	0	0	0	0	0	0	0	0	0	0	0	0	0	0	0	0	0	0	0	0	0	0	0	0	0	0	0	0	0	0	0	0
LADK01006583.1	230	59.5652	100	0	0	0	0	0	0	0	0	0	0	0	0	0	0	0	0	0	0	0	0	0	0	0	0	0	0	0	0	0	0	0	0	0
LADK01003985.1	316	66.7722	100	0	0	0	0	0	0	0	0	0	0	0	0	0	0	0	0	0	0	0	0	0	0	0	0	0	0	0	0	0	0	0	0	0
LADK01004609.1	237	56.962	100	0	0	0	0	0	0	0	0	0	0	0	0	0	0	0	0	0	0	0	0	0	0	0	0	0	0	0	0	0	0	0	0	0
LADK01004222.1	214	69.1589	100	0	0	0	0	0	0	0	0	0	0	0	0	0	0	0	0	0	0	0	0	0	0	0	0	0	0	0	0	0	0	0	0	0
LADK01004407.1	208	72.5962	100	0	0	0	0	0	0	0	0	0	0	0	0	0	0	0	0	0	0	0	0	0	0	0	0	0	0	0	0	0	0	0	0	0
LADK01003691.1	404	66.5842	100	0	0	0	0	0	0	0	0	0	0	0	0	0	0	0	0	0	0	0	0	0	0	0	0	0	0	0	0	0	0	0	0	0
LADK01004507.1	249	57.0281	100	0	0	0	0	0	0	0	0	0	0	0	0	0	0	0	0	0	0	0	0	0	0	0	0	0	0	0	0	0	0	0	0	0
LADK01003315.1	712	67.6966	100	0	0	0	0	0	0	0	0	0	0	0	0	0	0	0	0	0	0	0	0	0	0	0	0	0	0	0	0	0	0	0	0	0
LADK01001480.1	312	63.4615	100	0	0	0	0	0	0	0	0	0	0	0	0	0	0	0	0	0	0	0	0	0	0	0	0	0	0	0	0	0	0	0	0	0
LADK01004998.1	246	67.0732	100	0	0	0	0	0	0	0	0	0	0	0	0	0	0	0	0	0	0	0	0	0	0	0	0	0	0	0	0	0	0	0	0	0
LADK01007528.1	230	62.1739	100	0	0	0	0	0	0	0	0	0	0	0	0	0	0	0	0	0	0	0	0	0	0	0	0	0	0	0	0	0	0	0	0	0
LADK01006053.1	230	68.2609	100	0	0	0	0	0	0	0	0	0	0	0	0	0	0	0	0	0	0	0	0	0	0	0	0	0	0	0	0	0	0	0	0	0
LADK01006422.1	214	59.3458	100	0	0	0	0	0	0	0	0	0	0	0	0	0	0	0	0	0	0	0	0	0	0	0	0	0	0	0	0	0	0	0	0	0
LADK01004411.1	222	63.964	100	0	0	0	0	0	0	0	0	0	0	0	0	0	0	0	0	0	0	0	0	0	0	0	0	0	0	0	0	0	0	0	0	0
LADK01006659.1	215	68.8372	100	0	0	0	0	0	0	0	0	0	0	0	0	0	0	0	0	0	0	0	0	0	0	0	0	0	0	0	0	0	0	0	0	0
LADK01007430.1	221	67.4208	100	0	0	0	0	0	0	0	0	0	0	0	0	0	0	0	0	0	0	0	0	0	0	0	0	0	0	0	0	0	0	0	0	0
LADK01005198.1	233	61.8026	100	0	0	0	0	0	0	0	0	0	0	0	0	0	0	0	0	0	0	0	0	0	0	0	0	0	0	0	0	0	0	0	0	0
LADK01002155.1	355	60	100	0	0	0	0	0	0	0	0	0	0	0	0	0	0	0	0	0	0	0	0	0	0	0	0	0	0	0	0	0	0	0	0	0
LADK01007681.1	241	56.8465	100	0	0	0	0	0	0	0	0	0	0	0	0	0	0	0	0	0	0	0	0	0	0	0	0	0	0	0	0	0	0	0	0	0
LADK01005806.1	603	64.6766	100	0	0	0	0	0	0	0	0	0	0	0	0	0	0	0	0	0	0	0	0	0	0	0	0	0	0	0	0	0	0	0	0	0
LADK01005108.1	230	70	100	0	0	0	0	0	0	0	0	0	0	0	0	0	0	0	0	0	0	0	0	0	0	0	0	0	0	0	0	0	0	0	0	0
LADK01003741.1	546	56.9597	100	0	0	0	0	0	0	0	0	0	0	0	0	0	0	0	0	0	0	0	0	0	0	0	0	0	0	0	0	0	0	0	0	0
LADK01003064.1	204	50.4902	100	0	0	0	0	0	0	0	0	0	0	0	0	0	0	0	0	0	0	0	0	0	0	0	0	0	0	0	0	0	0	0	0	0
LADK01006262.1	479	65.5532	100	0	0	0	0	0	0	0	0	0	0	0	0	0	0	0	0	0	0	0	0	0	0	0	0	0	0	0	0	0	0	0	0	0
LADK01004001.1	225	60.4444	100	0	0	0	0	0	0	0	0	0	0	0	0	0	0	0	0	0	0	0	0	0	0	0	0	0	0	0	0	0	0	0	0	0
LADK01006137.1	238	68.0672	100	0	0	0	0	0	0	0	0	0	0	0	0	0	0	0	0	0	0	0	0	0	0	0	0	0	0	0	0	0	0	0	0	0
LADK01008234.1	240	67.0833	100	0	0	0	0	0	0	0	0	0	0	0	0	0	0	0	0	0	0	0	0	0	0	0	0	0	0	0	0	0	0	0	0	0
LADK01003729.1	870	65.977	100	0	0	0	0	0	0	0	0	0	0	0	0	0	0	0	0	0	0	0	0	0	0	0	0	0	0	0	0	0	0	0	0	0
LADK01004847.1	347	66.2824	100	0	0	0	0	0	0	0	0	0	0	0	0	0	0	0	0	0	0	0	0	0	0	0	0	0	0	0	0	0	0	0	0	0
LADK01007537.1	205	65.3659	100	0	0	0	0	0	0	0	0	0	0	0	0	0	0	0	0	0	0	0	0	0	0	0	0	0	0	0	0	0	0	0	0	0
LADK01006837.1	229	60.262	100	0	0	0	0	0	0	0	0	0	0	0	0	0	0	0	0	0	0	0	0	0	0	0	0	0	0	0	0	0	0	0	0	0
LADK01006248.1	240	67.9167	100	0	0	0	0	0	0	0	0	0	0	0	0	0	0	0	0	0	0	0	0	0	0	0	0	0	0	0	0	0	0	0	0	0
LADK01003854.1	241	65.5602	100	0	0	0	0	0	0	0	0	0	0	0	0	0	0	0	0	0	0	0	0	0	0	0	0	0	0	0	0	0	0	0	0	0
LADK01006713.1	217	66.3594	100	0	0	0	0	0	0	0	0	0	0	0	0	0	0	0	0	0	0	0	0	0	0	0	0	0	0	0	0	0	0	0	0	0
LADK01005968.1	482	63.278	100	0	0	0	0	0	0	0	0	0	0	0	0	0	0	0	0	0	0	0	0	0	0	0	0	0	0	0	0	0	0	0	0	0
LADK01007017.1	397	60.4534	100	0	0	0	0	0	0	0	0	0	0	0	0	0	0	0	0	0	0	0	0	0	0	0	0	0	0	0	0	0	0	0	0	0
LADK01007923.1	346	64.4509	100	0	0	0	0	0	0	0	0	0	0	0	0	0	0	0	0	0	0	0	0	0	0	0	0	0	0	0	0	0	0	0	0	0
LADK01006577.1	470	59.7872	100	0	0	0	0	0	0	0	0	0	0	0	0	0	0	0	0	0	0	0	0	0	0	0	0	0	0	0	0	0	0	0	0	0
LADK01006550.1	368	64.6739	100	0	0	0	0	0	0	0	0	0	0	0	0	0	0	0	0	0	0	0	0	0	0	0	0	0	0	0	0	0	0	0	0	0
LADK01006044.1	242	63.6364	100	0	0	0	0	0	0	0	0	0	0	0	0	0	0	0	0	0	0	0	0	0	0	0	0	0	0	0	0	0	0	0	0	0
LADK01001133.1	637	65.3061	100	0	0	0	0	0	0	0	0	0	0	0	0	0	0	0	0	0	0	0	0	0	0	0	0	0	0	0	0	0	0	0	0	0
LADK01001163.1	1045	33.11	100	0	0	0	0	0	0	0	0	0	0	0	0	0	0	0	0	0	0	0	0	0	0	0	0	0	0	0	0	0	0	0	0	0
LADK01005247.1	237	67.9325	100	0	0	0	0	0	0	0	0	0	0	0	0	0	0	0	0	0	0	0	0	0	0	0	0	0	0	0	0	0	0	0	0	0
LADK01000486.1	227	62.5551	100	0	0	0	0	0	0	0	0	0	0	0	0	0	0	0	0	0	0	0	0	0	0	0	0	0	0	0	0	0	0	0	0	0
LADK01006088.1	241	61.4108	100	0	0	0	0	0	0	0	0	0	0	0	0	0	0	0	0	0	0	0	0	0	0	0	0	0	0	0	0	0	0	0	0	0
LADK01005754.1	357	63.0252	100	0	0	0	0	0	0	0	0	0	0	0	0	0	0	0	0	0	0	0	0	0	0	0	0	0	0	0	0	0	0	0	0	0
LADK01004517.1	547	69.1042	100	0	0	0	0	0	0	0	0	0	0	0	0	0	0	0	0	0	0	0	0	0	0	0	0	0	0	0	0	0	0	0	0	0
LADK01007452.1	272	58.0882	100	0	0	0	0	0	0	0	0	0	0	0	0	0	0	0	0	0	0	0	0	0	0	0	0	0	0	0	0	0	0	0	0	0
LADK01007428.1	242	67.3554	100	0	0	0	0	0	0	0	0	0	0	0	0	0	0	0	0	0	0	0	0	0	0	0	0	0	0	0	0	0	0	0	0	0
LADK01002778.1	849	63.1331	100	0	0	0	0	0	0	0	0	0	0	0	0	0	0	0	0	0	0	0	0	0	0	0	0	0	0	0	0	0	0	0	0	0
LADK01002886.1	408	62.9902	100	0	0	0	0	0	0	0	0	0	0	0	0	0	0	0	0	0	0	0	0	0	0	0	0	0	0	0	0	0	0	0	0	0
LADK01000853.1	1470	63.8095	100	0	0	0	0	0	0	0	0	0	0	0	0	0	0	0	0	0	0	0	0	0	0	0	0	0	0	0	0	0	0	0	0	0
LADK01004835.1	557	65.8887	100	0	0	0	0	0	0	0	0	0	0	0	0	0	0	0	0	0	0	0	0	0	0	0	0	0	0	0	0	0	0	0	0	0
LADK01003801.1	359	63.7883	100	0	0	0	0	0	0	0	0	0	0	0	0	0	0	0	0	0	0	0	0	0	0	0	0	0	0	0	0	0	0	0	0	0
LADK01004403.1	241	68.8797	100	0	0	0	0	0	0	0	0	0	0	0	0	0	0	0	0	0	0	0	0	0	0	0	0	0	0	0	0	0	0	0	0	0
LADK01002900.1	202	71.2871	100	0	0	0	0	0	0	0	0	0	0	0	0	0	0	0	0	0	0	0	0	0	0	0	0	0	0	0	0	0	0	0	0	0
LADK01005367.1	230	66.5217	100	0	0	0	0	0	0	0	0	0	0	0	0	0	0	0	0	0	0	0	0	0	0	0	0	0	0	0	0	0	0	0	0	0
LADK01004849.1	209	60.7656	100	0	0	0	0	0	0	0	0	0	0	0	0	0	0	0	0	0	0	0	0	0	0	0	0	0	0	0	0	0	0	0	0	0
LADK01007082.1	219	70.3196	100	0	0	0	0	0	0	0	0	0	0	0	0	0	0	0	0	0	0	0	0	0	0	0	0	0	0	0	0	0	0	0	0	0
LADK01005243.1	591	63.7902	100	0	0	0	0	0	0	0	0	0	0	0	0	0	0	0	0	0	0	0	0	0	0	0	0	0	0	0	0	0	0	0	0	0
LADK01008186.1	812	62.069	100	0	0	0	0	0	0	0	0	0	0	0	0	0	0	0	0	0	0	0	0	0	0	0	0	0	0	0	0	0	0	0	0	0
LADK01004991.1	687	66.9578	100	0	0	0	0	0	0	0	0	0	0	0	0	0	0	0	0	0	0	0	0	0	0	0	0	0	0	0	0	0	0	0	0	0
LADK01002319.1	219	67.5799	100	0	0	0	0	0	0	0	0	0	0	0	0	0	0	0	0	0	0	0	0	0	0	0	0	0	0	0	0	0	0	0	0	0
LADK01007764.1	240	57.9167	100	0	0	0	0	0	0	0	0	0	0	0	0	0	0	0	0	0	0	0	0	0	0	0	0	0	0	0	0	0	0	0	0	0
LADK01007157.1	241	63.9004	100	0	0	0	0	0	0	0	0	0	0	0	0	0	0	0	0	0	0	0	0	0	0	0	0	0	0	0	0	0	0	0	0	0
LADK01005549.1	227	62.9956	100	0	0	0	0	0	0	0	0	0	0	0	0	0	0	0	0	0	0	0	0	0	0	0	0	0	0	0	0	0	0	0	0	0
LADK01006592.1	311	59.8071	100	0	0	0	0	0	0	0	0	0	0	0	0	0	0	0	0	0	0	0	0	0	0	0	0	0	0	0	0	0	0	0	0	0
LADK01003062.1	594	63.8047	100	0	0	0	0	0	0	0	0	0	0	0	0	0	0	0	0	0	0	0	0	0	0	0	0	0	0	0	0	0	0	0	0	0
LADK01007943.1	436	69.4954	100	0	0	0	0	0	0	0	0	0	0	0	0	0	0	0	0	0	0	0	0	0	0	0	0	0	0	0	0	0	0	0	0	0
LADK01003471.1	404	63.3663	100	0	0	0	0	0	0	0	0	0	0	0	0	0	0	0	0	0	0	0	0	0	0	0	0	0	0	0	0	0	0	0	0	0
LADK01000757.1	966	62.7329	100	0	0	0	0	0	0	0	0	0	0	0	0	0	0	0	0	0	0	0	0	0	0	0	0	0	0	0	0	0	0	0	0	0
LADK01002249.1	622	66.2379	100	0	0	0	0	0	0	0	0	0	0	0	0	0	0	0	0	0	0	0	0	0	0	0	0	0	0	0	0	0	0	0	0	0
LADK01002339.1	321	56.6978	100	0	0	0	0	0	0	0	0	0	0	0	0	0	0	0	0	0	0	0	0	0	0	0	0	0	0	0	0	0	0	0	0	0
LADK01002553.1	232	68.1034	100	0	0	0	0	0	0	0	0	0	0	0	0	0	0	0	0	0	0	0	0	0	0	0	0	0	0	0	0	0	0	0	0	0
LADK01006559.1	231	62.7706	100	0	0	0	0	0	0	0	0	0	0	0	0	0	0	0	0	0	0	0	0	0	0	0	0	0	0	0	0	0	0	0	0	0
LADK01005668.1	236	63.9831	100	0	0	0	0	0	0	0	0	0	0	0	0	0	0	0	0	0	0	0	0	0	0	0	0	0	0	0	0	0	0	0	0	0
LADK01005946.1	453	61.5894	100	0	0	0	0	0	0	0	0	0	0	0	0	0	0	0	0	0	0	0	0	0	0	0	0	0	0	0	0	0	0	0	0	0
LADK01005983.1	209	63.1579	100	0	0	0	0	0	0	0	0	0	0	0	0	0	0	0	0	0	0	0	0	0	0	0	0	0	0	0	0	0	0	0	0	0
LADK01001167.1	587	58.9438	100	0	0	0	0	0	0	0	0	0	0	0	0	0	0	0	0	0	0	0	0	0	0	0	0	0	0	0	0	0	0	0	0	0
LADK01004431.1	489	62.1677	100	0	0	0	0	0	0	0	0	0	0	0	0	0	0	0	0	0	0	0	0	0	0	0	0	0	0	0	0	0	0	0	0	0
LADK01003682.1	241	64.7303	100	0	0	0	0	0	0	0	0	0	0	0	0	0	0	0	0	0	0	0	0	0	0	0	0	0	0	0	0	0	0	0	0	0
LADK01000844.1	218	71.1009	100	0	0	0	0	0	0	0	0	0	0	0	0	0	0	0	0	0	0	0	0	0	0	0	0	0	0	0	0	0	0	0	0	0
LADK01007002.1	240	70.8333	100	0	0	0	0	0	0	0	0	0	0	0	0	0	0	0	0	0	0	0	0	0	0	0	0	0	0	0	0	0	0	0	0	0
LADK01005333.1	485	50.7216	100	0	0	0	0	0	0	0	0	0	0	0	0	0	0	0	0	0	0	0	0	0	0	0	0	0	0	0	0	0	0	0	0	0
LADK01000903.1	341	57.7713	100	0	0	0	0	0	0	0	0	0	0	0	0	0	0	0	0	0	0	0	0	0	0	0	0	0	0	0	0	0	0	0	0	0
LADK01007358.1	233	69.9571	100	0	0	0	0	0	0	0	0	0	0	0	0	0	0	0	0	0	0	0	0	0	0	0	0	0	0	0	0	0	0	0	0	0
LADK01005315.1	204	64.7059	100	0	0	0	0	0	0	0	0	0	0	0	0	0	0	0	0	0	0	0	0	0	0	0	0	0	0	0	0	0	0	0	0	0
LADK01006510.1	237	70.8861	100	0	0	0	0	0	0	0	0	0	0	0	0	0	0	0	0	0	0	0	0	0	0	0	0	0	0	0	0	0	0	0	0	0
LADK01005423.1	218	57.7982	100	0	0	0	0	0	0	0	0	0	0	0	0	0	0	0	0	0	0	0	0	0	0	0	0	0	0	0	0	0	0	0	0	0
LADK01004223.1	555	59.2793	100	0	0	0	0	0	0	0	0	0	0	0	0	0	0	0	0	0	0	0	0	0	0	0	0	0	0	0	0	0	0	0	0	0
LADK01003500.1	500	60.4	100	0	0	0	0	0	0	0	0	0	0	0	0	0	0	0	0	0	0	0	0	0	0	0	0	0	0	0	0	0	0	0	0	0
LADK01007308.1	241	66.805	100	0	0	0	0	0	0	0	0	0	0	0	0	0	0	0	0	0	0	0	0	0	0	0	0	0	0	0	0	0	0	0	0	0
LADK01001660.1	376	64.0957	100	0	0	0	0	0	0	0	0	0	0	0	0	0	0	0	0	0	0	0	0	0	0	0	0	0	0	0	0	0	0	0	0	0
LADK01001963.1	684	65.4971	100	0	0	0	0	0	0	0	0	0	0	0	0	0	0	0	0	0	0	0	0	0	0	0	0	0	0	0	0	0	0	0	0	0
LADK01004769.1	745	62.1477	100	0	0	0	0	0	0	0	0	0	0	0	0	0	0	0	0	0	0	0	0	0	0	0	0	0	0	0	0	0	0	0	0	0
LADK01001519.1	333	71.4715	100	0	0	0	0	0	0	0	0	0	0	0	0	0	0	0	0	0	0	0	0	0	0	0	0	0	0	0	0	0	0	0	0	0
LADK01002816.1	345	65.2174	100	0	0	0	0	0	0	0	0	0	0	0	0	0	0	0	0	0	0	0	0	0	0	0	0	0	0	0	0	0	0	0	0	0
LADK01000697.1	396	66.4141	100	0	0	0	0	0	0	0	0	0	0	0	0	0	0	0	0	0	0	0	0	0	0	0	0	0	0	0	0	0	0	0	0	0
LADK01003938.1	240	66.25	100	0	0	0	0	0	0	0	0	0	0	0	0	0	0	0	0	0	0	0	0	0	0	0	0	0	0	0	0	0	0	0	0	0
LADK01004475.1	358	60.3352	100	0	0	0	0	0	0	0	0	0	0	0	0	0	0	0	0	0	0	0	0	0	0	0	0	0	0	0	0	0	0	0	0	0
LADK01007998.1	517	56.4797	100	0	0	0	0	0	0	0	0	0	0	0	0	0	0	0	0	0	0	0	0	0	0	0	0	0	0	0	0	0	0	0	0	0
LADK01005022.1	222	67.1171	100	0	0	0	0	0	0	0	0	0	0	0	0	0	0	0	0	0	0	0	0	0	0	0	0	0	0	0	0	0	0	0	0	0
LADK01004604.1	241	69.7095	100	0	0	0	0	0	0	0	0	0	0	0	0	0	0	0	0	0	0	0	0	0	0	0	0	0	0	0	0	0	0	0	0	0
LADK01006256.1	793	66.0782	100	0	0	0	0	0	0	0	0	0	0	0	0	0	0	0	0	0	0	0	0	0	0	0	0	0	0	0	0	0	0	0	0	0
LADK01005125.1	221	72.3982	100	0	0	0	0	0	0	0	0	0	0	0	0	0	0	0	0	0	0	0	0	0	0	0	0	0	0	0	0	0	0	0	0	0
LADK01001915.1	227	65.6388	100	0	0	0	0	0	0	0	0	0	0	0	0	0	0	0	0	0	0	0	0	0	0	0	0	0	0	0	0	0	0	0	0	0
LADK01005635.1	748	68.3155	100	0	0	0	0	0	0	0	0	0	0	0	0	0	0	0	0	0	0	0	0	0	0	0	0	0	0	0	0	0	0	0	0	0
LADK01002318.1	218	62.844	100	0	0	0	0	0	0	0	0	0	0	0	0	0	0	0	0	0	0	0	0	0	0	0	0	0	0	0	0	0	0	0	0	0
LADK01007650.1	212	62.7358	100	0	0	0	0	0	0	0	0	0	0	0	0	0	0	0	0	0	0	0	0	0	0	0	0	0	0	0	0	0	0	0	0	0
LADK01005558.1	203	32.5123	100	0	0	0	0	0	0	0	0	0	0	0	0	0	0	0	0	0	0	0	0	0	0	0	0	0	0	0	0	0	0	0	0	0
LADK01004220.1	241	61.4108	100	0	0	0	0	0	0	0	0	0	0	0	0	0	0	0	0	0	0	0	0	0	0	0	0	0	0	0	0	0	0	0	0	0
LADK01002758.1	213	71.831	100	0	0	0	0	0	0	0	0	0	0	0	0	0	0	0	0	0	0	0	0	0	0	0	0	0	0	0	0	0	0	0	0	0
LADK01007749.1	241	43.1535	100	0	0	0	0	0	0	0	0	0	0	0	0	0	0	0	0	0	0	0	0	0	0	0	0	0	0	0	0	0	0	0	0	0
LADK01003941.1	466	58.1545	100	0	0	0	0	0	0	0	0	0	0	0	0	0	0	0	0	0	0	0	0	0	0	0	0	0	0	0	0	0	0	0	0	0
LADK01005481.1	231	61.9048	100	0	0	0	0	0	0	0	0	0	0	0	0	0	0	0	0	0	0	0	0	0	0	0	0	0	0	0	0	0	0	0	0	0
LADK01002852.1	231	61.039	100	0	0	0	0	0	0	0	0	0	0	0	0	0	0	0	0	0	0	0	0	0	0	0	0	0	0	0	0	0	0	0	0	0
LADK01004138.1	241	68.8797	100	0	0	0	0	0	0	0	0	0	0	0	0	0	0	0	0	0	0	0	0	0	0	0	0	0	0	0	0	0	0	0	0	0
LADK01007942.1	330	60.9091	100	0	0	0	0	0	0	0	0	0	0	0	0	0	0	0	0	0	0	0	0	0	0	0	0	0	0	0	0	0	0	0	0	0
LADK01004265.1	355	65.6338	100	0	0	0	0	0	0	0	0	0	0	0	0	0	0	0	0	0	0	0	0	0	0	0	0	0	0	0	0	0	0	0	0	0
LADK01006130.1	229	65.5022	100	0	0	0	0	0	0	0	0	0	0	0	0	0	0	0	0	0	0	0	0	0	0	0	0	0	0	0	0	0	0	0	0	0
LADK01006926.1	234	59.8291	100	0	0	0	0	0	0	0	0	0	0	0	0	0	0	0	0	0	0	0	0	0	0	0	0	0	0	0	0	0	0	0	0	0
LADK01003672.1	371	62.5337	100	0	0	0	0	0	0	0	0	0	0	0	0	0	0	0	0	0	0	0	0	0	0	0	0	0	0	0	0	0	0	0	0	0
LADK01005286.1	241	70.9544	100	0	0	0	0	0	0	0	0	0	0	0	0	0	0	0	0	0	0	0	0	0	0	0	0	0	0	0	0	0	0	0	0	0
LADK01004981.1	399	67.6692	100	0	0	0	0	0	0	0	0	0	0	0	0	0	0	0	0	0	0	0	0	0	0	0	0	0	0	0	0	0	0	0	0	0
LADK01005521.1	377	63.9257	100	0	0	0	0	0	0	0	0	0	0	0	0	0	0	0	0	0	0	0	0	0	0	0	0	0	0	0	0	0	0	0	0	0
LADK01004427.1	456	64.9123	100	0	0	0	0	0	0	0	0	0	0	0	0	0	0	0	0	0	0	0	0	0	0	0	0	0	0	0	0	0	0	0	0	0
LADK01000518.1	801	66.2921	100	0	0	0	0	0	0	0	0	0	0	0	0	0	0	0	0	0	0	0	0	0	0	0	0	0	0	0	0	0	0	0	0	0
LADK01006706.1	382	61.7801	100	0	0	0	0	0	0	0	0	0	0	0	0	0	0	0	0	0	0	0	0	0	0	0	0	0	0	0	0	0	0	0	0	0
LADK01004470.1	241	64.3154	100	0	0	0	0	0	0	0	0	0	0	0	0	0	0	0	0	0	0	0	0	0	0	0	0	0	0	0	0	0	0	0	0	0
LADK01003559.1	486	66.0494	100	0	0	0	0	0	0	0	0	0	0	0	0	0	0	0	0	0	0	0	0	0	0	0	0	0	0	0	0	0	0	0	0	0
LADK01002834.1	583	65.5232	100	0	0	0	0	0	0	0	0	0	0	0	0	0	0	0	0	0	0	0	0	0	0	0	0	0	0	0	0	0	0	0	0	0
LADK01006110.1	238	68.9076	100	0	0	0	0	0	0	0	0	0	0	0	0	0	0	0	0	0	0	0	0	0	0	0	0	0	0	0	0	0	0	0	0	0
LADK01006126.1	233	51.5021	100	0	0	0	0	0	0	0	0	0	0	0	0	0	0	0	0	0	0	0	0	0	0	0	0	0	0	0	0	0	0	0	0	0
LADK01005089.1	369	55.5556	100	0	0	0	0	0	0	0	0	0	0	0	0	0	0	0	0	0	0	0	0	0	0	0	0	0	0	0	0	0	0	0	0	0
LADK01001568.1	269	63.9405	100	0	0	0	0	0	0	0	0	0	0	0	0	0	0	0	0	0	0	0	0	0	0	0	0	0	0	0	0	0	0	0	0	0
LADK01007519.1	421	66.2708	100	0	0	0	0	0	0	0	0	0	0	0	0	0	0	0	0	0	0	0	0	0	0	0	0	0	0	0	0	0	0	0	0	0
LADK01007831.1	495	66.2626	100	0	0	0	0	0	0	0	0	0	0	0	0	0	0	0	0	0	0	0	0	0	0	0	0	0	0	0	0	0	0	0	0	0
LADK01001385.1	764	30.8901	100	0	0	0	0	0	0	0	0	0	0	0	0	0	0	0	0	0	0	0	0	0	0	0	0	0	0	0	0	0	0	0	0	0
LADK01008045.1	421	65.5582	100	0	0	0	0	0	0	0	0	0	0	0	0	0	0	0	0	0	0	0	0	0	0	0	0	0	0	0	0	0	0	0	0	0
LADK01007371.1	239	61.0879	100	0	0	0	0	0	0	0	0	0	0	0	0	0	0	0	0	0	0	0	0	0	0	0	0	0	0	0	0	0	0	0	0	0
LADK01006744.1	337	61.7211	100	0	0	0	0	0	0	0	0	0	0	0	0	0	0	0	0	0	0	0	0	0	0	0	0	0	0	0	0	0	0	0	0	0
LADK01004349.1	241	60.5809	100	0	0	0	0	0	0	0	0	0	0	0	0	0	0	0	0	0	0	0	0	0	0	0	0	0	0	0	0	0	0	0	0	0
LADK01006732.1	222	61.7117	100	0	0	0	0	0	0	0	0	0	0	0	0	0	0	0	0	0	0	0	0	0	0	0	0	0	0	0	0	0	0	0	0	0
LADK01008184.1	796	67.7136	100	0	0	0	0	0	0	0	0	0	0	0	0	0	0	0	0	0	0	0	0	0	0	0	0	0	0	0	0	0	0	0	0	0
LADK01006900.1	465	67.3118	100	0	0	0	0	0	0	0	0	0	0	0	0	0	0	0	0	0	0	0	0	0	0	0	0	0	0	0	0	0	0	0	0	0
LADK01003228.1	207	63.7681	100	0	0	0	0	0	0	0	0	0	0	0	0	0	0	0	0	0	0	0	0	0	0	0	0	0	0	0	0	0	0	0	0	0
LADK01005214.1	342	52.924	100	0	0	0	0	0	0	0	0	0	0	0	0	0	0	0	0	0	0	0	0	0	0	0	0	0	0	0	0	0	0	0	0	0
LADK01002584.1	783	63.3461	100	0	0	0	0	0	0	0	0	0	0	0	0	0	0	0	0	0	0	0	0	0	0	0	0	0	0	0	0	0	0	0	0	0
LADK01006328.1	241	57.2614	100	0	0	0	0	0	0	0	0	0	0	0	0	0	0	0	0	0	0	0	0	0	0	0	0	0	0	0	0	0	0	0	0	0
LADK01006567.1	200	56.5	100	0	0	0	0	0	0	0	0	0	0	0	0	0	0	0	0	0	0	0	0	0	0	0	0	0	0	0	0	0	0	0	0	0
LADK01006319.1	373	63.2708	100	0	0	0	0	0	0	0	0	0	0	0	0	0	0	0	0	0	0	0	0	0	0	0	0	0	0	0	0	0	0	0	0	0
LADK01007921.1	797	67.8795	100	0	0	0	0	0	0	0	0	0	0	0	0	0	0	0	0	0	0	0	0	0	0	0	0	0	0	0	0	0	0	0	0	0
LADK01007206.1	214	60.7477	100	0	0	0	0	0	0	0	0	0	0	0	0	0	0	0	0	0	0	0	0	0	0	0	0	0	0	0	0	0	0	0	0	0
LADK01003975.1	558	61.828	100	0	0	0	0	0	0	0	0	0	0	0	0	0	0	0	0	0	0	0	0	0	0	0	0	0	0	0	0	0	0	0	0	0
LADK01007038.1	238	57.563	100	0	0	0	0	0	0	0	0	0	0	0	0	0	0	0	0	0	0	0	0	0	0	0	0	0	0	0	0	0	0	0	0	0
LADK01008213.1	239	61.9247	100	0	0	0	0	0	0	0	0	0	0	0	0	0	0	0	0	0	0	0	0	0	0	0	0	0	0	0	0	0	0	0	0	0
LADK01003833.1	208	64.9038	100	0	0	0	0	0	0	0	0	0	0	0	0	0	0	0	0	0	0	0	0	0	0	0	0	0	0	0	0	0	0	0	0	0
LADK01006762.1	241	73.029	100	0	0	0	0	0	0	0	0	0	0	0	0	0	0	0	0	0	0	0	0	0	0	0	0	0	0	0	0	0	0	0	0	0
LADK01004566.1	525	59.2381	100	0	0	0	0	0	0	0	0	0	0	0	0	0	0	0	0	0	0	0	0	0	0	0	0	0	0	0	0	0	0	0	0	0
LADK01007905.1	308	31.8182	100	0	0	0	0	0	0	0	0	0	0	0	0	0	0	0	0	0	0	0	0	0	0	0	0	0	0	0	0	0	0	0	0	0
LADK01006364.1	241	56.8465	100	0	0	0	0	0	0	0	0	0	0	0	0	0	0	0	0	0	0	0	0	0	0	0	0	0	0	0	0	0	0	0	0	0
LADK01006031.1	202	62.8713	100	0	0	0	0	0	0	0	0	0	0	0	0	0	0	0	0	0	0	0	0	0	0	0	0	0	0	0	0	0	0	0	0	0
LADK01004230.1	348	66.6667	100	0	0	0	0	0	0	0	0	0	0	0	0	0	0	0	0	0	0	0	0	0	0	0	0	0	0	0	0	0	0	0	0	0
LADK01002109.1	1180	63.6441	100	0	0	0	0	0	0	0	0	0	0	0	0	0	0	0	0	0	0	0	0	0	0	0	0	0	0	0	0	0	0	0	0	0
LADK01007113.1	240	60	100	0	0	0	0	0	0	0	0	0	0	0	0	0	0	0	0	0	0	0	0	0	0	0	0	0	0	0	0	0	0	0	0	0
LADK01005454.1	346	69.9422	100	0	0	0	0	0	0	0	0	0	0	0	0	0	0	0	0	0	0	0	0	0	0	0	0	0	0	0	0	0	0	0	0	0
LADK01008230.1	383	62.141	100	0	0	0	0	0	0	0	0	0	0	0	0	0	0	0	0	0	0	0	0	0	0	0	0	0	0	0	0	0	0	0	0	0
LADK01005583.1	241	53.9419	100	0	0	0	0	0	0	0	0	0	0	0	0	0	0	0	0	0	0	0	0	0	0	0	0	0	0	0	0	0	0	0	0	0
LADK01007521.1	304	65.7895	100	0	0	0	0	0	0	0	0	0	0	0	0	0	0	0	0	0	0	0	0	0	0	0	0	0	0	0	0	0	0	0	0	0
LADK01006596.1	241	61.4108	100	0	0	0	0	0	0	0	0	0	0	0	0	0	0	0	0	0	0	0	0	0	0	0	0	0	0	0	0	0	0	0	0	0
LADK01007988.1	542	64.7601	100	0	0	0	0	0	0	0	0	0	0	0	0	0	0	0	0	0	0	0	0	0	0	0	0	0	0	0	0	0	0	0	0	0
LADK01001467.1	241	64.7303	100	0	0	0	0	0	0	0	0	0	0	0	0	0	0	0	0	0	0	0	0	0	0	0	0	0	0	0	0	0	0	0	0	0
LADK01003909.1	234	72.6496	100	0	0	0	0	0	0	0	0	0	0	0	0	0	0	0	0	0	0	0	0	0	0	0	0	0	0	0	0	0	0	0	0	0
LADK01001080.1	385	63.6364	100	0	0	0	0	0	0	0	0	0	0	0	0	0	0	0	0	0	0	0	0	0	0	0	0	0	0	0	0	0	0	0	0	0
LADK01003687.1	241	59.751	100	0	0	0	0	0	0	0	0	0	0	0	0	0	0	0	0	0	0	0	0	0	0	0	0	0	0	0	0	0	0	0	0	0
LADK01005470.1	239	67.364	100	0	0	0	0	0	0	0	0	0	0	0	0	0	0	0	0	0	0	0	0	0	0	0	0	0	0	0	0	0	0	0	0	0
LADK01004333.1	635	65.3543	100	0	0	0	0	0	0	0	0	0	0	0	0	0	0	0	0	0	0	0	0	0	0	0	0	0	0	0	0	0	0	0	0	0
LADK01001055.1	778	62.7249	100	0	0	0	0	0	0	0	0	0	0	0	0	0	0	0	0	0	0	0	0	0	0	0	0	0	0	0	0	0	0	0	0	0
LADK01007298.1	241	64.3154	100	0	0	0	0	0	0	0	0	0	0	0	0	0	0	0	0	0	0	0	0	0	0	0	0	0	0	0	0	0	0	0	0	0
LADK01003967.1	1206	64.3449	100	0	0	0	0	0	0	0	0	0	0	0	0	0	0	0	0	0	0	0	0	0	0	0	0	0	0	0	0	0	0	0	0	0
LADK01003794.1	299	62.8763	100	0	0	0	0	0	0	0	0	0	0	0	0	0	0	0	0	0	0	0	0	0	0	0	0	0	0	0	0	0	0	0	0	0
LADK01007219.1	241	63.4855	100	0	0	0	0	0	0	0	0	0	0	0	0	0	0	0	0	0	0	0	0	0	0	0	0	0	0	0	0	0	0	0	0	0
LADK01007022.1	239	74.0586	100	0	0	0	0	0	0	0	0	0	0	0	0	0	0	0	0	0	0	0	0	0	0	0	0	0	0	0	0	0	0	0	0	0
LADK01005597.1	422	63.981	100	0	0	0	0	0	0	0	0	0	0	0	0	0	0	0	0	0	0	0	0	0	0	0	0	0	0	0	0	0	0	0	0	0
LADK01006780.1	225	66.6667	100	0	0	0	0	0	0	0	0	0	0	0	0	0	0	0	0	0	0	0	0	0	0	0	0	0	0	0	0	0	0	0	0	0
LADK01001423.1	365	62.4658	100	0	0	0	0	0	0	0	0	0	0	0	0	0	0	0	0	0	0	0	0	0	0	0	0	0	0	0	0	0	0	0	0	0
LADK01007715.1	207	63.7681	100	0	0	0	0	0	0	0	0	0	0	0	0	0	0	0	0	0	0	0	0	0	0	0	0	0	0	0	0	0	0	0	0	0
LADK01006212.1	347	61.3833	100	0	0	0	0	0	0	0	0	0	0	0	0	0	0	0	0	0	0	0	0	0	0	0	0	0	0	0	0	0	0	0	0	0
LADK01007123.1	223	64.1256	100	0	0	0	0	0	0	0	0	0	0	0	0	0	0	0	0	0	0	0	0	0	0	0	0	0	0	0	0	0	0	0	0	0
LADK01000488.1	363	65.8402	100	0	0	0	0	0	0	0	0	0	0	0	0	0	0	0	0	0	0	0	0	0	0	0	0	0	0	0	0	0	0	0	0	0
LADK01005961.1	227	65.6388	100	0	0	0	0	0	0	0	0	0	0	0	0	0	0	0	0	0	0	0	0	0	0	0	0	0	0	0	0	0	0	0	0	0
LADK01004399.1	982	64.2566	100	0	0	0	0	0	0	0	0	0	0	0	0	0	0	0	0	0	0	0	0	0	0	0	0	0	0	0	0	0	0	0	0	0
LADK01001088.1	543	62.7993	100	0	0	0	0	0	0	0	0	0	0	0	0	0	0	0	0	0	0	0	0	0	0	0	0	0	0	0	0	0	0	0	0	0
LADK01008177.1	471	63.9066	100	0	0	0	0	0	0	0	0	0	0	0	0	0	0	0	0	0	0	0	0	0	0	0	0	0	0	0	0	0	0	0	0	0
LADK01007446.1	236	64.4068	100	0	0	0	0	0	0	0	0	0	0	0	0	0	0	0	0	0	0	0	0	0	0	0	0	0	0	0	0	0	0	0	0	0
LADK01001048.1	241	61.8257	100	0	0	0	0	0	0	0	0	0	0	0	0	0	0	0	0	0	0	0	0	0	0	0	0	0	0	0	0	0	0	0	0	0
LADK01006898.1	241	62.6556	100	0	0	0	0	0	0	0	0	0	0	0	0	0	0	0	0	0	0	0	0	0	0	0	0	0	0	0	0	0	0	0	0	0
LADK01002569.1	721	64.9098	100	0	0	0	0	0	0	0	0	0	0	0	0	0	0	0	0	0	0	0	0	0	0	0	0	0	0	0	0	0	0	0	0	0
LADK01004044.1	225	62.2222	100	0	0	0	0	0	0	0	0	0	0	0	0	0	0	0	0	0	0	0	0	0	0	0	0	0	0	0	0	0	0	0	0	0
LADK01006293.1	371	67.1159	100	0	0	0	0	0	0	0	0	0	0	0	0	0	0	0	0	0	0	0	0	0	0	0	0	0	0	0	0	0	0	0	0	0
LADK01004371.1	268	63.806	100	0	0	0	0	0	0	0	0	0	0	0	0	0	0	0	0	0	0	0	0	0	0	0	0	0	0	0	0	0	0	0	0	0
LADK01003165.1	444	69.8198	100	0	0	0	0	0	0	0	0	0	0	0	0	0	0	0	0	0	0	0	0	0	0	0	0	0	0	0	0	0	0	0	0	0
LADK01003623.1	241	60.9959	100	0	0	0	0	0	0	0	0	0	0	0	0	0	0	0	0	0	0	0	0	0	0	0	0	0	0	0	0	0	0	0	0	0
LADK01002063.1	652	62.2699	100	0	0	0	0	0	0	0	0	0	0	0	0	0	0	0	0	0	0	0	0	0	0	0	0	0	0	0	0	0	0	0	0	0
LADK01005674.1	741	62.0783	100	0	0	0	0	0	0	0	0	0	0	0	0	0	0	0	0	0	0	0	0	0	0	0	0	0	0	0	0	0	0	0	0	0
LADK01002977.1	720	57.7778	100	0	0	0	0	0	0	0	0	0	0	0	0	0	0	0	0	0	0	0	0	0	0	0	0	0	0	0	0	0	0	0	0	0
LADK01007636.1	241	66.39	100	0	0	0	0	0	0	0	0	0	0	0	0	0	0	0	0	0	0	0	0	0	0	0	0	0	0	0	0	0	0	0	0	0
LADK01006214.1	232	70.2586	100	0	0	0	0	0	0	0	0	0	0	0	0	0	0	0	0	0	0	0	0	0	0	0	0	0	0	0	0	0	0	0	0	0
LADK01006305.1	237	62.0253	100	0	0	0	0	0	0	0	0	0	0	0	0	0	0	0	0	0	0	0	0	0	0	0	0	0	0	0	0	0	0	0	0	0
LADK01001317.1	299	62.2074	100	0	0	0	0	0	0	0	0	0	0	0	0	0	0	0	0	0	0	0	0	0	0	0	0	0	0	0	0	0	0	0	0	0
LADK01001682.1	1123	60.374	100	0	0	0	0	0	0	0	0	0	0	0	0	0	0	0	0	0	0	0	0	0	0	0	0	0	0	0	0	0	0	0	0	0
LADK01007277.1	232	52.5862	100	0	0	0	0	0	0	0	0	0	0	0	0	0	0	0	0	0	0	0	0	0	0	0	0	0	0	0	0	0	0	0	0	0
LADK01003229.1	240	60.8333	100	0	0	0	0	0	0	0	0	0	0	0	0	0	0	0	0	0	0	0	0	0	0	0	0	0	0	0	0	0	0	0	0	0
LADK01002235.1	230	62.1739	100	0	0	0	0	0	0	0	0	0	0	0	0	0	0	0	0	0	0	0	0	0	0	0	0	0	0	0	0	0	0	0	0	0
LADK01004009.1	544	67.8309	100	0	0	0	0	0	0	0	0	0	0	0	0	0	0	0	0	0	0	0	0	0	0	0	0	0	0	0	0	0	0	0	0	0
LADK01003060.1	794	67.3804	100	0	0	0	0	0	0	0	0	0	0	0	0	0	0	0	0	0	0	0	0	0	0	0	0	0	0	0	0	0	0	0	0	0
LADK01007755.1	316	61.3924	100	0	0	0	0	0	0	0	0	0	0	0	0	0	0	0	0	0	0	0	0	0	0	0	0	0	0	0	0	0	0	0	0	0
LADK01000702.1	379	59.8945	100	0	0	0	0	0	0	0	0	0	0	0	0	0	0	0	0	0	0	0	0	0	0	0	0	0	0	0	0	0	0	0	0	0
LADK01008347.1	709	62.6234	100	0	0	0	0	0	0	0	0	0	0	0	0	0	0	0	0	0	0	0	0	0	0	0	0	0	0	0	0	0	0	0	0	0
LADK01002892.1	619	66.0743	100	0	0	0	0	0	0	0	0	0	0	0	0	0	0	0	0	0	0	0	0	0	0	0	0	0	0	0	0	0	0	0	0	0
LADK01001224.1	907	57.4421	100	0	0	0	0	0	0	0	0	0	0	0	0	0	0	0	0	0	0	0	0	0	0	0	0	0	0	0	0	0	0	0	0	0
LADK01002798.1	653	64.4717	100	0	0	0	0	0	0	0	0	0	0	0	0	0	0	0	0	0	0	0	0	0	0	0	0	0	0	0	0	0	0	0	0	0
LADK01002718.1	328	53.9634	100	0	0	0	0	0	0	0	0	0	0	0	0	0	0	0	0	0	0	0	0	0	0	0	0	0	0	0	0	0	0	0	0	0
LADK01001643.1	447	61.9687	100	0	0	0	0	0	0	0	0	0	0	0	0	0	0	0	0	0	0	0	0	0	0	0	0	0	0	0	0	0	0	0	0	0
LADK01003792.1	457	64.3326	100	0	0	0	0	0	0	0	0	0	0	0	0	0	0	0	0	0	0	0	0	0	0	0	0	0	0	0	0	0	0	0	0	0
LADK01002971.1	236	69.0678	100	0	0	0	0	0	0	0	0	0	0	0	0	0	0	0	0	0	0	0	0	0	0	0	0	0	0	0	0	0	0	0	0	0
LADK01004973.1	359	67.1309	100	0	0	0	0	0	0	0	0	0	0	0	0	0	0	0	0	0	0	0	0	0	0	0	0	0	0	0	0	0	0	0	0	0
LADK01006591.1	218	56.422	100	0	0	0	0	0	0	0	0	0	0	0	0	0	0	0	0	0	0	0	0	0	0	0	0	0	0	0	0	0	0	0	0	0
LADK01001996.1	866	60.8545	100	0	0	0	0	0	0	0	0	0	0	0	0	0	0	0	0	0	0	0	0	0	0	0	0	0	0	0	0	0	0	0	0	0
LADK01001084.1	365	65.4795	100	0	0	0	0	0	0	0	0	0	0	0	0	0	0	0	0	0	0	0	0	0	0	0	0	0	0	0	0	0	0	0	0	0
LADK01004343.1	211	58.2938	100	0	0	0	0	0	0	0	0	0	0	0	0	0	0	0	0	0	0	0	0	0	0	0	0	0	0	0	0	0	0	0	0	0
LADK01006205.1	430	63.2558	100	0	0	0	0	0	0	0	0	0	0	0	0	0	0	0	0	0	0	0	0	0	0	0	0	0	0	0	0	0	0	0	0	0
LADK01001233.1	364	60.7143	100	0	0	0	0	0	0	0	0	0	0	0	0	0	0	0	0	0	0	0	0	0	0	0	0	0	0	0	0	0	0	0	0	0
LADK01001517.1	775	65.1613	100	0	0	0	0	0	0	0	0	0	0	0	0	0	0	0	0	0	0	0	0	0	0	0	0	0	0	0	0	0	0	0	0	0
LADK01001202.1	218	67.4312	100	0	0	0	0	0	0	0	0	0	0	0	0	0	0	0	0	0	0	0	0	0	0	0	0	0	0	0	0	0	0	0	0	0
LADK01003021.1	241	63.9004	100	0	0	0	0	0	0	0	0	0	0	0	0	0	0	0	0	0	0	0	0	0	0	0	0	0	0	0	0	0	0	0	0	0
LADK01001882.1	209	53.11	100	0	0	0	0	0	0	0	0	0	0	0	0	0	0	0	0	0	0	0	0	0	0	0	0	0	0	0	0	0	0	0	0	0
LADK01003297.1	225	62.2222	100	0	0	0	0	0	0	0	0	0	0	0	0	0	0	0	0	0	0	0	0	0	0	0	0	0	0	0	0	0	0	0	0	0
LADK01003004.1	700	63.1429	100	0	0	0	0	0	0	0	0	0	0	0	0	0	0	0	0	0	0	0	0	0	0	0	0	0	0	0	0	0	0	0	0	0
LADK01004931.1	242	61.157	100	0	0	0	0	0	0	0	0	0	0	0	0	0	0	0	0	0	0	0	0	0	0	0	0	0	0	0	0	0	0	0	0	0
LADK01002071.1	351	64.1026	100	0	0	0	0	0	0	0	0	0	0	0	0	0	0	0	0	0	0	0	0	0	0	0	0	0	0	0	0	0	0	0	0	0
LADK01001187.1	345	65.7971	100	0	0	0	0	0	0	0	0	0	0	0	0	0	0	0	0	0	0	0	0	0	0	0	0	0	0	0	0	0	0	0	0	0
LADK01006722.1	439	68.5649	100	0	0	0	0	0	0	0	0	0	0	0	0	0	0	0	0	0	0	0	0	0	0	0	0	0	0	0	0	0	0	0	0	0
LADK01006247.1	241	63.0705	100	0	0	0	0	0	0	0	0	0	0	0	0	0	0	0	0	0	0	0	0	0	0	0	0	0	0	0	0	0	0	0	0	0
LADK01003005.1	997	59.1775	100	0	0	0	0	0	0	0	0	0	0	0	0	0	0	0	0	0	0	0	0	0	0	0	0	0	0	0	0	0	0	0	0	0
LADK01003192.1	965	66.7358	100	0	0	0	0	0	0	0	0	0	0	0	0	0	0	0	0	0	0	0	0	0	0	0	0	0	0	0	0	0	0	0	0	0
LADK01006784.1	241	67.6349	100	0	0	0	0	0	0	0	0	0	0	0	0	0	0	0	0	0	0	0	0	0	0	0	0	0	0	0	0	0	0	0	0	0
LADK01002419.1	399	62.6566	100	0	0	0	0	0	0	0	0	0	0	0	0	0	0	0	0	0	0	0	0	0	0	0	0	0	0	0	0	0	0	0	0	0
LADK01001531.1	348	67.8161	100	0	0	0	0	0	0	0	0	0	0	0	0	0	0	0	0	0	0	0	0	0	0	0	0	0	0	0	0	0	0	0	0	0
LADK01002066.1	321	64.1745	100	0	0	0	0	0	0	0	0	0	0	0	0	0	0	0	0	0	0	0	0	0	0	0	0	0	0	0	0	0	0	0	0	0
LADK01003759.1	460	71.5217	100	0	0	0	0	0	0	0	0	0	0	0	0	0	0	0	0	0	0	0	0	0	0	0	0	0	0	0	0	0	0	0	0	0
LADK01006332.1	572	66.958	100	0	0	0	0	0	0	0	0	0	0	0	0	0	0	0	0	0	0	0	0	0	0	0	0	0	0	0	0	0	0	0	0	0
LADK01003976.1	319	62.3824	100	0	0	0	0	0	0	0	0	0	0	0	0	0	0	0	0	0	0	0	0	0	0	0	0	0	0	0	0	0	0	0	0	0
LADK01000460.1	219	68.9498	100	0	0	0	0	0	0	0	0	0	0	0	0	0	0	0	0	0	0	0	0	0	0	0	0	0	0	0	0	0	0	0	0	0
LADK01004042.1	380	62.3684	100	0	0	0	0	0	0	0	0	0	0	0	0	0	0	0	0	0	0	0	0	0	0	0	0	0	0	0	0	0	0	0	0	0
LADK01007865.1	879	58.4755	100	0	0	0	0	0	0	0	0	0	0	0	0	0	0	0	0	0	0	0	0	0	0	0	0	0	0	0	0	0	0	0	0	0
LADK01002711.1	596	60.4027	100	0	0	0	0	0	0	0	0	0	0	0	0	0	0	0	0	0	0	0	0	0	0	0	0	0	0	0	0	0	0	0	0	0
LADK01001106.1	584	65.2397	100	0	0	0	0	0	0	0	0	0	0	0	0	0	0	0	0	0	0	0	0	0	0	0	0	0	0	0	0	0	0	0	0	0
LADK01004625.1	201	60.6965	100	0	0	0	0	0	0	0	0	0	0	0	0	0	0	0	0	0	0	0	0	0	0	0	0	0	0	0	0	0	0	0	0	0
LADK01006538.1	232	66.8103	100	0	0	0	0	0	0	0	0	0	0	0	0	0	0	0	0	0	0	0	0	0	0	0	0	0	0	0	0	0	0	0	0	0
LADK01003413.1	395	66.0759	100	0	0	0	0	0	0	0	0	0	0	0	0	0	0	0	0	0	0	0	0	0	0	0	0	0	0	0	0	0	0	0	0	0
LADK01006415.1	200	67.5	100	0	0	0	0	0	0	0	0	0	0	0	0	0	0	0	0	0	0	0	0	0	0	0	0	0	0	0	0	0	0	0	0	0
LADK01004746.1	417	69.7842	100	0	0	0	0	0	0	0	0	0	0	0	0	0	0	0	0	0	0	0	0	0	0	0	0	0	0	0	0	0	0	0	0	0
LADK01006033.1	238	61.3445	100	0	0	0	0	0	0	0	0	0	0	0	0	0	0	0	0	0	0	0	0	0	0	0	0	0	0	0	0	0	0	0	0	0
LADK01004671.1	228	68.4211	100	0	0	0	0	0	0	0	0	0	0	0	0	0	0	0	0	0	0	0	0	0	0	0	0	0	0	0	0	0	0	0	0	0
LADK01006717.1	460	31.3043	100	0	0	0	0	0	0	0	0	0	0	0	0	0	0	0	0	0	0	0	0	0	0	0	0	0	0	0	0	0	0	0	0	0
LADK01004556.1	322	64.5963	100	0	0	0	0	0	0	0	0	0	0	0	0	0	0	0	0	0	0	0	0	0	0	0	0	0	0	0	0	0	0	0	0	0
LADK01005611.1	234	64.5299	100	0	0	0	0	0	0	0	0	0	0	0	0	0	0	0	0	0	0	0	0	0	0	0	0	0	0	0	0	0	0	0	0	0
LADK01002325.1	813	69.3727	100	0	0	0	0	0	0	0	0	0	0	0	0	0	0	0	0	0	0	0	0	0	0	0	0	0	0	0	0	0	0	0	0	0
LADK01002507.1	362	69.8895	100	0	0	0	0	0	0	0	0	0	0	0	0	0	0	0	0	0	0	0	0	0	0	0	0	0	0	0	0	0	0	0	0	0
LADK01007141.1	396	63.3838	100	0	0	0	0	0	0	0	0	0	0	0	0	0	0	0	0	0	0	0	0	0	0	0	0	0	0	0	0	0	0	0	0	0
LADK01003255.1	569	68.0141	100	0	0	0	0	0	0	0	0	0	0	0	0	0	0	0	0	0	0	0	0	0	0	0	0	0	0	0	0	0	0	0	0	0
LADK01004330.1	410	69.2683	100	0	0	0	0	0	0	0	0	0	0	0	0	0	0	0	0	0	0	0	0	0	0	0	0	0	0	0	0	0	0	0	0	0
LADK01002944.1	209	57.4163	100	0	0	0	0	0	0	0	0	0	0	0	0	0	0	0	0	0	0	0	0	0	0	0	0	0	0	0	0	0	0	0	0	0
LADK01005826.1	328	61.8902	100	0	0	0	0	0	0	0	0	0	0	0	0	0	0	0	0	0	0	0	0	0	0	0	0	0	0	0	0	0	0	0	0	0
LADK01004545.1	223	62.3318	100	0	0	0	0	0	0	0	0	0	0	0	0	0	0	0	0	0	0	0	0	0	0	0	0	0	0	0	0	0	0	0	0	0
LADK01005853.1	217	70.9677	100	0	0	0	0	0	0	0	0	0	0	0	0	0	0	0	0	0	0	0	0	0	0	0	0	0	0	0	0	0	0	0	0	0
LADK01008193.1	239	67.364	100	0	0	0	0	0	0	0	0	0	0	0	0	0	0	0	0	0	0	0	0	0	0	0	0	0	0	0	0	0	0	0	0	0
LADK01006870.1	337	68.8427	100	0	0	0	0	0	0	0	0	0	0	0	0	0	0	0	0	0	0	0	0	0	0	0	0	0	0	0	0	0	0	0	0	0
LADK01007622.1	241	57.2614	100	0	0	0	0	0	0	0	0	0	0	0	0	0	0	0	0	0	0	0	0	0	0	0	0	0	0	0	0	0	0	0	0	0
LADK01006286.1	241	61.4108	100	0	0	0	0	0	0	0	0	0	0	0	0	0	0	0	0	0	0	0	0	0	0	0	0	0	0	0	0	0	0	0	0	0
LADK01008231.1	263	70.7224	100	0	0	0	0	0	0	0	0	0	0	0	0	0	0	0	0	0	0	0	0	0	0	0	0	0	0	0	0	0	0	0	0	0
LADK01008216.1	279	64.5161	100	0	0	0	0	0	0	0	0	0	0	0	0	0	0	0	0	0	0	0	0	0	0	0	0	0	0	0	0	0	0	0	0	0
LADK01002917.1	241	58.9212	100	0	0	0	0	0	0	0	0	0	0	0	0	0	0	0	0	0	0	0	0	0	0	0	0	0	0	0	0	0	0	0	0	0
LADK01000933.1	543	66.1142	100	0	0	0	0	0	0	0	0	0	0	0	0	0	0	0	0	0	0	0	0	0	0	0	0	0	0	0	0	0	0	0	0	0
LADK01002599.1	439	61.7312	100	0	0	0	0	0	0	0	0	0	0	0	0	0	0	0	0	0	0	0	0	0	0	0	0	0	0	0	0	0	0	0	0	0
LADK01004926.1	239	65.6904	100	0	0	0	0	0	0	0	0	0	0	0	0	0	0	0	0	0	0	0	0	0	0	0	0	0	0	0	0	0	0	0	0	0
LADK01006259.1	241	65.1452	100	0	0	0	0	0	0	0	0	0	0	0	0	0	0	0	0	0	0	0	0	0	0	0	0	0	0	0	0	0	0	0	0	0
LADK01002123.1	433	63.0485	100	0	0	0	0	0	0	0	0	0	0	0	0	0	0	0	0	0	0	0	0	0	0	0	0	0	0	0	0	0	0	0	0	0
LADK01005173.1	213	64.3192	100	0	0	0	0	0	0	0	0	0	0	0	0	0	0	0	0	0	0	0	0	0	0	0	0	0	0	0	0	0	0	0	0	0
LADK01006844.1	539	61.9666	100	0	0	0	0	0	0	0	0	0	0	0	0	0	0	0	0	0	0	0	0	0	0	0	0	0	0	0	0	0	0	0	0	0
LADK01004054.1	234	67.9487	100	0	0	0	0	0	0	0	0	0	0	0	0	0	0	0	0	0	0	0	0	0	0	0	0	0	0	0	0	0	0	0	0	0
LADK01007584.1	241	59.3361	100	0	0	0	0	0	0	0	0	0	0	0	0	0	0	0	0	0	0	0	0	0	0	0	0	0	0	0	0	0	0	0	0	0
LADK01002331.1	371	28.3019	100	0	0	0	0	0	0	0	0	0	0	0	0	0	0	0	0	0	0	0	0	0	0	0	0	0	0	0	0	0	0	0	0	0
LADK01006278.1	466	62.6609	100	0	0	0	0	0	0	0	0	0	0	0	0	0	0	0	0	0	0	0	0	0	0	0	0	0	0	0	0	0	0	0	0	0
LADK01004467.1	241	46.0581	100	0	0	0	0	0	0	0	0	0	0	0	0	0	0	0	0	0	0	0	0	0	0	0	0	0	0	0	0	0	0	0	0	0
LADK01004622.1	403	63.7717	100	0	0	0	0	0	0	0	0	0	0	0	0	0	0	0	0	0	0	0	0	0	0	0	0	0	0	0	0	0	0	0	0	0
LADK01004408.1	379	68.8654	100	0	0	0	0	0	0	0	0	0	0	0	0	0	0	0	0	0	0	0	0	0	0	0	0	0	0	0	0	0	0	0	0	0
LADK01005430.1	202	66.8317	100	0	0	0	0	0	0	0	0	0	0	0	0	0	0	0	0	0	0	0	0	0	0	0	0	0	0	0	0	0	0	0	0	0
LADK01003306.1	411	61.8005	100	0	0	0	0	0	0	0	0	0	0	0	0	0	0	0	0	0	0	0	0	0	0	0	0	0	0	0	0	0	0	0	0	0
LADK01004497.1	210	63.8095	100	0	0	0	0	0	0	0	0	0	0	0	0	0	0	0	0	0	0	0	0	0	0	0	0	0	0	0	0	0	0	0	0	0
LADK01006485.1	241	62.6556	100	0	0	0	0	0	0	0	0	0	0	0	0	0	0	0	0	0	0	0	0	0	0	0	0	0	0	0	0	0	0	0	0	0
LADK01007193.1	207	73.43	100	0	0	0	0	0	0	0	0	0	0	0	0	0	0	0	0	0	0	0	0	0	0	0	0	0	0	0	0	0	0	0	0	0
LADK01003544.1	637	65.3061	100	0	0	0	0	0	0	0	0	0	0	0	0	0	0	0	0	0	0	0	0	0	0	0	0	0	0	0	0	0	0	0	0	0
LADK01007583.1	222	56.3063	100	0	0	0	0	0	0	0	0	0	0	0	0	0	0	0	0	0	0	0	0	0	0	0	0	0	0	0	0	0	0	0	0	0
LADK01002888.1	239	55.2301	100	0	0	0	0	0	0	0	0	0	0	0	0	0	0	0	0	0	0	0	0	0	0	0	0	0	0	0	0	0	0	0	0	0
LADK01003052.1	698	61.0315	100	0	0	0	0	0	0	0	0	0	0	0	0	0	0	0	0	0	0	0	0	0	0	0	0	0	0	0	0	0	0	0	0	0
LADK01008000.1	761	66.6229	100	0	0	0	0	0	0	0	0	0	0	0	0	0	0	0	0	0	0	0	0	0	0	0	0	0	0	0	0	0	0	0	0	0
LADK01002114.1	461	66.1605	100	0	0	0	0	0	0	0	0	0	0	0	0	0	0	0	0	0	0	0	0	0	0	0	0	0	0	0	0	0	0	0	0	0
LADK01005080.1	509	71.7092	100	0	0	0	0	0	0	0	0	0	0	0	0	0	0	0	0	0	0	0	0	0	0	0	0	0	0	0	0	0	0	0	0	0
LADK01007474.1	207	64.2512	100	0	0	0	0	0	0	0	0	0	0	0	0	0	0	0	0	0	0	0	0	0	0	0	0	0	0	0	0	0	0	0	0	0
LADK01006804.1	210	64.7619	100	0	0	0	0	0	0	0	0	0	0	0	0	0	0	0	0	0	0	0	0	0	0	0	0	0	0	0	0	0	0	0	0	0
LADK01007734.1	218	54.5872	100	0	0	0	0	0	0	0	0	0	0	0	0	0	0	0	0	0	0	0	0	0	0	0	0	0	0	0	0	0	0	0	0	0
LADK01003202.1	418	65.0718	100	0	0	0	0	0	0	0	0	0	0	0	0	0	0	0	0	0	0	0	0	0	0	0	0	0	0	0	0	0	0	0	0	0
LADK01005712.1	209	63.6364	100	0	0	0	0	0	0	0	0	0	0	0	0	0	0	0	0	0	0	0	0	0	0	0	0	0	0	0	0	0	0	0	0	0
LADK01006348.1	241	45.2282	100	0	0	0	0	0	0	0	0	0	0	0	0	0	0	0	0	0	0	0	0	0	0	0	0	0	0	0	0	0	0	0	0	0
LADK01007514.1	282	65.9574	100	0	0	0	0	0	0	0	0	0	0	0	0	0	0	0	0	0	0	0	0	0	0	0	0	0	0	0	0	0	0	0	0	0
LADK01001871.1	452	58.6283	100	0	0	0	0	0	0	0	0	0	0	0	0	0	0	0	0	0	0	0	0	0	0	0	0	0	0	0	0	0	0	0	0	0
LADK01005582.1	237	60.3376	100	0	0	0	0	0	0	0	0	0	0	0	0	0	0	0	0	0	0	0	0	0	0	0	0	0	0	0	0	0	0	0	0	0
LADK01002116.1	389	70.6941	100	0	0	0	0	0	0	0	0	0	0	0	0	0	0	0	0	0	0	0	0	0	0	0	0	0	0	0	0	0	0	0	0	0
LADK01002080.1	230	62.1739	100	0	0	0	0	0	0	0	0	0	0	0	0	0	0	0	0	0	0	0	0	0	0	0	0	0	0	0	0	0	0	0	0	0
LADK01007827.1	590	67.1186	100	0	0	0	0	0	0	0	0	0	0	0	0	0	0	0	0	0	0	0	0	0	0	0	0	0	0	0	0	0	0	0	0	0
LADK01007271.1	225	67.5556	100	0	0	0	0	0	0	0	0	0	0	0	0	0	0	0	0	0	0	0	0	0	0	0	0	0	0	0	0	0	0	0	0	0
LADK01008204.1	284	66.1972	100	0	0	0	0	0	0	0	0	0	0	0	0	0	0	0	0	0	0	0	0	0	0	0	0	0	0	0	0	0	0	0	0	0
LADK01005593.1	241	42.7386	100	0	0	0	0	0	0	0	0	0	0	0	0	0	0	0	0	0	0	0	0	0	0	0	0	0	0	0	0	0	0	0	0	0
LADK01002887.1	236	64.8305	100	0	0	0	0	0	0	0	0	0	0	0	0	0	0	0	0	0	0	0	0	0	0	0	0	0	0	0	0	0	0	0	0	0
LADK01002738.1	683	66.7643	100	0	0	0	0	0	0	0	0	0	0	0	0	0	0	0	0	0	0	0	0	0	0	0	0	0	0	0	0	0	0	0	0	0
LADK01008059.1	454	61.2335	100	0	0	0	0	0	0	0	0	0	0	0	0	0	0	0	0	0	0	0	0	0	0	0	0	0	0	0	0	0	0	0	0	0
LADK01003251.1	241	64.7303	100	0	0	0	0	0	0	0	0	0	0	0	0	0	0	0	0	0	0	0	0	0	0	0	0	0	0	0	0	0	0	0	0	0
LADK01006522.1	337	65.2819	100	0	0	0	0	0	0	0	0	0	0	0	0	0	0	0	0	0	0	0	0	0	0	0	0	0	0	0	0	0	0	0	0	0
LADK01006850.1	229	46.2882	100	0	0	0	0	0	0	0	0	0	0	0	0	0	0	0	0	0	0	0	0	0	0	0	0	0	0	0	0	0	0	0	0	0
LADK01002603.1	240	60.4167	100	0	0	0	0	0	0	0	0	0	0	0	0	0	0	0	0	0	0	0	0	0	0	0	0	0	0	0	0	0	0	0	0	0
LADK01006978.1	234	64.9573	100	0	0	0	0	0	0	0	0	0	0	0	0	0	0	0	0	0	0	0	0	0	0	0	0	0	0	0	0	0	0	0	0	0
LADK01005204.1	226	32.3009	100	0	0	0	0	0	0	0	0	0	0	0	0	0	0	0	0	0	0	0	0	0	0	0	0	0	0	0	0	0	0	0	0	0
LADK01006515.1	234	66.2393	100	0	0	0	0	0	0	0	0	0	0	0	0	0	0	0	0	0	0	0	0	0	0	0	0	0	0	0	0	0	0	0	0	0
LADK01003092.1	230	66.087	100	0	0	0	0	0	0	0	0	0	0	0	0	0	0	0	0	0	0	0	0	0	0	0	0	0	0	0	0	0	0	0	0	0
LADK01008191.1	496	63.9113	100	0	0	0	0	0	0	0	0	0	0	0	0	0	0	0	0	0	0	0	0	0	0	0	0	0	0	0	0	0	0	0	0	0
LADK01003997.1	409	62.3472	100	0	0	0	0	0	0	0	0	0	0	0	0	0	0	0	0	0	0	0	0	0	0	0	0	0	0	0	0	0	0	0	0	0
LADK01007156.1	237	61.6034	100	0	0	0	0	0	0	0	0	0	0	0	0	0	0	0	0	0	0	0	0	0	0	0	0	0	0	0	0	0	0	0	0	0
LADK01005048.1	571	53.2399	100	0	0	0	0	0	0	0	0	0	0	0	0	0	0	0	0	0	0	0	0	0	0	0	0	0	0	0	0	0	0	0	0	0
LADK01004808.1	338	65.3846	100	0	0	0	0	0	0	0	0	0	0	0	0	0	0	0	0	0	0	0	0	0	0	0	0	0	0	0	0	0	0	0	0	0
LADK01006396.1	303	56.4356	100	0	0	0	0	0	0	0	0	0	0	0	0	0	0	0	0	0	0	0	0	0	0	0	0	0	0	0	0	0	0	0	0	0
LADK01005662.1	345	67.8261	100	0	0	0	0	0	0	0	0	0	0	0	0	0	0	0	0	0	0	0	0	0	0	0	0	0	0	0	0	0	0	0	0	0
LADK01007104.1	259	62.5483	100	0	0	0	0	0	0	0	0	0	0	0	0	0	0	0	0	0	0	0	0	0	0	0	0	0	0	0	0	0	0	0	0	0
LADK01001911.1	374	65.508	100	0	0	0	0	0	0	0	0	0	0	0	0	0	0	0	0	0	0	0	0	0	0	0	0	0	0	0	0	0	0	0	0	0
LADK01002302.1	687	65.0655	100	0	0	0	0	0	0	0	0	0	0	0	0	0	0	0	0	0	0	0	0	0	0	0	0	0	0	0	0	0	0	0	0	0
LADK01005557.1	347	62.2478	100	0	0	0	0	0	0	0	0	0	0	0	0	0	0	0	0	0	0	0	0	0	0	0	0	0	0	0	0	0	0	0	0	0
LADK01001016.1	320	65.9375	100	0	0	0	0	0	0	0	0	0	0	0	0	0	0	0	0	0	0	0	0	0	0	0	0	0	0	0	0	0	0	0	0	0
LADK01006501.1	217	58.9862	100	0	0	0	0	0	0	0	0	0	0	0	0	0	0	0	0	0	0	0	0	0	0	0	0	0	0	0	0	0	0	0	0	0
LADK01000833.1	695	64.3165	100	0	0	0	0	0	0	0	0	0	0	0	0	0	0	0	0	0	0	0	0	0	0	0	0	0	0	0	0	0	0	0	0	0
LADK01000608.1	217	58.0645	100	0	0	0	0	0	0	0	0	0	0	0	0	0	0	0	0	0	0	0	0	0	0	0	0	0	0	0	0	0	0	0	0	0
LADK01006086.1	549	62.1129	100	0	0	0	0	0	0	0	0	0	0	0	0	0	0	0	0	0	0	0	0	0	0	0	0	0	0	0	0	0	0	0	0	0
LADK01002221.1	360	65.2778	100	0	0	0	0	0	0	0	0	0	0	0	0	0	0	0	0	0	0	0	0	0	0	0	0	0	0	0	0	0	0	0	0	0
LADK01000989.1	221	64.7059	100	0	0	0	0	0	0	0	0	0	0	0	0	0	0	0	0	0	0	0	0	0	0	0	0	0	0	0	0	0	0	0	0	0
LADK01006014.1	241	51.0373	100	0	0	0	0	0	0	0	0	0	0	0	0	0	0	0	0	0	0	0	0	0	0	0	0	0	0	0	0	0	0	0	0	0
LADK01002085.1	523	59.847	100	0	0	0	0	0	0	0	0	0	0	0	0	0	0	0	0	0	0	0	0	0	0	0	0	0	0	0	0	0	0	0	0	0
LADK01002839.1	239	66.1088	100	0	0	0	0	0	0	0	0	0	0	0	0	0	0	0	0	0	0	0	0	0	0	0	0	0	0	0	0	0	0	0	0	0
LADK01005399.1	212	59.9057	100	0	0	0	0	0	0	0	0	0	0	0	0	0	0	0	0	0	0	0	0	0	0	0	0	0	0	0	0	0	0	0	0	0
LADK01007554.1	240	55.8333	100	0	0	0	0	0	0	0	0	0	0	0	0	0	0	0	0	0	0	0	0	0	0	0	0	0	0	0	0	0	0	0	0	0
LADK01001444.1	222	71.1712	100	0	0	0	0	0	0	0	0	0	0	0	0	0	0	0	0	0	0	0	0	0	0	0	0	0	0	0	0	0	0	0	0	0
LADK01007042.1	238	68.9076	100	0	0	0	0	0	0	0	0	0	0	0	0	0	0	0	0	0	0	0	0	0	0	0	0	0	0	0	0	0	0	0	0	0
LADK01007547.1	202	69.3069	100	0	0	0	0	0	0	0	0	0	0	0	0	0	0	0	0	0	0	0	0	0	0	0	0	0	0	0	0	0	0	0	0	0
LADK01002704.1	415	63.8554	100	0	0	0	0	0	0	0	0	0	0	0	0	0	0	0	0	0	0	0	0	0	0	0	0	0	0	0	0	0	0	0	0	0
LADK01004862.1	219	64.8402	100	0	0	0	0	0	0	0	0	0	0	0	0	0	0	0	0	0	0	0	0	0	0	0	0	0	0	0	0	0	0	0	0	0
LADK01002183.1	577	66.0312	100	0	0	0	0	0	0	0	0	0	0	0	0	0	0	0	0	0	0	0	0	0	0	0	0	0	0	0	0	0	0	0	0	0
LADK01003169.1	448	66.9643	100	0	0	0	0	0	0	0	0	0	0	0	0	0	0	0	0	0	0	0	0	0	0	0	0	0	0	0	0	0	0	0	0	0
LADK01003480.1	237	70.8861	100	0	0	0	0	0	0	0	0	0	0	0	0	0	0	0	0	0	0	0	0	0	0	0	0	0	0	0	0	0	0	0	0	0
LADK01005811.1	226	61.0619	100	0	0	0	0	0	0	0	0	0	0	0	0	0	0	0	0	0	0	0	0	0	0	0	0	0	0	0	0	0	0	0	0	0
LADK01002928.1	470	65.1064	100	0	0	0	0	0	0	0	0	0	0	0	0	0	0	0	0	0	0	0	0	0	0	0	0	0	0	0	0	0	0	0	0	0
LADK01004486.1	241	68.4647	100	0	0	0	0	0	0	0	0	0	0	0	0	0	0	0	0	0	0	0	0	0	0	0	0	0	0	0	0	0	0	0	0	0
LADK01008002.1	441	61.2245	100	0	0	0	0	0	0	0	0	0	0	0	0	0	0	0	0	0	0	0	0	0	0	0	0	0	0	0	0	0	0	0	0	0
LADK01005365.1	210	56.6667	100	0	0	0	0	0	0	0	0	0	0	0	0	0	0	0	0	0	0	0	0	0	0	0	0	0	0	0	0	0	0	0	0	0
LADK01007704.1	241	56.0166	100	0	0	0	0	0	0	0	0	0	0	0	0	0	0	0	0	0	0	0	0	0	0	0	0	0	0	0	0	0	0	0	0	0
LADK01001878.1	226	65.4867	100	0	0	0	0	0	0	0	0	0	0	0	0	0	0	0	0	0	0	0	0	0	0	0	0	0	0	0	0	0	0	0	0	0
LADK01003692.1	202	63.3663	100	0	0	0	0	0	0	0	0	0	0	0	0	0	0	0	0	0	0	0	0	0	0	0	0	0	0	0	0	0	0	0	0	0
LADK01003287.1	228	53.5088	100	0	0	0	0	0	0	0	0	0	0	0	0	0	0	0	0	0	0	0	0	0	0	0	0	0	0	0	0	0	0	0	0	0
LADK01001921.1	439	67.8815	100	0	0	0	0	0	0	0	0	0	0	0	0	0	0	0	0	0	0	0	0	0	0	0	0	0	0	0	0	0	0	0	0	0
LADK01002062.1	375	51.7333	100	0	0	0	0	0	0	0	0	0	0	0	0	0	0	0	0	0	0	0	0	0	0	0	0	0	0	0	0	0	0	0	0	0
LADK01006436.1	227	63.8767	100	0	0	0	0	0	0	0	0	0	0	0	0	0	0	0	0	0	0	0	0	0	0	0	0	0	0	0	0	0	0	0	0	0
LADK01004781.1	375	66.9333	100	0	0	0	0	0	0	0	0	0	0	0	0	0	0	0	0	0	0	0	0	0	0	0	0	0	0	0	0	0	0	0	0	0
LADK01006688.1	347	66.5706	100	0	0	0	0	0	0	0	0	0	0	0	0	0	0	0	0	0	0	0	0	0	0	0	0	0	0	0	0	0	0	0	0	0
LADK01005271.1	202	66.8317	100	0	0	0	0	0	0	0	0	0	0	0	0	0	0	0	0	0	0	0	0	0	0	0	0	0	0	0	0	0	0	0	0	0
LADK01007188.1	241	64.7303	100	0	0	0	0	0	0	0	0	0	0	0	0	0	0	0	0	0	0	0	0	0	0	0	0	0	0	0	0	0	0	0	0	0
LADK01007548.1	256	68.75	100	0	0	0	0	0	0	0	0	0	0	0	0	0	0	0	0	0	0	0	0	0	0	0	0	0	0	0	0	0	0	0	0	0
LADK01004050.1	220	62.2727	100	0	0	0	0	0	0	0	0	0	0	0	0	0	0	0	0	0	0	0	0	0	0	0	0	0	0	0	0	0	0	0	0	0
LADK01007120.1	220	65	100	0	0	0	0	0	0	0	0	0	0	0	0	0	0	0	0	0	0	0	0	0	0	0	0	0	0	0	0	0	0	0	0	0
LADK01003618.1	350	62	100	0	0	0	0	0	0	0	0	0	0	0	0	0	0	0	0	0	0	0	0	0	0	0	0	0	0	0	0	0	0	0	0	0
LADK01001807.1	512	64.2578	100	0	0	0	0	0	0	0	0	0	0	0	0	0	0	0	0	0	0	0	0	0	0	0	0	0	0	0	0	0	0	0	0	0
LADK01004766.1	241	65.1452	100	0	0	0	0	0	0	0	0	0	0	0	0	0	0	0	0	0	0	0	0	0	0	0	0	0	0	0	0	0	0	0	0	0
LADK01007165.1	281	63.7011	100	0	0	0	0	0	0	0	0	0	0	0	0	0	0	0	0	0	0	0	0	0	0	0	0	0	0	0	0	0	0	0	0	0
LADK01007987.1	860	63.2558	100	0	0	0	0	0	0	0	0	0	0	0	0	0	0	0	0	0	0	0	0	0	0	0	0	0	0	0	0	0	0	0	0	0
LADK01005070.1	582	60.1375	100	0	0	0	0	0	0	0	0	0	0	0	0	0	0	0	0	0	0	0	0	0	0	0	0	0	0	0	0	0	0	0	0	0
LADK01001795.1	402	61.4428	100	0	0	0	0	0	0	0	0	0	0	0	0	0	0	0	0	0	0	0	0	0	0	0	0	0	0	0	0	0	0	0	0	0
LADK01001114.1	474	70.4641	100	0	0	0	0	0	0	0	0	0	0	0	0	0	0	0	0	0	0	0	0	0	0	0	0	0	0	0	0	0	0	0	0	0
LADK01006416.1	207	60.8696	100	0	0	0	0	0	0	0	0	0	0	0	0	0	0	0	0	0	0	0	0	0	0	0	0	0	0	0	0	0	0	0	0	0
LADK01001263.1	241	58.9212	100	0	0	0	0	0	0	0	0	0	0	0	0	0	0	0	0	0	0	0	0	0	0	0	0	0	0	0	0	0	0	0	0	0
LADK01008238.1	227	66.0793	100	0	0	0	0	0	0	0	0	0	0	0	0	0	0	0	0	0	0	0	0	0	0	0	0	0	0	0	0	0	0	0	0	0
LADK01001784.1	239	60.6695	100	0	0	0	0	0	0	0	0	0	0	0	0	0	0	0	0	0	0	0	0	0	0	0	0	0	0	0	0	0	0	0	0	0
LADK01001858.1	645	65.7364	100	0	0	0	0	0	0	0	0	0	0	0	0	0	0	0	0	0	0	0	0	0	0	0	0	0	0	0	0	0	0	0	0	0
LADK01002651.1	240	69.5833	100	0	0	0	0	0	0	0	0	0	0	0	0	0	0	0	0	0	0	0	0	0	0	0	0	0	0	0	0	0	0	0	0	0
LADK01007367.1	227	60.793	100	0	0	0	0	0	0	0	0	0	0	0	0	0	0	0	0	0	0	0	0	0	0	0	0	0	0	0	0	0	0	0	0	0
LADK01007657.1	226	68.1416	100	0	0	0	0	0	0	0	0	0	0	0	0	0	0	0	0	0	0	0	0	0	0	0	0	0	0	0	0	0	0	0	0	0
LADK01006643.1	241	56.0166	100	0	0	0	0	0	0	0	0	0	0	0	0	0	0	0	0	0	0	0	0	0	0	0	0	0	0	0	0	0	0	0	0	0
LADK01001433.1	346	60.9827	100	0	0	0	0	0	0	0	0	0	0	0	0	0	0	0	0	0	0	0	0	0	0	0	0	0	0	0	0	0	0	0	0	0
LADK01007061.1	224	59.375	100	0	0	0	0	0	0	0	0	0	0	0	0	0	0	0	0	0	0	0	0	0	0	0	0	0	0	0	0	0	0	0	0	0
LADK01003624.1	1114	63.465	100	0	0	0	0	0	0	0	0	0	0	0	0	0	0	0	0	0	0	0	0	0	0	0	0	0	0	0	0	0	0	0	0	0
LADK01006563.1	429	59.9068	100	0	0	0	0	0	0	0	0	0	0	0	0	0	0	0	0	0	0	0	0	0	0	0	0	0	0	0	0	0	0	0	0	0
LADK01001065.1	423	61.7021	100	0	0	0	0	0	0	0	0	0	0	0	0	0	0	0	0	0	0	0	0	0	0	0	0	0	0	0	0	0	0	0	0	0
LADK01004167.1	260	63.4615	100	0	0	0	0	0	0	0	0	0	0	0	0	0	0	0	0	0	0	0	0	0	0	0	0	0	0	0	0	0	0	0	0	0
LADK01000999.1	208	69.2308	100	0	0	0	0	0	0	0	0	0	0	0	0	0	0	0	0	0	0	0	0	0	0	0	0	0	0	0	0	0	0	0	0	0
LADK01005420.1	231	63.2035	100	0	0	0	0	0	0	0	0	0	0	0	0	0	0	0	0	0	0	0	0	0	0	0	0	0	0	0	0	0	0	0	0	0
LADK01004658.1	750	64.1333	100	0	0	0	0	0	0	0	0	0	0	0	0	0	0	0	0	0	0	0	0	0	0	0	0	0	0	0	0	0	0	0	0	0
LADK01007099.1	256	71.0938	100	0	0	0	0	0	0	0	0	0	0	0	0	0	0	0	0	0	0	0	0	0	0	0	0	0	0	0	0	0	0	0	0	0
LADK01004850.1	239	61.9247	100	0	0	0	0	0	0	0	0	0	0	0	0	0	0	0	0	0	0	0	0	0	0	0	0	0	0	0	0	0	0	0	0	0
LADK01000592.1	204	61.2745	100	0	0	0	0	0	0	0	0	0	0	0	0	0	0	0	0	0	0	0	0	0	0	0	0	0	0	0	0	0	0	0	0	0
LADK01008029.1	509	68.1729	100	0	0	0	0	0	0	0	0	0	0	0	0	0	0	0	0	0	0	0	0	0	0	0	0	0	0	0	0	0	0	0	0	0
LADK01007336.1	221	66.0633	100	0	0	0	0	0	0	0	0	0	0	0	0	0	0	0	0	0	0	0	0	0	0	0	0	0	0	0	0	0	0	0	0	0
LADK01001775.1	408	61.5196	100	0	0	0	0	0	0	0	0	0	0	0	0	0	0	0	0	0	0	0	0	0	0	0	0	0	0	0	0	0	0	0	0	0
LADK01005386.1	220	66.8182	100	0	0	0	0	0	0	0	0	0	0	0	0	0	0	0	0	0	0	0	0	0	0	0	0	0	0	0	0	0	0	0	0	0
LADK01005231.1	237	65.4008	100	0	0	0	0	0	0	0	0	0	0	0	0	0	0	0	0	0	0	0	0	0	0	0	0	0	0	0	0	0	0	0	0	0
LADK01006557.1	243	59.6708	100	0	0	0	0	0	0	0	0	0	0	0	0	0	0	0	0	0	0	0	0	0	0	0	0	0	0	0	0	0	0	0	0	0
LADK01007778.1	251	62.5498	100	0	0	0	0	0	0	0	0	0	0	0	0	0	0	0	0	0	0	0	0	0	0	0	0	0	0	0	0	0	0	0	0	0
LADK01007757.1	243	65.8436	100	0	0	0	0	0	0	0	0	0	0	0	0	0	0	0	0	0	0	0	0	0	0	0	0	0	0	0	0	0	0	0	0	0
LADK01005970.1	241	63.4855	100	0	0	0	0	0	0	0	0	0	0	0	0	0	0	0	0	0	0	0	0	0	0	0	0	0	0	0	0	0	0	0	0	0
LADK01007400.1	234	57.6923	100	0	0	0	0	0	0	0	0	0	0	0	0	0	0	0	0	0	0	0	0	0	0	0	0	0	0	0	0	0	0	0	0	0
LADK01001959.1	217	63.5945	100	0	0	0	0	0	0	0	0	0	0	0	0	0	0	0	0	0	0	0	0	0	0	0	0	0	0	0	0	0	0	0	0	0
LADK01008109.1	786	64.3766	100	0	0	0	0	0	0	0	0	0	0	0	0	0	0	0	0	0	0	0	0	0	0	0	0	0	0	0	0	0	0	0	0	0
LADK01004059.1	595	66.2185	100	0	0	0	0	0	0	0	0	0	0	0	0	0	0	0	0	0	0	0	0	0	0	0	0	0	0	0	0	0	0	0	0	0
LADK01000882.1	637	63.2653	100	0	0	0	0	0	0	0	0	0	0	0	0	0	0	0	0	0	0	0	0	0	0	0	0	0	0	0	0	0	0	0	0	0
LADK01006463.1	234	57.265	100	0	0	0	0	0	0	0	0	0	0	0	0	0	0	0	0	0	0	0	0	0	0	0	0	0	0	0	0	0	0	0	0	0
LADK01004978.1	338	63.6095	100	0	0	0	0	0	0	0	0	0	0	0	0	0	0	0	0	0	0	0	0	0	0	0	0	0	0	0	0	0	0	0	0	0
LADK01001889.1	629	64.7059	100	0	0	0	0	0	0	0	0	0	0	0	0	0	0	0	0	0	0	0	0	0	0	0	0	0	0	0	0	0	0	0	0	0
LADK01006932.1	222	62.1622	100	0	0	0	0	0	0	0	0	0	0	0	0	0	0	0	0	0	0	0	0	0	0	0	0	0	0	0	0	0	0	0	0	0
LADK01001390.1	233	61.8026	100	0	0	0	0	0	0	0	0	0	0	0	0	0	0	0	0	0	0	0	0	0	0	0	0	0	0	0	0	0	0	0	0	0
LADK01003875.1	434	63.1336	100	0	0	0	0	0	0	0	0	0	0	0	0	0	0	0	0	0	0	0	0	0	0	0	0	0	0	0	0	0	0	0	0	0
LADK01001268.1	432	67.1296	100	0	0	0	0	0	0	0	0	0	0	0	0	0	0	0	0	0	0	0	0	0	0	0	0	0	0	0	0	0	0	0	0	0
LADK01008079.1	376	69.6809	100	0	0	0	0	0	0	0	0	0	0	0	0	0	0	0	0	0	0	0	0	0	0	0	0	0	0	0	0	0	0	0	0	0
LADK01001917.1	521	66.6027	100	0	0	0	0	0	0	0	0	0	0	0	0	0	0	0	0	0	0	0	0	0	0	0	0	0	0	0	0	0	0	0	0	0
LADK01001023.1	242	63.6364	100	0	0	0	0	0	0	0	0	0	0	0	0	0	0	0	0	0	0	0	0	0	0	0	0	0	0	0	0	0	0	0	0	0
LADK01005341.1	658	61.5502	100	0	0	0	0	0	0	0	0	0	0	0	0	0	0	0	0	0	0	0	0	0	0	0	0	0	0	0	0	0	0	0	0	0
LADK01007870.1	397	64.7355	100	0	0	0	0	0	0	0	0	0	0	0	0	0	0	0	0	0	0	0	0	0	0	0	0	0	0	0	0	0	0	0	0	0
LADK01007760.1	237	58.6498	100	0	0	0	0	0	0	0	0	0	0	0	0	0	0	0	0	0	0	0	0	0	0	0	0	0	0	0	0	0	0	0	0	0
LADK01005465.1	226	65.0442	100	0	0	0	0	0	0	0	0	0	0	0	0	0	0	0	0	0	0	0	0	0	0	0	0	0	0	0	0	0	0	0	0	0
LADK01002952.1	231	58.8745	100	0	0	0	0	0	0	0	0	0	0	0	0	0	0	0	0	0	0	0	0	0	0	0	0	0	0	0	0	0	0	0	0	0
LADK01004760.1	216	60.1852	100	0	0	0	0	0	0	0	0	0	0	0	0	0	0	0	0	0	0	0	0	0	0	0	0	0	0	0	0	0	0	0	0	0
LADK01006233.1	237	62.4473	100	0	0	0	0	0	0	0	0	0	0	0	0	0	0	0	0	0	0	0	0	0	0	0	0	0	0	0	0	0	0	0	0	0
LADK01005768.1	238	60.9244	100	0	0	0	0	0	0	0	0	0	0	0	0	0	0	0	0	0	0	0	0	0	0	0	0	0	0	0	0	0	0	0	0	0
LADK01006103.1	376	68.617	100	0	0	0	0	0	0	0	0	0	0	0	0	0	0	0	0	0	0	0	0	0	0	0	0	0	0	0	0	0	0	0	0	0
LADK01005008.1	241	67.6349	100	0	0	0	0	0	0	0	0	0	0	0	0	0	0	0	0	0	0	0	0	0	0	0	0	0	0	0	0	0	0	0	0	0
LADK01002966.1	535	61.6822	100	0	0	0	0	0	0	0	0	0	0	0	0	0	0	0	0	0	0	0	0	0	0	0	0	0	0	0	0	0	0	0	0	0
LADK01003335.1	403	65.7568	100	0	0	0	0	0	0	0	0	0	0	0	0	0	0	0	0	0	0	0	0	0	0	0	0	0	0	0	0	0	0	0	0	0
LADK01005467.1	386	68.9119	100	0	0	0	0	0	0	0	0	0	0	0	0	0	0	0	0	0	0	0	0	0	0	0	0	0	0	0	0	0	0	0	0	0
LADK01007945.1	463	68.0346	100	0	0	0	0	0	0	0	0	0	0	0	0	0	0	0	0	0	0	0	0	0	0	0	0	0	0	0	0	0	0	0	0	0
LADK01001255.1	529	62.0038	100	0	0	0	0	0	0	0	0	0	0	0	0	0	0	0	0	0	0	0	0	0	0	0	0	0	0	0	0	0	0	0	0	0
LADK01005614.1	601	63.7271	100	0	0	0	0	0	0	0	0	0	0	0	0	0	0	0	0	0	0	0	0	0	0	0	0	0	0	0	0	0	0	0	0	0
LADK01008053.1	990	65.8586	100	0	0	0	0	0	0	0	0	0	0	0	0	0	0	0	0	0	0	0	0	0	0	0	0	0	0	0	0	0	0	0	0	0
LADK01006543.1	221	64.7059	100	0	0	0	0	0	0	0	0	0	0	0	0	0	0	0	0	0	0	0	0	0	0	0	0	0	0	0	0	0	0	0	0	0
LADK01006327.1	232	64.2241	100	0	0	0	0	0	0	0	0	0	0	0	0	0	0	0	0	0	0	0	0	0	0	0	0	0	0	0	0	0	0	0	0	0
LADK01004181.1	406	68.9655	100	0	0	0	0	0	0	0	0	0	0	0	0	0	0	0	0	0	0	0	0	0	0	0	0	0	0	0	0	0	0	0	0	0
LADK01005110.1	241	65.1452	100	0	0	0	0	0	0	0	0	0	0	0	0	0	0	0	0	0	0	0	0	0	0	0	0	0	0	0	0	0	0	0	0	0
LADK01008563.1	1135	64.2291	100	0	0	0	0	0	0	0	0	0	0	0	0	0	0	0	0	0	0	0	0	0	0	0	0	0	0	0	0	0	0	0	0	0
LADK01006712.1	234	67.5214	100	0	0	0	0	0	0	0	0	0	0	0	0	0	0	0	0	0	0	0	0	0	0	0	0	0	0	0	0	0	0	0	0	0
LADK01004417.1	423	64.539	100	0	0	0	0	0	0	0	0	0	0	0	0	0	0	0	0	0	0	0	0	0	0	0	0	0	0	0	0	0	0	0	0	0
LADK01004226.1	443	62.0767	100	0	0	0	0	0	0	0	0	0	0	0	0	0	0	0	0	0	0	0	0	0	0	0	0	0	0	0	0	0	0	0	0	0
LADK01004844.1	241	69.7095	100	0	0	0	0	0	0	0	0	0	0	0	0	0	0	0	0	0	0	0	0	0	0	0	0	0	0	0	0	0	0	0	0	0
LADK01003327.1	360	63.3333	100	0	0	0	0	0	0	0	0	0	0	0	0	0	0	0	0	0	0	0	0	0	0	0	0	0	0	0	0	0	0	0	0	0
LADK01001052.1	626	63.5783	100	0	0	0	0	0	0	0	0	0	0	0	0	0	0	0	0	0	0	0	0	0	0	0	0	0	0	0	0	0	0	0	0	0
LADK01000716.1	235	62.9787	100	0	0	0	0	0	0	0	0	0	0	0	0	0	0	0	0	0	0	0	0	0	0	0	0	0	0	0	0	0	0	0	0	0
LADK01007887.1	200	61	100	0	0	0	0	0	0	0	0	0	0	0	0	0	0	0	0	0	0	0	0	0	0	0	0	0	0	0	0	0	0	0	0	0
LADK01003451.1	224	71.875	100	0	0	0	0	0	0	0	0	0	0	0	0	0	0	0	0	0	0	0	0	0	0	0	0	0	0	0	0	0	0	0	0	0
LADK01006941.1	209	55.5024	100	0	0	0	0	0	0	0	0	0	0	0	0	0	0	0	0	0	0	0	0	0	0	0	0	0	0	0	0	0	0	0	0	0
LADK01002899.1	220	61.8182	100	0	0	0	0	0	0	0	0	0	0	0	0	0	0	0	0	0	0	0	0	0	0	0	0	0	0	0	0	0	0	0	0	0
LADK01003531.1	567	63.8448	100	0	0	0	0	0	0	0	0	0	0	0	0	0	0	0	0	0	0	0	0	0	0	0	0	0	0	0	0	0	0	0	0	0
LADK01000898.1	228	67.1053	100	0	0	0	0	0	0	0	0	0	0	0	0	0	0	0	0	0	0	0	0	0	0	0	0	0	0	0	0	0	0	0	0	0
LADK01006482.1	333	63.6637	100	0	0	0	0	0	0	0	0	0	0	0	0	0	0	0	0	0	0	0	0	0	0	0	0	0	0	0	0	0	0	0	0	0
LADK01003055.1	218	66.055	100	0	0	0	0	0	0	0	0	0	0	0	0	0	0	0	0	0	0	0	0	0	0	0	0	0	0	0	0	0	0	0	0	0
LADK01007849.1	217	71.8894	100	0	0	0	0	0	0	0	0	0	0	0	0	0	0	0	0	0	0	0	0	0	0	0	0	0	0	0	0	0	0	0	0	0
LADK01005862.1	232	61.6379	100	0	0	0	0	0	0	0	0	0	0	0	0	0	0	0	0	0	0	0	0	0	0	0	0	0	0	0	0	0	0	0	0	0
LADK01002429.1	865	60.578	100	0	0	0	0	0	0	0	0	0	0	0	0	0	0	0	0	0	0	0	0	0	0	0	0	0	0	0	0	0	0	0	0	0
LADK01007716.1	241	56.4315	100	0	0	0	0	0	0	0	0	0	0	0	0	0	0	0	0	0	0	0	0	0	0	0	0	0	0	0	0	0	0	0	0	0
LADK01004919.1	228	64.9123	100	0	0	0	0	0	0	0	0	0	0	0	0	0	0	0	0	0	0	0	0	0	0	0	0	0	0	0	0	0	0	0	0	0
LADK01002269.1	756	67.1958	100	0	0	0	0	0	0	0	0	0	0	0	0	0	0	0	0	0	0	0	0	0	0	0	0	0	0	0	0	0	0	0	0	0
LADK01004521.1	239	64.8536	100	0	0	0	0	0	0	0	0	0	0	0	0	0	0	0	0	0	0	0	0	0	0	0	0	0	0	0	0	0	0	0	0	0
LADK01005051.1	388	66.2371	100	0	0	0	0	0	0	0	0	0	0	0	0	0	0	0	0	0	0	0	0	0	0	0	0	0	0	0	0	0	0	0	0	0
LADK01003036.1	509	60.9037	100	0	0	0	0	0	0	0	0	0	0	0	0	0	0	0	0	0	0	0	0	0	0	0	0	0	0	0	0	0	0	0	0	0
LADK01007089.1	236	64.8305	100	0	0	0	0	0	0	0	0	0	0	0	0	0	0	0	0	0	0	0	0	0	0	0	0	0	0	0	0	0	0	0	0	0
LADK01001679.1	310	65.8065	100	0	0	0	0	0	0	0	0	0	0	0	0	0	0	0	0	0	0	0	0	0	0	0	0	0	0	0	0	0	0	0	0	0
LADK01005711.1	219	59.8174	100	0	0	0	0	0	0	0	0	0	0	0	0	0	0	0	0	0	0	0	0	0	0	0	0	0	0	0	0	0	0	0	0	0
LADK01005284.1	363	62.8099	100	0	0	0	0	0	0	0	0	0	0	0	0	0	0	0	0	0	0	0	0	0	0	0	0	0	0	0	0	0	0	0	0	0
LADK01006102.1	242	40.0826	100	0	0	0	0	0	0	0	0	0	0	0	0	0	0	0	0	0	0	0	0	0	0	0	0	0	0	0	0	0	0	0	0	0
LADK01007797.1	241	60.9959	100	0	0	0	0	0	0	0	0	0	0	0	0	0	0	0	0	0	0	0	0	0	0	0	0	0	0	0	0	0	0	0	0	0
LADK01001645.1	218	64.2202	100	0	0	0	0	0	0	0	0	0	0	0	0	0	0	0	0	0	0	0	0	0	0	0	0	0	0	0	0	0	0	0	0	0
LADK01005033.1	225	50.6667	100	0	0	0	0	0	0	0	0	0	0	0	0	0	0	0	0	0	0	0	0	0	0	0	0	0	0	0	0	0	0	0	0	0
LADK01007250.1	243	67.0782	100	0	0	0	0	0	0	0	0	0	0	0	0	0	0	0	0	0	0	0	0	0	0	0	0	0	0	0	0	0	0	0	0	0
LADK01003167.1	231	64.0693	100	0	0	0	0	0	0	0	0	0	0	0	0	0	0	0	0	0	0	0	0	0	0	0	0	0	0	0	0	0	0	0	0	0
LADK01005673.1	311	66.5595	100	0	0	0	0	0	0	0	0	0	0	0	0	0	0	0	0	0	0	0	0	0	0	0	0	0	0	0	0	0	0	0	0	0
LADK01001980.1	241	65.1452	100	0	0	0	0	0	0	0	0	0	0	0	0	0	0	0	0	0	0	0	0	0	0	0	0	0	0	0	0	0	0	0	0	0
LADK01008228.1	832	62.9808	100	0	0	0	0	0	0	0	0	0	0	0	0	0	0	0	0	0	0	0	0	0	0	0	0	0	0	0	0	0	0	0	0	0
LADK01005358.1	244	59.8361	100	0	0	0	0	0	0	0	0	0	0	0	0	0	0	0	0	0	0	0	0	0	0	0	0	0	0	0	0	0	0	0	0	0
LADK01007762.1	205	67.8049	100	0	0	0	0	0	0	0	0	0	0	0	0	0	0	0	0	0	0	0	0	0	0	0	0	0	0	0	0	0	0	0	0	0
LADK01006886.1	230	62.6087	100	0	0	0	0	0	0	0	0	0	0	0	0	0	0	0	0	0	0	0	0	0	0	0	0	0	0	0	0	0	0	0	0	0
LADK01004645.1	219	59.8174	100	0	0	0	0	0	0	0	0	0	0	0	0	0	0	0	0	0	0	0	0	0	0	0	0	0	0	0	0	0	0	0	0	0
LADK01005894.1	371	70.6199	100	0	0	0	0	0	0	0	0	0	0	0	0	0	0	0	0	0	0	0	0	0	0	0	0	0	0	0	0	0	0	0	0	0
LADK01002751.1	758	60.9499	100	0	0	0	0	0	0	0	0	0	0	0	0	0	0	0	0	0	0	0	0	0	0	0	0	0	0	0	0	0	0	0	0	0
LADK01002537.1	709	61.354	100	0	0	0	0	0	0	0	0	0	0	0	0	0	0	0	0	0	0	0	0	0	0	0	0	0	0	0	0	0	0	0	0	0
LADK01006805.1	242	64.4628	100	0	0	0	0	0	0	0	0	0	0	0	0	0	0	0	0	0	0	0	0	0	0	0	0	0	0	0	0	0	0	0	0	0
LADK01004038.1	305	65.2459	100	0	0	0	0	0	0	0	0	0	0	0	0	0	0	0	0	0	0	0	0	0	0	0	0	0	0	0	0	0	0	0	0	0
LADK01004863.1	416	62.7404	100	0	0	0	0	0	0	0	0	0	0	0	0	0	0	0	0	0	0	0	0	0	0	0	0	0	0	0	0	0	0	0	0	0
LADK01002465.1	415	71.5663	100	0	0	0	0	0	0	0	0	0	0	0	0	0	0	0	0	0	0	0	0	0	0	0	0	0	0	0	0	0	0	0	0	0
LADK01004591.1	375	63.2	100	0	0	0	0	0	0	0	0	0	0	0	0	0	0	0	0	0	0	0	0	0	0	0	0	0	0	0	0	0	0	0	0	0
LADK01006783.1	240	64.1667	100	0	0	0	0	0	0	0	0	0	0	0	0	0	0	0	0	0	0	0	0	0	0	0	0	0	0	0	0	0	0	0	0	0
LADK01002930.1	219	71.2329	100	0	0	0	0	0	0	0	0	0	0	0	0	0	0	0	0	0	0	0	0	0	0	0	0	0	0	0	0	0	0	0	0	0
LADK01002897.1	463	63.7149	100	0	0	0	0	0	0	0	0	0	0	0	0	0	0	0	0	0	0	0	0	0	0	0	0	0	0	0	0	0	0	0	0	0
LADK01005079.1	216	68.0556	100	0	0	0	0	0	0	0	0	0	0	0	0	0	0	0	0	0	0	0	0	0	0	0	0	0	0	0	0	0	0	0	0	0
LADK01005134.1	362	63.8122	100	0	0	0	0	0	0	0	0	0	0	0	0	0	0	0	0	0	0	0	0	0	0	0	0	0	0	0	0	0	0	0	0	0
LADK01007930.1	873	61.1684	100	0	0	0	0	0	0	0	0	0	0	0	0	0	0	0	0	0	0	0	0	0	0	0	0	0	0	0	0	0	0	0	0	0
LADK01003109.1	521	61.9962	100	0	0	0	0	0	0	0	0	0	0	0	0	0	0	0	0	0	0	0	0	0	0	0	0	0	0	0	0	0	0	0	0	0
LADK01002787.1	242	59.0909	100	0	0	0	0	0	0	0	0	0	0	0	0	0	0	0	0	0	0	0	0	0	0	0	0	0	0	0	0	0	0	0	0	0
LADK01004557.1	224	70.9821	100	0	0	0	0	0	0	0	0	0	0	0	0	0	0	0	0	0	0	0	0	0	0	0	0	0	0	0	0	0	0	0	0	0
LADK01002942.1	252	66.2698	100	0	0	0	0	0	0	0	0	0	0	0	0	0	0	0	0	0	0	0	0	0	0	0	0	0	0	0	0	0	0	0	0	0
LADK01003388.1	231	66.6667	100	0	0	0	0	0	0	0	0	0	0	0	0	0	0	0	0	0	0	0	0	0	0	0	0	0	0	0	0	0	0	0	0	0
LADK01007436.1	245	65.7143	100	0	0	0	0	0	0	0	0	0	0	0	0	0	0	0	0	0	0	0	0	0	0	0	0	0	0	0	0	0	0	0	0	0
LADK01007742.1	234	70.9402	100	0	0	0	0	0	0	0	0	0	0	0	0	0	0	0	0	0	0	0	0	0	0	0	0	0	0	0	0	0	0	0	0	0
LADK01008280.1	351	65.812	100	0	0	0	0	0	0	0	0	0	0	0	0	0	0	0	0	0	0	0	0	0	0	0	0	0	0	0	0	0	0	0	0	0
LADK01007047.1	241	62.2407	100	0	0	0	0	0	0	0	0	0	0	0	0	0	0	0	0	0	0	0	0	0	0	0	0	0	0	0	0	0	0	0	0	0
LADK01006573.1	243	58.0247	100	0	0	0	0	0	0	0	0	0	0	0	0	0	0	0	0	0	0	0	0	0	0	0	0	0	0	0	0	0	0	0	0	0
LADK01003892.1	413	65.1332	100	0	0	0	0	0	0	0	0	0	0	0	0	0	0	0	0	0	0	0	0	0	0	0	0	0	0	0	0	0	0	0	0	0
LADK01005795.1	241	48.1328	100	0	0	0	0	0	0	0	0	0	0	0	0	0	0	0	0	0	0	0	0	0	0	0	0	0	0	0	0	0	0	0	0	0
LADK01005863.1	827	61.6687	100	0	0	0	0	0	0	0	0	0	0	0	0	0	0	0	0	0	0	0	0	0	0	0	0	0	0	0	0	0	0	0	0	0
LADK01007784.1	242	58.2645	100	0	0	0	0	0	0	0	0	0	0	0	0	0	0	0	0	0	0	0	0	0	0	0	0	0	0	0	0	0	0	0	0	0
LADK01008220.1	713	64.2356	100	0	0	0	0	0	0	0	0	0	0	0	0	0	0	0	0	0	0	0	0	0	0	0	0	0	0	0	0	0	0	0	0	0
LADK01003862.1	509	65.2259	100	0	0	0	0	0	0	0	0	0	0	0	0	0	0	0	0	0	0	0	0	0	0	0	0	0	0	0	0	0	0	0	0	0
LADK01002064.1	748	65.6417	100	0	0	0	0	0	0	0	0	0	0	0	0	0	0	0	0	0	0	0	0	0	0	0	0	0	0	0	0	0	0	0	0	0
LADK01004519.1	211	51.1848	100	0	0	0	0	0	0	0	0	0	0	0	0	0	0	0	0	0	0	0	0	0	0	0	0	0	0	0	0	0	0	0	0	0
LADK01007204.1	433	72.7483	100	0	0	0	0	0	0	0	0	0	0	0	0	0	0	0	0	0	0	0	0	0	0	0	0	0	0	0	0	0	0	0	0	0
LADK01004729.1	209	64.1148	100	0	0	0	0	0	0	0	0	0	0	0	0	0	0	0	0	0	0	0	0	0	0	0	0	0	0	0	0	0	0	0	0	0
LADK01002457.1	574	65.6794	100	0	0	0	0	0	0	0	0	0	0	0	0	0	0	0	0	0	0	0	0	0	0	0	0	0	0	0	0	0	0	0	0	0
LADK01006267.1	241	63.9004	100	0	0	0	0	0	0	0	0	0	0	0	0	0	0	0	0	0	0	0	0	0	0	0	0	0	0	0	0	0	0	0	0	0
LADK01002544.1	241	70.9544	100	0	0	0	0	0	0	0	0	0	0	0	0	0	0	0	0	0	0	0	0	0	0	0	0	0	0	0	0	0	0	0	0	0
LADK01003157.1	419	67.5418	100	0	0	0	0	0	0	0	0	0	0	0	0	0	0	0	0	0	0	0	0	0	0	0	0	0	0	0	0	0	0	0	0	0
LADK01002580.1	551	61.5245	100	0	0	0	0	0	0	0	0	0	0	0	0	0	0	0	0	0	0	0	0	0	0	0	0	0	0	0	0	0	0	0	0	0
LADK01002212.1	578	68.5121	100	0	0	0	0	0	0	0	0	0	0	0	0	0	0	0	0	0	0	0	0	0	0	0	0	0	0	0	0	0	0	0	0	0
LADK01008092.1	306	68.6275	100	0	0	0	0	0	0	0	0	0	0	0	0	0	0	0	0	0	0	0	0	0	0	0	0	0	0	0	0	0	0	0	0	0
LADK01002112.1	238	62.605	100	0	0	0	0	0	0	0	0	0	0	0	0	0	0	0	0	0	0	0	0	0	0	0	0	0	0	0	0	0	0	0	0	0
LADK01006553.1	241	67.2199	100	0	0	0	0	0	0	0	0	0	0	0	0	0	0	0	0	0	0	0	0	0	0	0	0	0	0	0	0	0	0	0	0	0
LADK01000649.1	342	60.8187	100	0	0	0	0	0	0	0	0	0	0	0	0	0	0	0	0	0	0	0	0	0	0	0	0	0	0	0	0	0	0	0	0	0
LADK01006645.1	352	68.75	100	0	0	0	0	0	0	0	0	0	0	0	0	0	0	0	0	0	0	0	0	0	0	0	0	0	0	0	0	0	0	0	0	0
LADK01000953.1	427	65.808	100	0	0	0	0	0	0	0	0	0	0	0	0	0	0	0	0	0	0	0	0	0	0	0	0	0	0	0	0	0	0	0	0	0
LADK01004777.1	371	59.5687	100	0	0	0	0	0	0	0	0	0	0	0	0	0	0	0	0	0	0	0	0	0	0	0	0	0	0	0	0	0	0	0	0	0
LADK01006950.1	235	65.9574	100	0	0	0	0	0	0	0	0	0	0	0	0	0	0	0	0	0	0	0	0	0	0	0	0	0	0	0	0	0	0	0	0	0
LADK01007171.1	241	65.9751	100	0	0	0	0	0	0	0	0	0	0	0	0	0	0	0	0	0	0	0	0	0	0	0	0	0	0	0	0	0	0	0	0	0
LADK01005071.1	565	63.3628	100	0	0	0	0	0	0	0	0	0	0	0	0	0	0	0	0	0	0	0	0	0	0	0	0	0	0	0	0	0	0	0	0	0
LADK01007507.1	241	63.4855	100	0	0	0	0	0	0	0	0	0	0	0	0	0	0	0	0	0	0	0	0	0	0	0	0	0	0	0	0	0	0	0	0	0
LADK01001528.1	634	64.0379	100	0	0	0	0	0	0	0	0	0	0	0	0	0	0	0	0	0	0	0	0	0	0	0	0	0	0	0	0	0	0	0	0	0
LADK01006369.1	234	61.9658	100	0	0	0	0	0	0	0	0	0	0	0	0	0	0	0	0	0	0	0	0	0	0	0	0	0	0	0	0	0	0	0	0	0
LADK01003963.1	770	28.3117	100	0	0	0	0	0	0	0	0	0	0	0	0	0	0	0	0	0	0	0	0	0	0	0	0	0	0	0	0	0	0	0	0	0
LADK01004637.1	510	67.451	100	0	0	0	0	0	0	0	0	0	0	0	0	0	0	0	0	0	0	0	0	0	0	0	0	0	0	0	0	0	0	0	0	0
LADK01003094.1	430	70.4651	100	0	0	0	0	0	0	0	0	0	0	0	0	0	0	0	0	0	0	0	0	0	0	0	0	0	0	0	0	0	0	0	0	0
LADK01001535.1	1188	64.4781	100	0	0	0	0	0	0	0	0	0	0	0	0	0	0	0	0	0	0	0	0	0	0	0	0	0	0	0	0	0	0	0	0	0
LADK01002701.1	505	54.4554	100	0	0	0	0	0	0	0	0	0	0	0	0	0	0	0	0	0	0	0	0	0	0	0	0	0	0	0	0	0	0	0	0	0
LADK01006408.1	242	54.9587	100	0	0	0	0	0	0	0	0	0	0	0	0	0	0	0	0	0	0	0	0	0	0	0	0	0	0	0	0	0	0	0	0	0
LADK01003550.1	369	66.1247	100	0	0	0	0	0	0	0	0	0	0	0	0	0	0	0	0	0	0	0	0	0	0	0	0	0	0	0	0	0	0	0	0	0
LADK01004856.1	231	60.1732	100	0	0	0	0	0	0	0	0	0	0	0	0	0	0	0	0	0	0	0	0	0	0	0	0	0	0	0	0	0	0	0	0	0
LADK01005488.1	428	67.2897	100	0	0	0	0	0	0	0	0	0	0	0	0	0	0	0	0	0	0	0	0	0	0	0	0	0	0	0	0	0	0	0	0	0
LADK01001109.1	239	64.4351	100	0	0	0	0	0	0	0	0	0	0	0	0	0	0	0	0	0	0	0	0	0	0	0	0	0	0	0	0	0	0	0	0	0
LADK01007606.1	226	67.6991	100	0	0	0	0	0	0	0	0	0	0	0	0	0	0	0	0	0	0	0	0	0	0	0	0	0	0	0	0	0	0	0	0	0
LADK01004984.1	392	66.3265	100	0	0	0	0	0	0	0	0	0	0	0	0	0	0	0	0	0	0	0	0	0	0	0	0	0	0	0	0	0	0	0	0	0
LADK01005041.1	239	69.4561	100	0	0	0	0	0	0	0	0	0	0	0	0	0	0	0	0	0	0	0	0	0	0	0	0	0	0	0	0	0	0	0	0	0
LADK01006772.1	220	66.3636	100	0	0	0	0	0	0	0	0	0	0	0	0	0	0	0	0	0	0	0	0	0	0	0	0	0	0	0	0	0	0	0	0	0
LADK01004616.1	241	65.1452	100	0	0	0	0	0	0	0	0	0	0	0	0	0	0	0	0	0	0	0	0	0	0	0	0	0	0	0	0	0	0	0	0	0
LADK01004814.1	691	62.9522	100	0	0	0	0	0	0	0	0	0	0	0	0	0	0	0	0	0	0	0	0	0	0	0	0	0	0	0	0	0	0	0	0	0
LADK01003584.1	416	59.1346	100	0	0	0	0	0	0	0	0	0	0	0	0	0	0	0	0	0	0	0	0	0	0	0	0	0	0	0	0	0	0	0	0	0
LADK01006439.1	242	60.3306	100	0	0	0	0	0	0	0	0	0	0	0	0	0	0	0	0	0	0	0	0	0	0	0	0	0	0	0	0	0	0	0	0	0
LADK01001640.1	458	59.607	100	0	0	0	0	0	0	0	0	0	0	0	0	0	0	0	0	0	0	0	0	0	0	0	0	0	0	0	0	0	0	0	0	0
LADK01005914.1	227	67.8414	100	0	0	0	0	0	0	0	0	0	0	0	0	0	0	0	0	0	0	0	0	0	0	0	0	0	0	0	0	0	0	0	0	0
LADK01006194.1	208	54.8077	100	0	0	0	0	0	0	0	0	0	0	0	0	0	0	0	0	0	0	0	0	0	0	0	0	0	0	0	0	0	0	0	0	0
LADK01005721.1	241	49.7925	100	0	0	0	0	0	0	0	0	0	0	0	0	0	0	0	0	0	0	0	0	0	0	0	0	0	0	0	0	0	0	0	0	0
LADK01006728.1	241	56.4315	100	0	0	0	0	0	0	0	0	0	0	0	0	0	0	0	0	0	0	0	0	0	0	0	0	0	0	0	0	0	0	0	0	0
LADK01006083.1	241	66.805	100	0	0	0	0	0	0	0	0	0	0	0	0	0	0	0	0	0	0	0	0	0	0	0	0	0	0	0	0	0	0	0	0	0
LADK01001796.1	454	68.5022	100	0	0	0	0	0	0	0	0	0	0	0	0	0	0	0	0	0	0	0	0	0	0	0	0	0	0	0	0	0	0	0	0	0
LADK01000640.1	800	57.25	100	0	0	0	0	0	0	0	0	0	0	0	0	0	0	0	0	0	0	0	0	0	0	0	0	0	0	0	0	0	0	0	0	0
LADK01002252.1	241	69.2946	100	0	0	0	0	0	0	0	0	0	0	0	0	0	0	0	0	0	0	0	0	0	0	0	0	0	0	0	0	0	0	0	0	0
LADK01004687.1	488	68.2377	100	0	0	0	0	0	0	0	0	0	0	0	0	0	0	0	0	0	0	0	0	0	0	0	0	0	0	0	0	0	0	0	0	0
LADK01004629.1	369	66.3957	100	0	0	0	0	0	0	0	0	0	0	0	0	0	0	0	0	0	0	0	0	0	0	0	0	0	0	0	0	0	0	0	0	0
LADK01004125.1	725	64.6897	100	0	0	0	0	0	0	0	0	0	0	0	0	0	0	0	0	0	0	0	0	0	0	0	0	0	0	0	0	0	0	0	0	0
LADK01004815.1	240	61.25	100	0	0	0	0	0	0	0	0	0	0	0	0	0	0	0	0	0	0	0	0	0	0	0	0	0	0	0	0	0	0	0	0	0
LADK01005507.1	388	67.5258	100	0	0	0	0	0	0	0	0	0	0	0	0	0	0	0	0	0	0	0	0	0	0	0	0	0	0	0	0	0	0	0	0	0
LADK01005813.1	575	61.7391	100	0	0	0	0	0	0	0	0	0	0	0	0	0	0	0	0	0	0	0	0	0	0	0	0	0	0	0	0	0	0	0	0	0
LADK01001261.1	375	60.2667	100	0	0	0	0	0	0	0	0	0	0	0	0	0	0	0	0	0	0	0	0	0	0	0	0	0	0	0	0	0	0	0	0	0
LADK01004833.1	241	67.6349	100	0	0	0	0	0	0	0	0	0	0	0	0	0	0	0	0	0	0	0	0	0	0	0	0	0	0	0	0	0	0	0	0	0
LADK01002312.1	710	59.4366	100	0	0	0	0	0	0	0	0	0	0	0	0	0	0	0	0	0	0	0	0	0	0	0	0	0	0	0	0	0	0	0	0	0
LADK01004112.1	209	70.8134	100	0	0	0	0	0	0	0	0	0	0	0	0	0	0	0	0	0	0	0	0	0	0	0	0	0	0	0	0	0	0	0	0	0
LADK01002491.1	460	66.9565	100	0	0	0	0	0	0	0	0	0	0	0	0	0	0	0	0	0	0	0	0	0	0	0	0	0	0	0	0	0	0	0	0	0
LADK01005815.1	241	62.2407	100	0	0	0	0	0	0	0	0	0	0	0	0	0	0	0	0	0	0	0	0	0	0	0	0	0	0	0	0	0	0	0	0	0
LADK01008205.1	674	66.6172	100	0	0	0	0	0	0	0	0	0	0	0	0	0	0	0	0	0	0	0	0	0	0	0	0	0	0	0	0	0	0	0	0	0
LADK01005258.1	229	62.0087	100	0	0	0	0	0	0	0	0	0	0	0	0	0	0	0	0	0	0	0	0	0	0	0	0	0	0	0	0	0	0	0	0	0
LADK01001323.1	239	64.8536	100	0	0	0	0	0	0	0	0	0	0	0	0	0	0	0	0	0	0	0	0	0	0	0	0	0	0	0	0	0	0	0	0	0
LADK01000661.1	219	68.4932	100	0	0	0	0	0	0	0	0	0	0	0	0	0	0	0	0	0	0	0	0	0	0	0	0	0	0	0	0	0	0	0	0	0
LADK01005790.1	391	64.1944	100	0	0	0	0	0	0	0	0	0	0	0	0	0	0	0	0	0	0	0	0	0	0	0	0	0	0	0	0	0	0	0	0	0
LADK01006507.1	226	64.1593	100	0	0	0	0	0	0	0	0	0	0	0	0	0	0	0	0	0	0	0	0	0	0	0	0	0	0	0	0	0	0	0	0	0
LADK01004686.1	207	60.3865	100	0	0	0	0	0	0	0	0	0	0	0	0	0	0	0	0	0	0	0	0	0	0	0	0	0	0	0	0	0	0	0	0	0
LADK01003038.1	218	67.4312	100	0	0	0	0	0	0	0	0	0	0	0	0	0	0	0	0	0	0	0	0	0	0	0	0	0	0	0	0	0	0	0	0	0
LADK01005200.1	206	67.4757	100	0	0	0	0	0	0	0	0	0	0	0	0	0	0	0	0	0	0	0	0	0	0	0	0	0	0	0	0	0	0	0	0	0
LADK01001868.1	241	70.5394	100	0	0	0	0	0	0	0	0	0	0	0	0	0	0	0	0	0	0	0	0	0	0	0	0	0	0	0	0	0	0	0	0	0
LADK01001815.1	921	62.8664	100	0	0	0	0	0	0	0	0	0	0	0	0	0	0	0	0	0	0	0	0	0	0	0	0	0	0	0	0	0	0	0	0	0
LADK01003510.1	241	43.1535	100	0	0	0	0	0	0	0	0	0	0	0	0	0	0	0	0	0	0	0	0	0	0	0	0	0	0	0	0	0	0	0	0	0
LADK01001620.1	746	59.3834	100	0	0	0	0	0	0	0	0	0	0	0	0	0	0	0	0	0	0	0	0	0	0	0	0	0	0	0	0	0	0	0	0	0
LADK01001827.1	621	64.4122	100	0	0	0	0	0	0	0	0	0	0	0	0	0	0	0	0	0	0	0	0	0	0	0	0	0	0	0	0	0	0	0	0	0
LADK01001514.1	254	62.9921	100	0	0	0	0	0	0	0	0	0	0	0	0	0	0	0	0	0	0	0	0	0	0	0	0	0	0	0	0	0	0	0	0	0
LADK01006690.1	413	68.2809	100	0	0	0	0	0	0	0	0	0	0	0	0	0	0	0	0	0	0	0	0	0	0	0	0	0	0	0	0	0	0	0	0	0
LADK01003259.1	230	63.913	100	0	0	0	0	0	0	0	0	0	0	0	0	0	0	0	0	0	0	0	0	0	0	0	0	0	0	0	0	0	0	0	0	0
LADK01003595.1	478	64.6444	100	0	0	0	0	0	0	0	0	0	0	0	0	0	0	0	0	0	0	0	0	0	0	0	0	0	0	0	0	0	0	0	0	0
LADK01002967.1	510	68.2353	100	0	0	0	0	0	0	0	0	0	0	0	0	0	0	0	0	0	0	0	0	0	0	0	0	0	0	0	0	0	0	0	0	0
LADK01006650.1	237	61.1814	100	0	0	0	0	0	0	0	0	0	0	0	0	0	0	0	0	0	0	0	0	0	0	0	0	0	0	0	0	0	0	0	0	0
LADK01001422.1	273	62.2711	100	0	0	0	0	0	0	0	0	0	0	0	0	0	0	0	0	0	0	0	0	0	0	0	0	0	0	0	0	0	0	0	0	0
LADK01005933.1	204	64.2157	100	0	0	0	0	0	0	0	0	0	0	0	0	0	0	0	0	0	0	0	0	0	0	0	0	0	0	0	0	0	0	0	0	0
LADK01002568.1	359	62.3955	100	0	0	0	0	0	0	0	0	0	0	0	0	0	0	0	0	0	0	0	0	0	0	0	0	0	0	0	0	0	0	0	0	0
LADK01002858.1	212	65.566	100	0	0	0	0	0	0	0	0	0	0	0	0	0	0	0	0	0	0	0	0	0	0	0	0	0	0	0	0	0	0	0	0	0
LADK01004385.1	470	64.8936	100	0	0	0	0	0	0	0	0	0	0	0	0	0	0	0	0	0	0	0	0	0	0	0	0	0	0	0	0	0	0	0	0	0
LADK01001632.1	235	62.1277	100	0	0	0	0	0	0	0	0	0	0	0	0	0	0	0	0	0	0	0	0	0	0	0	0	0	0	0	0	0	0	0	0	0
LADK01003840.1	241	69.2946	100	0	0	0	0	0	0	0	0	0	0	0	0	0	0	0	0	0	0	0	0	0	0	0	0	0	0	0	0	0	0	0	0	0
LADK01003138.1	222	59.4595	100	0	0	0	0	0	0	0	0	0	0	0	0	0	0	0	0	0	0	0	0	0	0	0	0	0	0	0	0	0	0	0	0	0
LADK01001658.1	238	53.3613	100	0	0	0	0	0	0	0	0	0	0	0	0	0	0	0	0	0	0	0	0	0	0	0	0	0	0	0	0	0	0	0	0	0
LADK01004879.1	241	68.4647	100	0	0	0	0	0	0	0	0	0	0	0	0	0	0	0	0	0	0	0	0	0	0	0	0	0	0	0	0	0	0	0	0	0
LADK01004547.1	237	67.0886	100	0	0	0	0	0	0	0	0	0	0	0	0	0	0	0	0	0	0	0	0	0	0	0	0	0	0	0	0	0	0	0	0	0
LADK01006134.1	223	64.1256	100	0	0	0	0	0	0	0	0	0	0	0	0	0	0	0	0	0	0	0	0	0	0	0	0	0	0	0	0	0	0	0	0	0
LADK01005379.1	232	68.5345	100	0	0	0	0	0	0	0	0	0	0	0	0	0	0	0	0	0	0	0	0	0	0	0	0	0	0	0	0	0	0	0	0	0
LADK01002822.1	612	60.4575	100	0	0	0	0	0	0	0	0	0	0	0	0	0	0	0	0	0	0	0	0	0	0	0	0	0	0	0	0	0	0	0	0	0
LADK01004354.1	416	66.8269	100	0	0	0	0	0	0	0	0	0	0	0	0	0	0	0	0	0	0	0	0	0	0	0	0	0	0	0	0	0	0	0	0	0
LADK01005395.1	241	62.2407	100	0	0	0	0	0	0	0	0	0	0	0	0	0	0	0	0	0	0	0	0	0	0	0	0	0	0	0	0	0	0	0	0	0
LADK01002528.1	241	62.6556	100	0	0	0	0	0	0	0	0	0	0	0	0	0	0	0	0	0	0	0	0	0	0	0	0	0	0	0	0	0	0	0	0	0
LADK01003996.1	381	66.9291	100	0	0	0	0	0	0	0	0	0	0	0	0	0	0	0	0	0	0	0	0	0	0	0	0	0	0	0	0	0	0	0	0	0
LADK01003993.1	241	59.751	100	0	0	0	0	0	0	0	0	0	0	0	0	0	0	0	0	0	0	0	0	0	0	0	0	0	0	0	0	0	0	0	0	0
LADK01004912.1	230	65.2174	100	0	0	0	0	0	0	0	0	0	0	0	0	0	0	0	0	0	0	0	0	0	0	0	0	0	0	0	0	0	0	0	0	0
LADK01001914.1	228	55.7018	100	0	0	0	0	0	0	0	0	0	0	0	0	0	0	0	0	0	0	0	0	0	0	0	0	0	0	0	0	0	0	0	0	0
LADK01005077.1	264	55.6818	100	0	0	0	0	0	0	0	0	0	0	0	0	0	0	0	0	0	0	0	0	0	0	0	0	0	0	0	0	0	0	0	0	0
LADK01003795.1	752	62.766	100	0	0	0	0	0	0	0	0	0	0	0	0	0	0	0	0	0	0	0	0	0	0	0	0	0	0	0	0	0	0	0	0	0
LADK01005343.1	263	60.076	100	0	0	0	0	0	0	0	0	0	0	0	0	0	0	0	0	0	0	0	0	0	0	0	0	0	0	0	0	0	0	0	0	0
LADK01003030.1	469	67.1642	100	0	0	0	0	0	0	0	0	0	0	0	0	0	0	0	0	0	0	0	0	0	0	0	0	0	0	0	0	0	0	0	0	0
LADK01002517.1	203	61.0837	100	0	0	0	0	0	0	0	0	0	0	0	0	0	0	0	0	0	0	0	0	0	0	0	0	0	0	0	0	0	0	0	0	0
LADK01002082.1	437	63.6156	100	0	0	0	0	0	0	0	0	0	0	0	0	0	0	0	0	0	0	0	0	0	0	0	0	0	0	0	0	0	0	0	0	0
LADK01002673.1	623	65.008	100	0	0	0	0	0	0	0	0	0	0	0	0	0	0	0	0	0	0	0	0	0	0	0	0	0	0	0	0	0	0	0	0	0
LADK01003144.1	588	62.585	100	0	0	0	0	0	0	0	0	0	0	0	0	0	0	0	0	0	0	0	0	0	0	0	0	0	0	0	0	0	0	0	0	0
LADK01001978.1	407	64.8649	100	0	0	0	0	0	0	0	0	0	0	0	0	0	0	0	0	0	0	0	0	0	0	0	0	0	0	0	0	0	0	0	0	0
LADK01004324.1	236	67.3729	100	0	0	0	0	0	0	0	0	0	0	0	0	0	0	0	0	0	0	0	0	0	0	0	0	0	0	0	0	0	0	0	0	0
LADK01005843.1	232	65.0862	100	0	0	0	0	0	0	0	0	0	0	0	0	0	0	0	0	0	0	0	0	0	0	0	0	0	0	0	0	0	0	0	0	0
LADK01007415.1	200	62	100	0	0	0	0	0	0	0	0	0	0	0	0	0	0	0	0	0	0	0	0	0	0	0	0	0	0	0	0	0	0	0	0	0
LADK01002951.1	221	70.1357	100	0	0	0	0	0	0	0	0	0	0	0	0	0	0	0	0	0	0	0	0	0	0	0	0	0	0	0	0	0	0	0	0	0
LADK01005245.1	237	58.6498	100	0	0	0	0	0	0	0	0	0	0	0	0	0	0	0	0	0	0	0	0	0	0	0	0	0	0	0	0	0	0	0	0	0
LADK01005833.1	255	62.3529	100	0	0	0	0	0	0	0	0	0	0	0	0	0	0	0	0	0	0	0	0	0	0	0	0	0	0	0	0	0	0	0	0	0
LADK01003467.1	1386	61.8326	100	0	0	0	0	0	0	0	0	0	0	0	0	0	0	0	0	0	0	0	0	0	0	0	0	0	0	0	0	0	0	0	0	0
LADK01005647.1	530	67.1698	100	0	0	0	0	0	0	0	0	0	0	0	0	0	0	0	0	0	0	0	0	0	0	0	0	0	0	0	0	0	0	0	0	0
LADK01005066.1	245	63.2653	100	0	0	0	0	0	0	0	0	0	0	0	0	0	0	0	0	0	0	0	0	0	0	0	0	0	0	0	0	0	0	0	0	0
LADK01006530.1	240	63.75	100	0	0	0	0	0	0	0	0	0	0	0	0	0	0	0	0	0	0	0	0	0	0	0	0	0	0	0	0	0	0	0	0	0
LADK01006001.1	234	61.1111	100	0	0	0	0	0	0	0	0	0	0	0	0	0	0	0	0	0	0	0	0	0	0	0	0	0	0	0	0	0	0	0	0	0
LADK01003526.1	270	70	100	0	0	0	0	0	0	0	0	0	0	0	0	0	0	0	0	0	0	0	0	0	0	0	0	0	0	0	0	0	0	0	0	0
LADK01003899.1	237	44.7257	100	0	0	0	0	0	0	0	0	0	0	0	0	0	0	0	0	0	0	0	0	0	0	0	0	0	0	0	0	0	0	0	0	0
LADK01006576.1	232	64.2241	100	0	0	0	0	0	0	0	0	0	0	0	0	0	0	0	0	0	0	0	0	0	0	0	0	0	0	0	0	0	0	0	0	0
LADK01002371.1	221	65.1584	100	0	0	0	0	0	0	0	0	0	0	0	0	0	0	0	0	0	0	0	0	0	0	0	0	0	0	0	0	0	0	0	0	0
LADK01007707.1	215	65.1163	100	0	0	0	0	0	0	0	0	0	0	0	0	0	0	0	0	0	0	0	0	0	0	0	0	0	0	0	0	0	0	0	0	0
LADK01006180.1	306	63.3987	100	0	0	0	0	0	0	0	0	0	0	0	0	0	0	0	0	0	0	0	0	0	0	0	0	0	0	0	0	0	0	0	0	0
LADK01007687.1	212	60.3774	100	0	0	0	0	0	0	0	0	0	0	0	0	0	0	0	0	0	0	0	0	0	0	0	0	0	0	0	0	0	0	0	0	0
LADK01007060.1	239	55.2301	100	0	0	0	0	0	0	0	0	0	0	0	0	0	0	0	0	0	0	0	0	0	0	0	0	0	0	0	0	0	0	0	0	0
LADK01004056.1	622	62.0579	100	0	0	0	0	0	0	0	0	0	0	0	0	0	0	0	0	0	0	0	0	0	0	0	0	0	0	0	0	0	0	0	0	0
LADK01005555.1	237	69.1983	100	0	0	0	0	0	0	0	0	0	0	0	0	0	0	0	0	0	0	0	0	0	0	0	0	0	0	0	0	0	0	0	0	0
LADK01008197.1	444	64.1892	100	0	0	0	0	0	0	0	0	0	0	0	0	0	0	0	0	0	0	0	0	0	0	0	0	0	0	0	0	0	0	0	0	0
LADK01005203.1	241	69.2946	100	0	0	0	0	0	0	0	0	0	0	0	0	0	0	0	0	0	0	0	0	0	0	0	0	0	0	0	0	0	0	0	0	0
LADK01007920.1	1452	56.4738	100	0	0	0	0	0	0	0	0	0	0	0	0	0	0	0	0	0	0	0	0	0	0	0	0	0	0	0	0	0	0	0	0	0
LADK01000962.1	201	62.6866	100	0	0	0	0	0	0	0	0	0	0	0	0	0	0	0	0	0	0	0	0	0	0	0	0	0	0	0	0	0	0	0	0	0
LADK01002979.1	652	63.1902	100	0	0	0	0	0	0	0	0	0	0	0	0	0	0	0	0	0	0	0	0	0	0	0	0	0	0	0	0	0	0	0	0	0
LADK01003239.1	536	65.1119	100	0	0	0	0	0	0	0	0	0	0	0	0	0	0	0	0	0	0	0	0	0	0	0	0	0	0	0	0	0	0	0	0	0
LADK01005064.1	223	54.2601	100	0	0	0	0	0	0	0	0	0	0	0	0	0	0	0	0	0	0	0	0	0	0	0	0	0	0	0	0	0	0	0	0	0
LADK01006056.1	237	68.3544	100	0	0	0	0	0	0	0	0	0	0	0	0	0	0	0	0	0	0	0	0	0	0	0	0	0	0	0	0	0	0	0	0	0
LADK01001401.1	512	66.0156	100	0	0	0	0	0	0	0	0	0	0	0	0	0	0	0	0	0	0	0	0	0	0	0	0	0	0	0	0	0	0	0	0	0
LADK01003587.1	639	63.6933	100	0	0	0	0	0	0	0	0	0	0	0	0	0	0	0	0	0	0	0	0	0	0	0	0	0	0	0	0	0	0	0	0	0
LADK01005318.1	225	62.2222	100	0	0	0	0	0	0	0	0	0	0	0	0	0	0	0	0	0	0	0	0	0	0	0	0	0	0	0	0	0	0	0	0	0
LADK01003341.1	235	61.2766	100	0	0	0	0	0	0	0	0	0	0	0	0	0	0	0	0	0	0	0	0	0	0	0	0	0	0	0	0	0	0	0	0	0
LADK01007974.1	215	62.7907	100	0	0	0	0	0	0	0	0	0	0	0	0	0	0	0	0	0	0	0	0	0	0	0	0	0	0	0	0	0	0	0	0	0
LADK01007014.1	231	72.7273	100	0	0	0	0	0	0	0	0	0	0	0	0	0	0	0	0	0	0	0	0	0	0	0	0	0	0	0	0	0	0	0	0	0
LADK01006600.1	218	71.1009	100	0	0	0	0	0	0	0	0	0	0	0	0	0	0	0	0	0	0	0	0	0	0	0	0	0	0	0	0	0	0	0	0	0
LADK01006211.1	243	59.2593	100	0	0	0	0	0	0	0	0	0	0	0	0	0	0	0	0	0	0	0	0	0	0	0	0	0	0	0	0	0	0	0	0	0
LADK01007738.1	239	64.0167	100	0	0	0	0	0	0	0	0	0	0	0	0	0	0	0	0	0	0	0	0	0	0	0	0	0	0	0	0	0	0	0	0	0
LADK01006249.1	401	60.5985	100	0	0	0	0	0	0	0	0	0	0	0	0	0	0	0	0	0	0	0	0	0	0	0	0	0	0	0	0	0	0	0	0	0
LADK01004100.1	239	66.1088	100	0	0	0	0	0	0	0	0	0	0	0	0	0	0	0	0	0	0	0	0	0	0	0	0	0	0	0	0	0	0	0	0	0
LADK01005589.1	242	53.719	100	0	0	0	0	0	0	0	0	0	0	0	0	0	0	0	0	0	0	0	0	0	0	0	0	0	0	0	0	0	0	0	0	0
LADK01004935.1	222	62.1622	100	0	0	0	0	0	0	0	0	0	0	0	0	0	0	0	0	0	0	0	0	0	0	0	0	0	0	0	0	0	0	0	0	0
LADK01006388.1	229	64.6288	100	0	0	0	0	0	0	0	0	0	0	0	0	0	0	0	0	0	0	0	0	0	0	0	0	0	0	0	0	0	0	0	0	0
LADK01007717.1	241	57.6763	100	0	0	0	0	0	0	0	0	0	0	0	0	0	0	0	0	0	0	0	0	0	0	0	0	0	0	0	0	0	0	0	0	0
LADK01006313.1	324	62.3457	100	0	0	0	0	0	0	0	0	0	0	0	0	0	0	0	0	0	0	0	0	0	0	0	0	0	0	0	0	0	0	0	0	0
LADK01001847.1	343	61.516	100	0	0	0	0	0	0	0	0	0	0	0	0	0	0	0	0	0	0	0	0	0	0	0	0	0	0	0	0	0	0	0	0	0
LADK01001588.1	204	59.3137	100	0	0	0	0	0	0	0	0	0	0	0	0	0	0	0	0	0	0	0	0	0	0	0	0	0	0	0	0	0	0	0	0	0
LADK01000775.1	231	64.5022	100	0	0	0	0	0	0	0	0	0	0	0	0	0	0	0	0	0	0	0	0	0	0	0	0	0	0	0	0	0	0	0	0	0
LADK01006326.1	328	64.0244	100	0	0	0	0	0	0	0	0	0	0	0	0	0	0	0	0	0	0	0	0	0	0	0	0	0	0	0	0	0	0	0	0	0
LADK01004680.1	359	68.5237	100	0	0	0	0	0	0	0	0	0	0	0	0	0	0	0	0	0	0	0	0	0	0	0	0	0	0	0	0	0	0	0	0	0
LADK01002061.1	402	66.4179	100	0	0	0	0	0	0	0	0	0	0	0	0	0	0	0	0	0	0	0	0	0	0	0	0	0	0	0	0	0	0	0	0	0
LADK01001239.1	391	69.5652	100	0	0	0	0	0	0	0	0	0	0	0	0	0	0	0	0	0	0	0	0	0	0	0	0	0	0	0	0	0	0	0	0	0
LADK01006469.1	238	59.6639	100	0	0	0	0	0	0	0	0	0	0	0	0	0	0	0	0	0	0	0	0	0	0	0	0	0	0	0	0	0	0	0	0	0
LADK01003244.1	241	51.8672	100	0	0	0	0	0	0	0	0	0	0	0	0	0	0	0	0	0	0	0	0	0	0	0	0	0	0	0	0	0	0	0	0	0
LADK01004315.1	563	63.5879	100	0	0	0	0	0	0	0	0	0	0	0	0	0	0	0	0	0	0	0	0	0	0	0	0	0	0	0	0	0	0	0	0	0
LADK01003499.1	241	63.4855	100	0	0	0	0	0	0	0	0	0	0	0	0	0	0	0	0	0	0	0	0	0	0	0	0	0	0	0	0	0	0	0	0	0
LADK01007406.1	377	59.4164	100	0	0	0	0	0	0	0	0	0	0	0	0	0	0	0	0	0	0	0	0	0	0	0	0	0	0	0	0	0	0	0	0	0
LADK01001586.1	576	58.8542	100	0	0	0	0	0	0	0	0	0	0	0	0	0	0	0	0	0	0	0	0	0	0	0	0	0	0	0	0	0	0	0	0	0
LADK01005596.1	241	66.39	100	0	0	0	0	0	0	0	0	0	0	0	0	0	0	0	0	0	0	0	0	0	0	0	0	0	0	0	0	0	0	0	0	0
LADK01006025.1	241	61.4108	100	0	0	0	0	0	0	0	0	0	0	0	0	0	0	0	0	0	0	0	0	0	0	0	0	0	0	0	0	0	0	0	0	0
LADK01007832.1	670	62.9851	100	0	0	0	0	0	0	0	0	0	0	0	0	0	0	0	0	0	0	0	0	0	0	0	0	0	0	0	0	0	0	0	0	0
LADK01006842.1	466	62.2318	100	0	0	0	0	0	0	0	0	0	0	0	0	0	0	0	0	0	0	0	0	0	0	0	0	0	0	0	0	0	0	0	0	0
LADK01005909.1	339	61.6519	100	0	0	0	0	0	0	0	0	0	0	0	0	0	0	0	0	0	0	0	0	0	0	0	0	0	0	0	0	0	0	0	0	0
LADK01004142.1	238	65.5462	100	0	0	0	0	0	0	0	0	0	0	0	0	0	0	0	0	0	0	0	0	0	0	0	0	0	0	0	0	0	0	0	0	0
LADK01000957.1	206	66.9903	100	0	0	0	0	0	0	0	0	0	0	0	0	0	0	0	0	0	0	0	0	0	0	0	0	0	0	0	0	0	0	0	0	0
LADK01002065.1	254	59.0551	100	0	0	0	0	0	0	0	0	0	0	0	0	0	0	0	0	0	0	0	0	0	0	0	0	0	0	0	0	0	0	0	0	0
LADK01001558.1	222	65.3153	100	0	0	0	0	0	0	0	0	0	0	0	0	0	0	0	0	0	0	0	0	0	0	0	0	0	0	0	0	0	0	0	0	0
LADK01002574.1	693	69.9856	100	0	0	0	0	0	0	0	0	0	0	0	0	0	0	0	0	0	0	0	0	0	0	0	0	0	0	0	0	0	0	0	0	0
LADK01002784.1	646	63.1579	100	0	0	0	0	0	0	0	0	0	0	0	0	0	0	0	0	0	0	0	0	0	0	0	0	0	0	0	0	0	0	0	0	0
LADK01000448.1	400	61.25	100	0	0	0	0	0	0	0	0	0	0	0	0	0	0	0	0	0	0	0	0	0	0	0	0	0	0	0	0	0	0	0	0	0
LADK01002946.1	430	70.6977	100	0	0	0	0	0	0	0	0	0	0	0	0	0	0	0	0	0	0	0	0	0	0	0	0	0	0	0	0	0	0	0	0	0
LADK01004780.1	347	64.8415	100	0	0	0	0	0	0	0	0	0	0	0	0	0	0	0	0	0	0	0	0	0	0	0	0	0	0	0	0	0	0	0	0	0
LADK01007036.1	366	66.3934	100	0	0	0	0	0	0	0	0	0	0	0	0	0	0	0	0	0	0	0	0	0	0	0	0	0	0	0	0	0	0	0	0	0
LADK01006621.1	241	58.0913	100	0	0	0	0	0	0	0	0	0	0	0	0	0	0	0	0	0	0	0	0	0	0	0	0	0	0	0	0	0	0	0	0	0
LADK01001347.1	321	67.2897	100	0	0	0	0	0	0	0	0	0	0	0	0	0	0	0	0	0	0	0	0	0	0	0	0	0	0	0	0	0	0	0	0	0
LADK01004251.1	235	61.7021	100	0	0	0	0	0	0	0	0	0	0	0	0	0	0	0	0	0	0	0	0	0	0	0	0	0	0	0	0	0	0	0	0	0
LADK01007518.1	231	65.368	100	0	0	0	0	0	0	0	0	0	0	0	0	0	0	0	0	0	0	0	0	0	0	0	0	0	0	0	0	0	0	0	0	0
LADK01002050.1	930	63.6559	100	0	0	0	0	0	0	0	0	0	0	0	0	0	0	0	0	0	0	0	0	0	0	0	0	0	0	0	0	0	0	0	0	0
LADK01003689.1	389	69.9229	100	0	0	0	0	0	0	0	0	0	0	0	0	0	0	0	0	0	0	0	0	0	0	0	0	0	0	0	0	0	0	0	0	0
LADK01000806.1	572	61.5385	100	0	0	0	0	0	0	0	0	0	0	0	0	0	0	0	0	0	0	0	0	0	0	0	0	0	0	0	0	0	0	0	0	0
LADK01003868.1	208	65.8654	100	0	0	0	0	0	0	0	0	0	0	0	0	0	0	0	0	0	0	0	0	0	0	0	0	0	0	0	0	0	0	0	0	0
LADK01004118.1	409	66.7482	100	0	0	0	0	0	0	0	0	0	0	0	0	0	0	0	0	0	0	0	0	0	0	0	0	0	0	0	0	0	0	0	0	0
LADK01001833.1	225	71.1111	100	0	0	0	0	0	0	0	0	0	0	0	0	0	0	0	0	0	0	0	0	0	0	0	0	0	0	0	0	0	0	0	0	0
LADK01004394.1	241	60.9959	100	0	0	0	0	0	0	0	0	0	0	0	0	0	0	0	0	0	0	0	0	0	0	0	0	0	0	0	0	0	0	0	0	0
LADK01002090.1	445	68.5393	100	0	0	0	0	0	0	0	0	0	0	0	0	0	0	0	0	0	0	0	0	0	0	0	0	0	0	0	0	0	0	0	0	0
LADK01008052.1	737	64.1791	100	0	0	0	0	0	0	0	0	0	0	0	0	0	0	0	0	0	0	0	0	0	0	0	0	0	0	0	0	0	0	0	0	0
LADK01006861.1	216	70.8333	100	0	0	0	0	0	0	0	0	0	0	0	0	0	0	0	0	0	0	0	0	0	0	0	0	0	0	0	0	0	0	0	0	0
LADK01007582.1	214	69.6262	100	0	0	0	0	0	0	0	0	0	0	0	0	0	0	0	0	0	0	0	0	0	0	0	0	0	0	0	0	0	0	0	0	0
LADK01005740.1	349	59.8854	100	0	0	0	0	0	0	0	0	0	0	0	0	0	0	0	0	0	0	0	0	0	0	0	0	0	0	0	0	0	0	0	0	0
LADK01007080.1	200	69	100	0	0	0	0	0	0	0	0	0	0	0	0	0	0	0	0	0	0	0	0	0	0	0	0	0	0	0	0	0	0	0	0	0
LADK01006860.1	235	63.8298	100	0	0	0	0	0	0	0	0	0	0	0	0	0	0	0	0	0	0	0	0	0	0	0	0	0	0	0	0	0	0	0	0	0
LADK01007949.1	715	66.014	100	0	0	0	0	0	0	0	0	0	0	0	0	0	0	0	0	0	0	0	0	0	0	0	0	0	0	0	0	0	0	0	0	0
LADK01007739.1	219	59.3607	100	0	0	0	0	0	0	0	0	0	0	0	0	0	0	0	0	0	0	0	0	0	0	0	0	0	0	0	0	0	0	0	0	0
LADK01007544.1	210	64.2857	100	0	0	0	0	0	0	0	0	0	0	0	0	0	0	0	0	0	0	0	0	0	0	0	0	0	0	0	0	0	0	0	0	0
LADK01005534.1	233	57.0815	100	0	0	0	0	0	0	0	0	0	0	0	0	0	0	0	0	0	0	0	0	0	0	0	0	0	0	0	0	0	0	0	0	0
LADK01002908.1	229	60.262	100	0	0	0	0	0	0	0	0	0	0	0	0	0	0	0	0	0	0	0	0	0	0	0	0	0	0	0	0	0	0	0	0	0
LADK01007107.1	446	59.8655	100	0	0	0	0	0	0	0	0	0	0	0	0	0	0	0	0	0	0	0	0	0	0	0	0	0	0	0	0	0	0	0	0	0
LADK01004988.1	234	35.0427	100	0	0	0	0	0	0	0	0	0	0	0	0	0	0	0	0	0	0	0	0	0	0	0	0	0	0	0	0	0	0	0	0	0
LADK01000562.1	382	65.1832	100	0	0	0	0	0	0	0	0	0	0	0	0	0	0	0	0	0	0	0	0	0	0	0	0	0	0	0	0	0	0	0	0	0
LADK01004080.1	392	64.7959	100	0	0	0	0	0	0	0	0	0	0	0	0	0	0	0	0	0	0	0	0	0	0	0	0	0	0	0	0	0	0	0	0	0
LADK01004901.1	236	60.1695	100	0	0	0	0	0	0	0	0	0	0	0	0	0	0	0	0	0	0	0	0	0	0	0	0	0	0	0	0	0	0	0	0	0
LADK01000632.1	906	65.011	100	0	0	0	0	0	0	0	0	0	0	0	0	0	0	0	0	0	0	0	0	0	0	0	0	0	0	0	0	0	0	0	0	0
LADK01002866.1	419	60.8592	100	0	0	0	0	0	0	0	0	0	0	0	0	0	0	0	0	0	0	0	0	0	0	0	0	0	0	0	0	0	0	0	0	0
LADK01003935.1	230	66.5217	100	0	0	0	0	0	0	0	0	0	0	0	0	0	0	0	0	0	0	0	0	0	0	0	0	0	0	0	0	0	0	0	0	0
LADK01004337.1	203	69.4581	100	0	0	0	0	0	0	0	0	0	0	0	0	0	0	0	0	0	0	0	0	0	0	0	0	0	0	0	0	0	0	0	0	0
LADK01005752.1	241	71.7842	100	0	0	0	0	0	0	0	0	0	0	0	0	0	0	0	0	0	0	0	0	0	0	0	0	0	0	0	0	0	0	0	0	0
LADK01007098.1	523	71.3193	100	0	0	0	0	0	0	0	0	0	0	0	0	0	0	0	0	0	0	0	0	0	0	0	0	0	0	0	0	0	0	0	0	0
LADK01007931.1	1118	65.3846	100	0	0	0	0	0	0	0	0	0	0	0	0	0	0	0	0	0	0	0	0	0	0	0	0	0	0	0	0	0	0	0	0	0
LADK01007470.1	241	63.9004	100	0	0	0	0	0	0	0	0	0	0	0	0	0	0	0	0	0	0	0	0	0	0	0	0	0	0	0	0	0	0	0	0	0
LADK01004227.1	217	65.4378	100	0	0	0	0	0	0	0	0	0	0	0	0	0	0	0	0	0	0	0	0	0	0	0	0	0	0	0	0	0	0	0	0	0
LADK01003881.1	220	73.1818	100	0	0	0	0	0	0	0	0	0	0	0	0	0	0	0	0	0	0	0	0	0	0	0	0	0	0	0	0	0	0	0	0	0
LADK01003446.1	209	64.1148	100	0	0	0	0	0	0	0	0	0	0	0	0	0	0	0	0	0	0	0	0	0	0	0	0	0	0	0	0	0	0	0	0	0
LADK01004569.1	215	60.4651	100	0	0	0	0	0	0	0	0	0	0	0	0	0	0	0	0	0	0	0	0	0	0	0	0	0	0	0	0	0	0	0	0	0
LADK01003631.1	417	64.7482	100	0	0	0	0	0	0	0	0	0	0	0	0	0	0	0	0	0	0	0	0	0	0	0	0	0	0	0	0	0	0	0	0	0
LADK01005713.1	484	61.5702	100	0	0	0	0	0	0	0	0	0	0	0	0	0	0	0	0	0	0	0	0	0	0	0	0	0	0	0	0	0	0	0	0	0
LADK01005117.1	488	66.5984	100	0	0	0	0	0	0	0	0	0	0	0	0	0	0	0	0	0	0	0	0	0	0	0	0	0	0	0	0	0	0	0	0	0
LADK01001754.1	354	67.7966	100	0	0	0	0	0	0	0	0	0	0	0	0	0	0	0	0	0	0	0	0	0	0	0	0	0	0	0	0	0	0	0	0	0
LADK01001348.1	616	62.5	100	0	0	0	0	0	0	0	0	0	0	0	0	0	0	0	0	0	0	0	0	0	0	0	0	0	0	0	0	0	0	0	0	0
LADK01004073.1	235	68.5106	100	0	0	0	0	0	0	0	0	0	0	0	0	0	0	0	0	0	0	0	0	0	0	0	0	0	0	0	0	0	0	0	0	0
LADK01004280.1	660	65.9091	100	0	0	0	0	0	0	0	0	0	0	0	0	0	0	0	0	0	0	0	0	0	0	0	0	0	0	0	0	0	0	0	0	0
LADK01001149.1	349	61.3181	100	0	0	0	0	0	0	0	0	0	0	0	0	0	0	0	0	0	0	0	0	0	0	0	0	0	0	0	0	0	0	0	0	0
LADK01004809.1	371	68.1941	100	0	0	0	0	0	0	0	0	0	0	0	0	0	0	0	0	0	0	0	0	0	0	0	0	0	0	0	0	0	0	0	0	0
LADK01007557.1	234	62.8205	100	0	0	0	0	0	0	0	0	0	0	0	0	0	0	0	0	0	0	0	0	0	0	0	0	0	0	0	0	0	0	0	0	0
LADK01005233.1	241	70.1245	100	0	0	0	0	0	0	0	0	0	0	0	0	0	0	0	0	0	0	0	0	0	0	0	0	0	0	0	0	0	0	0	0	0
LADK01002901.1	224	63.3929	100	0	0	0	0	0	0	0	0	0	0	0	0	0	0	0	0	0	0	0	0	0	0	0	0	0	0	0	0	0	0	0	0	0
LADK01003203.1	449	68.5969	100	0	0	0	0	0	0	0	0	0	0	0	0	0	0	0	0	0	0	0	0	0	0	0	0	0	0	0	0	0	0	0	0	0
LADK01007924.1	343	66.1808	100	0	0	0	0	0	0	0	0	0	0	0	0	0	0	0	0	0	0	0	0	0	0	0	0	0	0	0	0	0	0	0	0	0
LADK01002251.1	210	54.2857	100	0	0	0	0	0	0	0	0	0	0	0	0	0	0	0	0	0	0	0	0	0	0	0	0	0	0	0	0	0	0	0	0	0
LADK01003080.1	211	60.1896	100	0	0	0	0	0	0	0	0	0	0	0	0	0	0	0	0	0	0	0	0	0	0	0	0	0	0	0	0	0	0	0	0	0
LADK01002830.1	378	56.3492	100	0	0	0	0	0	0	0	0	0	0	0	0	0	0	0	0	0	0	0	0	0	0	0	0	0	0	0	0	0	0	0	0	0
LADK01004442.1	234	66.2393	100	0	0	0	0	0	0	0	0	0	0	0	0	0	0	0	0	0	0	0	0	0	0	0	0	0	0	0	0	0	0	0	0	0
LADK01002029.1	438	61.4155	100	0	0	0	0	0	0	0	0	0	0	0	0	0	0	0	0	0	0	0	0	0	0	0	0	0	0	0	0	0	0	0	0	0
LADK01007301.1	230	63.0435	100	0	0	0	0	0	0	0	0	0	0	0	0	0	0	0	0	0	0	0	0	0	0	0	0	0	0	0	0	0	0	0	0	0
LADK01004553.1	439	60.82	100	0	0	0	0	0	0	0	0	0	0	0	0	0	0	0	0	0	0	0	0	0	0	0	0	0	0	0	0	0	0	0	0	0
LADK01003545.1	234	64.1026	100	0	0	0	0	0	0	0	0	0	0	0	0	0	0	0	0	0	0	0	0	0	0	0	0	0	0	0	0	0	0	0	0	0
LADK01005899.1	209	68.4211	100	0	0	0	0	0	0	0	0	0	0	0	0	0	0	0	0	0	0	0	0	0	0	0	0	0	0	0	0	0	0	0	0	0
LADK01005437.1	223	64.574	100	0	0	0	0	0	0	0	0	0	0	0	0	0	0	0	0	0	0	0	0	0	0	0	0	0	0	0	0	0	0	0	0	0
LADK01004209.1	947	61.6684	100	0	0	0	0	0	0	0	0	0	0	0	0	0	0	0	0	0	0	0	0	0	0	0	0	0	0	0	0	0	0	0	0	0
LADK01006758.1	208	40.8654	100	0	0	0	0	0	0	0	0	0	0	0	0	0	0	0	0	0	0	0	0	0	0	0	0	0	0	0	0	0	0	0	0	0
LADK01003888.1	223	65.0224	100	0	0	0	0	0	0	0	0	0	0	0	0	0	0	0	0	0	0	0	0	0	0	0	0	0	0	0	0	0	0	0	0	0
LADK01006694.1	228	59.6491	100	0	0	0	0	0	0	0	0	0	0	0	0	0	0	0	0	0	0	0	0	0	0	0	0	0	0	0	0	0	0	0	0	0
LADK01004272.1	436	61.6972	100	0	0	0	0	0	0	0	0	0	0	0	0	0	0	0	0	0	0	0	0	0	0	0	0	0	0	0	0	0	0	0	0	0
LADK01002497.1	202	63.3663	100	0	0	0	0	0	0	0	0	0	0	0	0	0	0	0	0	0	0	0	0	0	0	0	0	0	0	0	0	0	0	0	0	0
LADK01006154.1	202	62.3762	100	0	0	0	0	0	0	0	0	0	0	0	0	0	0	0	0	0	0	0	0	0	0	0	0	0	0	0	0	0	0	0	0	0
LADK01003235.1	594	61.4478	100	0	0	0	0	0	0	0	0	0	0	0	0	0	0	0	0	0	0	0	0	0	0	0	0	0	0	0	0	0	0	0	0	0
LADK01007916.1	571	62.8722	100	0	0	0	0	0	0	0	0	0	0	0	0	0	0	0	0	0	0	0	0	0	0	0	0	0	0	0	0	0	0	0	0	0
LADK01002147.1	492	65.2439	100	0	0	0	0	0	0	0	0	0	0	0	0	0	0	0	0	0	0	0	0	0	0	0	0	0	0	0	0	0	0	0	0	0
LADK01005260.1	346	65.3179	100	0	0	0	0	0	0	0	0	0	0	0	0	0	0	0	0	0	0	0	0	0	0	0	0	0	0	0	0	0	0	0	0	0
LADK01007962.1	407	61.1794	100	0	0	0	0	0	0	0	0	0	0	0	0	0	0	0	0	0	0	0	0	0	0	0	0	0	0	0	0	0	0	0	0	0
LADK01006106.1	240	59.1667	100	0	0	0	0	0	0	0	0	0	0	0	0	0	0	0	0	0	0	0	0	0	0	0	0	0	0	0	0	0	0	0	0	0
LADK01004450.1	243	65.4321	100	0	0	0	0	0	0	0	0	0	0	0	0	0	0	0	0	0	0	0	0	0	0	0	0	0	0	0	0	0	0	0	0	0
LADK01002690.1	236	64.4068	100	0	0	0	0	0	0	0	0	0	0	0	0	0	0	0	0	0	0	0	0	0	0	0	0	0	0	0	0	0	0	0	0	0
LADK01001721.1	561	65.0624	100	0	0	0	0	0	0	0	0	0	0	0	0	0	0	0	0	0	0	0	0	0	0	0	0	0	0	0	0	0	0	0	0	0
LADK01002530.1	807	61.0905	100	0	0	0	0	0	0	0	0	0	0	0	0	0	0	0	0	0	0	0	0	0	0	0	0	0	0	0	0	0	0	0	0	0
LADK01003594.1	225	48.8889	100	0	0	0	0	0	0	0	0	0	0	0	0	0	0	0	0	0	0	0	0	0	0	0	0	0	0	0	0	0	0	0	0	0
LADK01003366.1	571	60.5954	100	0	0	0	0	0	0	0	0	0	0	0	0	0	0	0	0	0	0	0	0	0	0	0	0	0	0	0	0	0	0	0	0	0
LADK01007202.1	221	61.5385	100	0	0	0	0	0	0	0	0	0	0	0	0	0	0	0	0	0	0	0	0	0	0	0	0	0	0	0	0	0	0	0	0	0
LADK01001493.1	270	62.2222	100	0	0	0	0	0	0	0	0	0	0	0	0	0	0	0	0	0	0	0	0	0	0	0	0	0	0	0	0	0	0	0	0	0
LADK01002793.1	217	65.8986	100	0	0	0	0	0	0	0	0	0	0	0	0	0	0	0	0	0	0	0	0	0	0	0	0	0	0	0	0	0	0	0	0	0
LADK01007861.1	1047	65.5205	100	0	0	0	0	0	0	0	0	0	0	0	0	0	0	0	0	0	0	0	0	0	0	0	0	0	0	0	0	0	0	0	0	0
LADK01002250.1	215	62.3256	100	0	0	0	0	0	0	0	0	0	0	0	0	0	0	0	0	0	0	0	0	0	0	0	0	0	0	0	0	0	0	0	0	0
LADK01000535.1	233	67.382	100	0	0	0	0	0	0	0	0	0	0	0	0	0	0	0	0	0	0	0	0	0	0	0	0	0	0	0	0	0	0	0	0	0
LADK01005527.1	354	66.1017	100	0	0	0	0	0	0	0	0	0	0	0	0	0	0	0	0	0	0	0	0	0	0	0	0	0	0	0	0	0	0	0	0	0
LADK01003484.1	423	69.74	100	0	0	0	0	0	0	0	0	0	0	0	0	0	0	0	0	0	0	0	0	0	0	0	0	0	0	0	0	0	0	0	0	0
LADK01006881.1	239	62.7615	100	0	0	0	0	0	0	0	0	0	0	0	0	0	0	0	0	0	0	0	0	0	0	0	0	0	0	0	0	0	0	0	0	0
LADK01005693.1	241	69.2946	100	0	0	0	0	0	0	0	0	0	0	0	0	0	0	0	0	0	0	0	0	0	0	0	0	0	0	0	0	0	0	0	0	0
LADK01000719.1	224	62.0536	100	0	0	0	0	0	0	0	0	0	0	0	0	0	0	0	0	0	0	0	0	0	0	0	0	0	0	0	0	0	0	0	0	0
LADK01006444.1	237	64.135	100	0	0	0	0	0	0	0	0	0	0	0	0	0	0	0	0	0	0	0	0	0	0	0	0	0	0	0	0	0	0	0	0	0
LADK01001703.1	1115	66.9955	100	0	0	0	0	0	0	0	0	0	0	0	0	0	0	0	0	0	0	0	0	0	0	0	0	0	0	0	0	0	0	0	0	0
LADK01004102.1	698	61.1748	100	0	0	0	0	0	0	0	0	0	0	0	0	0	0	0	0	0	0	0	0	0	0	0	0	0	0	0	0	0	0	0	0	0
LADK01001406.1	561	60.4278	100	0	0	0	0	0	0	0	0	0	0	0	0	0	0	0	0	0	0	0	0	0	0	0	0	0	0	0	0	0	0	0	0	0
LADK01007045.1	216	62.037	100	0	0	0	0	0	0	0	0	0	0	0	0	0	0	0	0	0	0	0	0	0	0	0	0	0	0	0	0	0	0	0	0	0
LADK01001058.1	504	66.2698	100	0	0	0	0	0	0	0	0	0	0	0	0	0	0	0	0	0	0	0	0	0	0	0	0	0	0	0	0	0	0	0	0	0
LADK01004041.1	386	68.3938	100	0	0	0	0	0	0	0	0	0	0	0	0	0	0	0	0	0	0	0	0	0	0	0	0	0	0	0	0	0	0	0	0	0
LADK01004530.1	248	65.3226	100	0	0	0	0	0	0	0	0	0	0	0	0	0	0	0	0	0	0	0	0	0	0	0	0	0	0	0	0	0	0	0	0	0
LADK01005525.1	514	63.6187	100	0	0	0	0	0	0	0	0	0	0	0	0	0	0	0	0	0	0	0	0	0	0	0	0	0	0	0	0	0	0	0	0	0
LADK01005851.1	384	61.4583	100	0	0	0	0	0	0	0	0	0	0	0	0	0	0	0	0	0	0	0	0	0	0	0	0	0	0	0	0	0	0	0	0	0
LADK01001806.1	608	65.2961	100	0	0	0	0	0	0	0	0	0	0	0	0	0	0	0	0	0	0	0	0	0	0	0	0	0	0	0	0	0	0	0	0	0
LADK01001522.1	835	56.4072	100	0	0	0	0	0	0	0	0	0	0	0	0	0	0	0	0	0	0	0	0	0	0	0	0	0	0	0	0	0	0	0	0	0
LADK01003385.1	228	54.386	100	0	0	0	0	0	0	0	0	0	0	0	0	0	0	0	0	0	0	0	0	0	0	0	0	0	0	0	0	0	0	0	0	0
LADK01003349.1	814	59.9509	100	0	0	0	0	0	0	0	0	0	0	0	0	0	0	0	0	0	0	0	0	0	0	0	0	0	0	0	0	0	0	0	0	0
LADK01008232.1	337	62.0178	100	0	0	0	0	0	0	0	0	0	0	0	0	0	0	0	0	0	0	0	0	0	0	0	0	0	0	0	0	0	0	0	0	0
LADK01004940.1	815	66.7485	100	0	0	0	0	0	0	0	0	0	0	0	0	0	0	0	0	0	0	0	0	0	0	0	0	0	0	0	0	0	0	0	0	0
LADK01004900.1	541	61.7375	100	0	0	0	0	0	0	0	0	0	0	0	0	0	0	0	0	0	0	0	0	0	0	0	0	0	0	0	0	0	0	0	0	0
LADK01008060.1	688	64.6802	100	0	0	0	0	0	0	0	0	0	0	0	0	0	0	0	0	0	0	0	0	0	0	0	0	0	0	0	0	0	0	0	0	0
LADK01007262.1	241	65.1452	100	0	0	0	0	0	0	0	0	0	0	0	0	0	0	0	0	0	0	0	0	0	0	0	0	0	0	0	0	0	0	0	0	0
LADK01000920.1	301	63.4551	100	0	0	0	0	0	0	0	0	0	0	0	0	0	0	0	0	0	0	0	0	0	0	0	0	0	0	0	0	0	0	0	0	0
LADK01004969.1	321	68.2243	100	0	0	0	0	0	0	0	0	0	0	0	0	0	0	0	0	0	0	0	0	0	0	0	0	0	0	0	0	0	0	0	0	0
LADK01006966.1	249	61.4458	100	0	0	0	0	0	0	0	0	0	0	0	0	0	0	0	0	0	0	0	0	0	0	0	0	0	0	0	0	0	0	0	0	0
LADK01006377.1	233	60.0858	100	0	0	0	0	0	0	0	0	0	0	0	0	0	0	0	0	0	0	0	0	0	0	0	0	0	0	0	0	0	0	0	0	0
LADK01004435.1	411	65.2068	100	0	0	0	0	0	0	0	0	0	0	0	0	0	0	0	0	0	0	0	0	0	0	0	0	0	0	0	0	0	0	0	0	0
LADK01003001.1	239	62.7615	100	0	0	0	0	0	0	0	0	0	0	0	0	0	0	0	0	0	0	0	0	0	0	0	0	0	0	0	0	0	0	0	0	0
LADK01005329.1	233	63.9485	100	0	0	0	0	0	0	0	0	0	0	0	0	0	0	0	0	0	0	0	0	0	0	0	0	0	0	0	0	0	0	0	0	0
LADK01007934.1	432	64.3519	100	0	0	0	0	0	0	0	0	0	0	0	0	0	0	0	0	0	0	0	0	0	0	0	0	0	0	0	0	0	0	0	0	0
LADK01004534.1	236	58.8983	100	0	0	0	0	0	0	0	0	0	0	0	0	0	0	0	0	0	0	0	0	0	0	0	0	0	0	0	0	0	0	0	0	0
LADK01002476.1	224	65.625	100	0	0	0	0	0	0	0	0	0	0	0	0	0	0	0	0	0	0	0	0	0	0	0	0	0	0	0	0	0	0	0	0	0
LADK01002279.1	242	34.7107	100	0	0	0	0	0	0	0	0	0	0	0	0	0	0	0	0	0	0	0	0	0	0	0	0	0	0	0	0	0	0	0	0	0
LADK01004193.1	412	64.8058	100	0	0	0	0	0	0	0	0	0	0	0	0	0	0	0	0	0	0	0	0	0	0	0	0	0	0	0	0	0	0	0	0	0
LADK01005771.1	429	61.7716	100	0	0	0	0	0	0	0	0	0	0	0	0	0	0	0	0	0	0	0	0	0	0	0	0	0	0	0	0	0	0	0	0	0
LADK01005523.1	214	66.8224	100	0	0	0	0	0	0	0	0	0	0	0	0	0	0	0	0	0	0	0	0	0	0	0	0	0	0	0	0	0	0	0	0	0
LADK01002052.1	1115	65.3812	100	0	0	0	0	0	0	0	0	0	0	0	0	0	0	0	0	0	0	0	0	0	0	0	0	0	0	0	0	0	0	0	0	0
LADK01007361.1	241	65.5602	100	0	0	0	0	0	0	0	0	0	0	0	0	0	0	0	0	0	0	0	0	0	0	0	0	0	0	0	0	0	0	0	0	0
LADK01000733.1	515	55.9223	100	0	0	0	0	0	0	0	0	0	0	0	0	0	0	0	0	0	0	0	0	0	0	0	0	0	0	0	0	0	0	0	0	0
LADK01004092.1	215	64.186	100	0	0	0	0	0	0	0	0	0	0	0	0	0	0	0	0	0	0	0	0	0	0	0	0	0	0	0	0	0	0	0	0	0
LADK01001702.1	236	66.5254	100	0	0	0	0	0	0	0	0	0	0	0	0	0	0	0	0	0	0	0	0	0	0	0	0	0	0	0	0	0	0	0	0	0
LADK01004784.1	345	66.087	100	0	0	0	0	0	0	0	0	0	0	0	0	0	0	0	0	0	0	0	0	0	0	0	0	0	0	0	0	0	0	0	0	0
LADK01004859.1	245	58.3673	100	0	0	0	0	0	0	0	0	0	0	0	0	0	0	0	0	0	0	0	0	0	0	0	0	0	0	0	0	0	0	0	0	0
LADK01005656.1	241	65.5602	100	0	0	0	0	0	0	0	0	0	0	0	0	0	0	0	0	0	0	0	0	0	0	0	0	0	0	0	0	0	0	0	0	0
LADK01007447.1	446	69.5067	100	0	0	0	0	0	0	0	0	0	0	0	0	0	0	0	0	0	0	0	0	0	0	0	0	0	0	0	0	0	0	0	0	0
LADK01003707.1	595	67.0588	100	0	0	0	0	0	0	0	0	0	0	0	0	0	0	0	0	0	0	0	0	0	0	0	0	0	0	0	0	0	0	0	0	0
LADK01007332.1	226	67.2566	100	0	0	0	0	0	0	0	0	0	0	0	0	0	0	0	0	0	0	0	0	0	0	0	0	0	0	0	0	0	0	0	0	0
LADK01006190.1	597	64.1541	100	0	0	0	0	0	0	0	0	0	0	0	0	0	0	0	0	0	0	0	0	0	0	0	0	0	0	0	0	0	0	0	0	0
LADK01003955.1	240	61.6667	100	0	0	0	0	0	0	0	0	0	0	0	0	0	0	0	0	0	0	0	0	0	0	0	0	0	0	0	0	0	0	0	0	0
LADK01001636.1	213	62.4413	100	0	0	0	0	0	0	0	0	0	0	0	0	0	0	0	0	0	0	0	0	0	0	0	0	0	0	0	0	0	0	0	0	0
LADK01004071.1	341	60.4106	100	0	0	0	0	0	0	0	0	0	0	0	0	0	0	0	0	0	0	0	0	0	0	0	0	0	0	0	0	0	0	0	0	0
LADK01005415.1	232	57.3276	100	0	0	0	0	0	0	0	0	0	0	0	0	0	0	0	0	0	0	0	0	0	0	0	0	0	0	0	0	0	0	0	0	0
LADK01003347.1	485	63.7113	100	0	0	0	0	0	0	0	0	0	0	0	0	0	0	0	0	0	0	0	0	0	0	0	0	0	0	0	0	0	0	0	0	0
LADK01007414.1	327	69.7248	100	0	0	0	0	0	0	0	0	0	0	0	0	0	0	0	0	0	0	0	0	0	0	0	0	0	0	0	0	0	0	0	0	0
LADK01001110.1	541	70.9797	100	0	0	0	0	0	0	0	0	0	0	0	0	0	0	0	0	0	0	0	0	0	0	0	0	0	0	0	0	0	0	0	0	0
LADK01000755.1	654	63.9144	100	0	0	0	0	0	0	0	0	0	0	0	0	0	0	0	0	0	0	0	0	0	0	0	0	0	0	0	0	0	0	0	0	0
LADK01004526.1	233	68.2403	100	0	0	0	0	0	0	0	0	0	0	0	0	0	0	0	0	0	0	0	0	0	0	0	0	0	0	0	0	0	0	0	0	0
LADK01000604.1	379	66.7546	100	0	0	0	0	0	0	0	0	0	0	0	0	0	0	0	0	0	0	0	0	0	0	0	0	0	0	0	0	0	0	0	0	0
LADK01007227.1	211	61.1374	100	0	0	0	0	0	0	0	0	0	0	0	0	0	0	0	0	0	0	0	0	0	0	0	0	0	0	0	0	0	0	0	0	0
LADK01005697.1	241	59.3361	100	0	0	0	0	0	0	0	0	0	0	0	0	0	0	0	0	0	0	0	0	0	0	0	0	0	0	0	0	0	0	0	0	0
LADK01000770.1	208	60.5769	100	0	0	0	0	0	0	0	0	0	0	0	0	0	0	0	0	0	0	0	0	0	0	0	0	0	0	0	0	0	0	0	0	0
LADK01004546.1	422	66.3507	100	0	0	0	0	0	0	0	0	0	0	0	0	0	0	0	0	0	0	0	0	0	0	0	0	0	0	0	0	0	0	0	0	0
LADK01005542.1	330	67.5758	100	0	0	0	0	0	0	0	0	0	0	0	0	0	0	0	0	0	0	0	0	0	0	0	0	0	0	0	0	0	0	0	0	0
LADK01004514.1	243	54.321	100	0	0	0	0	0	0	0	0	0	0	0	0	0	0	0	0	0	0	0	0	0	0	0	0	0	0	0	0	0	0	0	0	0
LADK01002619.1	577	66.5511	100	0	0	0	0	0	0	0	0	0	0	0	0	0	0	0	0	0	0	0	0	0	0	0	0	0	0	0	0	0	0	0	0	0
LADK01005965.1	400	64.75	100	0	0	0	0	0	0	0	0	0	0	0	0	0	0	0	0	0	0	0	0	0	0	0	0	0	0	0	0	0	0	0	0	0
LADK01002981.1	264	60.9848	100	0	0	0	0	0	0	0	0	0	0	0	0	0	0	0	0	0	0	0	0	0	0	0	0	0	0	0	0	0	0	0	0	0
LADK01007774.1	241	60.166	100	0	0	0	0	0	0	0	0	0	0	0	0	0	0	0	0	0	0	0	0	0	0	0	0	0	0	0	0	0	0	0	0	0
LADK01001969.1	592	60.473	100	0	0	0	0	0	0	0	0	0	0	0	0	0	0	0	0	0	0	0	0	0	0	0	0	0	0	0	0	0	0	0	0	0
LADK01001092.1	220	63.6364	100	0	0	0	0	0	0	0	0	0	0	0	0	0	0	0	0	0	0	0	0	0	0	0	0	0	0	0	0	0	0	0	0	0
LADK01001373.1	263	67.3004	100	0	0	0	0	0	0	0	0	0	0	0	0	0	0	0	0	0	0	0	0	0	0	0	0	0	0	0	0	0	0	0	0	0
LADK01004400.1	534	66.4794	100	0	0	0	0	0	0	0	0	0	0	0	0	0	0	0	0	0	0	0	0	0	0	0	0	0	0	0	0	0	0	0	0	0
LADK01002194.1	217	72.3502	100	0	0	0	0	0	0	0	0	0	0	0	0	0	0	0	0	0	0	0	0	0	0	0	0	0	0	0	0	0	0	0	0	0
LADK01002203.1	449	65.2561	100	0	0	0	0	0	0	0	0	0	0	0	0	0	0	0	0	0	0	0	0	0	0	0	0	0	0	0	0	0	0	0	0	0
LADK01006897.1	244	62.7049	100	0	0	0	0	0	0	0	0	0	0	0	0	0	0	0	0	0	0	0	0	0	0	0	0	0	0	0	0	0	0	0	0	0
LADK01006474.1	226	62.3894	100	0	0	0	0	0	0	0	0	0	0	0	0	0	0	0	0	0	0	0	0	0	0	0	0	0	0	0	0	0	0	0	0	0
LADK01008055.1	642	65.8879	100	0	0	0	0	0	0	0	0	0	0	0	0	0	0	0	0	0	0	0	0	0	0	0	0	0	0	0	0	0	0	0	0	0
LADK01005398.1	218	65.1376	100	0	0	0	0	0	0	0	0	0	0	0	0	0	0	0	0	0	0	0	0	0	0	0	0	0	0	0	0	0	0	0	0	0
LADK01006889.1	221	57.9186	100	0	0	0	0	0	0	0	0	0	0	0	0	0	0	0	0	0	0	0	0	0	0	0	0	0	0	0	0	0	0	0	0	0
LADK01005750.1	233	66.9528	100	0	0	0	0	0	0	0	0	0	0	0	0	0	0	0	0	0	0	0	0	0	0	0	0	0	0	0	0	0	0	0	0	0
LADK01005165.1	414	66.9082	100	0	0	0	0	0	0	0	0	0	0	0	0	0	0	0	0	0	0	0	0	0	0	0	0	0	0	0	0	0	0	0	0	0
LADK01002551.1	957	62.5914	100	0	0	0	0	0	0	0	0	0	0	0	0	0	0	0	0	0	0	0	0	0	0	0	0	0	0	0	0	0	0	0	0	0
LADK01006956.1	209	63.6364	100	0	0	0	0	0	0	0	0	0	0	0	0	0	0	0	0	0	0	0	0	0	0	0	0	0	0	0	0	0	0	0	0	0
LADK01005424.1	234	64.5299	100	0	0	0	0	0	0	0	0	0	0	0	0	0	0	0	0	0	0	0	0	0	0	0	0	0	0	0	0	0	0	0	0	0
LADK01005667.1	237	58.6498	100	0	0	0	0	0	0	0	0	0	0	0	0	0	0	0	0	0	0	0	0	0	0	0	0	0	0	0	0	0	0	0	0	0
LADK01005050.1	466	63.3047	100	0	0	0	0	0	0	0	0	0	0	0	0	0	0	0	0	0	0	0	0	0	0	0	0	0	0	0	0	0	0	0	0	0
LADK01003503.1	214	65.4206	100	0	0	0	0	0	0	0	0	0	0	0	0	0	0	0	0	0	0	0	0	0	0	0	0	0	0	0	0	0	0	0	0	0
LADK01004046.1	330	66.6667	100	0	0	0	0	0	0	0	0	0	0	0	0	0	0	0	0	0	0	0	0	0	0	0	0	0	0	0	0	0	0	0	0	0
LADK01006188.1	555	41.2613	100	0	0	0	0	0	0	0	0	0	0	0	0	0	0	0	0	0	0	0	0	0	0	0	0	0	0	0	0	0	0	0	0	0
LADK01006244.1	236	63.1356	100	0	0	0	0	0	0	0	0	0	0	0	0	0	0	0	0	0	0	0	0	0	0	0	0	0	0	0	0	0	0	0	0	0
LADK01005948.1	241	45.6432	100	0	0	0	0	0	0	0	0	0	0	0	0	0	0	0	0	0	0	0	0	0	0	0	0	0	0	0	0	0	0	0	0	0
LADK01007265.1	274	67.8832	100	0	0	0	0	0	0	0	0	0	0	0	0	0	0	0	0	0	0	0	0	0	0	0	0	0	0	0	0	0	0	0	0	0
LADK01004456.1	225	65.3333	100	0	0	0	0	0	0	0	0	0	0	0	0	0	0	0	0	0	0	0	0	0	0	0	0	0	0	0	0	0	0	0	0	0
LADK01007773.1	223	63.2287	100	0	0	0	0	0	0	0	0	0	0	0	0	0	0	0	0	0	0	0	0	0	0	0	0	0	0	0	0	0	0	0	0	0
LADK01001170.1	226	68.1416	100	0	0	0	0	0	0	0	0	0	0	0	0	0	0	0	0	0	0	0	0	0	0	0	0	0	0	0	0	0	0	0	0	0
LADK01007084.1	218	63.7615	100	0	0	0	0	0	0	0	0	0	0	0	0	0	0	0	0	0	0	0	0	0	0	0	0	0	0	0	0	0	0	0	0	0
LADK01005548.1	456	63.5965	100	0	0	0	0	0	0	0	0	0	0	0	0	0	0	0	0	0	0	0	0	0	0	0	0	0	0	0	0	0	0	0	0	0
LADK01001861.1	746	63.1367	100	0	0	0	0	0	0	0	0	0	0	0	0	0	0	0	0	0	0	0	0	0	0	0	0	0	0	0	0	0	0	0	0	0
LADK01006456.1	226	62.8319	100	0	0	0	0	0	0	0	0	0	0	0	0	0	0	0	0	0	0	0	0	0	0	0	0	0	0	0	0	0	0	0	0	0
LADK01007069.1	226	64.1593	100	0	0	0	0	0	0	0	0	0	0	0	0	0	0	0	0	0	0	0	0	0	0	0	0	0	0	0	0	0	0	0	0	0
LADK01007052.1	241	63.9004	100	0	0	0	0	0	0	0	0	0	0	0	0	0	0	0	0	0	0	0	0	0	0	0	0	0	0	0	0	0	0	0	0	0
LADK01001378.1	231	61.9048	100	0	0	0	0	0	0	0	0	0	0	0	0	0	0	0	0	0	0	0	0	0	0	0	0	0	0	0	0	0	0	0	0	0
LADK01006231.1	578	66.436	100	0	0	0	0	0	0	0	0	0	0	0	0	0	0	0	0	0	0	0	0	0	0	0	0	0	0	0	0	0	0	0	0	0
LADK01001479.1	1005	63.3831	100	0	0	0	0	0	0	0	0	0	0	0	0	0	0	0	0	0	0	0	0	0	0	0	0	0	0	0	0	0	0	0	0	0
LADK01000699.1	296	64.1892	100	0	0	0	0	0	0	0	0	0	0	0	0	0	0	0	0	0	0	0	0	0	0	0	0	0	0	0	0	0	0	0	0	0
LADK01006010.1	257	64.2023	100	0	0	0	0	0	0	0	0	0	0	0	0	0	0	0	0	0	0	0	0	0	0	0	0	0	0	0	0	0	0	0	0	0
LADK01001606.1	249	66.2651	100	0	0	0	0	0	0	0	0	0	0	0	0	0	0	0	0	0	0	0	0	0	0	0	0	0	0	0	0	0	0	0	0	0
LADK01004878.1	221	61.5385	100	0	0	0	0	0	0	0	0	0	0	0	0	0	0	0	0	0	0	0	0	0	0	0	0	0	0	0	0	0	0	0	0	0
LADK01007396.1	232	59.9138	100	0	0	0	0	0	0	0	0	0	0	0	0	0	0	0	0	0	0	0	0	0	0	0	0	0	0	0	0	0	0	0	0	0
LADK01006857.1	239	59.4142	100	0	0	0	0	0	0	0	0	0	0	0	0	0	0	0	0	0	0	0	0	0	0	0	0	0	0	0	0	0	0	0	0	0
LADK01007370.1	234	66.2393	100	0	0	0	0	0	0	0	0	0	0	0	0	0	0	0	0	0	0	0	0	0	0	0	0	0	0	0	0	0	0	0	0	0
LADK01006511.1	219	63.4703	100	0	0	0	0	0	0	0	0	0	0	0	0	0	0	0	0	0	0	0	0	0	0	0	0	0	0	0	0	0	0	0	0	0
LADK01006148.1	1247	60.8661	100	0	0	0	0	0	0	0	0	0	0	0	0	0	0	0	0	0	0	0	0	0	0	0	0	0	0	0	0	0	0	0	0	0
LADK01006985.1	237	66.2447	100	0	0	0	0	0	0	0	0	0	0	0	0	0	0	0	0	0	0	0	0	0	0	0	0	0	0	0	0	0	0	0	0	0
LADK01005738.1	372	63.172	100	0	0	0	0	0	0	0	0	0	0	0	0	0	0	0	0	0	0	0	0	0	0	0	0	0	0	0	0	0	0	0	0	0
LADK01003512.1	241	63.0705	100	0	0	0	0	0	0	0	0	0	0	0	0	0	0	0	0	0	0	0	0	0	0	0	0	0	0	0	0	0	0	0	0	0
LADK01002641.1	489	63.1902	100	0	0	0	0	0	0	0	0	0	0	0	0	0	0	0	0	0	0	0	0	0	0	0	0	0	0	0	0	0	0	0	0	0
LADK01002422.1	205	60	100	0	0	0	0	0	0	0	0	0	0	0	0	0	0	0	0	0	0	0	0	0	0	0	0	0	0	0	0	0	0	0	0	0
LADK01003871.1	388	64.6907	100	0	0	0	0	0	0	0	0	0	0	0	0	0	0	0	0	0	0	0	0	0	0	0	0	0	0	0	0	0	0	0	0	0
LADK01003454.1	232	73.2759	100	0	0	0	0	0	0	0	0	0	0	0	0	0	0	0	0	0	0	0	0	0	0	0	0	0	0	0	0	0	0	0	0	0
LADK01007195.1	601	58.2363	100	0	0	0	0	0	0	0	0	0	0	0	0	0	0	0	0	0	0	0	0	0	0	0	0	0	0	0	0	0	0	0	0	0
LADK01007539.1	251	57.7689	100	0	0	0	0	0	0	0	0	0	0	0	0	0	0	0	0	0	0	0	0	0	0	0	0	0	0	0	0	0	0	0	0	0
LADK01006432.1	208	61.0577	100	0	0	0	0	0	0	0	0	0	0	0	0	0	0	0	0	0	0	0	0	0	0	0	0	0	0	0	0	0	0	0	0	0
LADK01002115.1	223	62.3318	100	0	0	0	0	0	0	0	0	0	0	0	0	0	0	0	0	0	0	0	0	0	0	0	0	0	0	0	0	0	0	0	0	0
LADK01006862.1	208	70.6731	100	0	0	0	0	0	0	0	0	0	0	0	0	0	0	0	0	0	0	0	0	0	0	0	0	0	0	0	0	0	0	0	0	0
LADK01006048.1	237	61.6034	100	0	0	0	0	0	0	0	0	0	0	0	0	0	0	0	0	0	0	0	0	0	0	0	0	0	0	0	0	0	0	0	0	0
LADK01003889.1	234	60.6838	100	0	0	0	0	0	0	0	0	0	0	0	0	0	0	0	0	0	0	0	0	0	0	0	0	0	0	0	0	0	0	0	0	0
LADK01006200.1	403	58.3127	100	0	0	0	0	0	0	0	0	0	0	0	0	0	0	0	0	0	0	0	0	0	0	0	0	0	0	0	0	0	0	0	0	0
LADK01006905.1	239	69.4561	100	0	0	0	0	0	0	0	0	0	0	0	0	0	0	0	0	0	0	0	0	0	0	0	0	0	0	0	0	0	0	0	0	0
LADK01003737.1	271	64.9446	100	0	0	0	0	0	0	0	0	0	0	0	0	0	0	0	0	0	0	0	0	0	0	0	0	0	0	0	0	0	0	0	0	0
LADK01006753.1	201	65.6716	100	0	0	0	0	0	0	0	0	0	0	0	0	0	0	0	0	0	0	0	0	0	0	0	0	0	0	0	0	0	0	0	0	0
LADK01003615.1	332	55.4217	100	0	0	0	0	0	0	0	0	0	0	0	0	0	0	0	0	0	0	0	0	0	0	0	0	0	0	0	0	0	0	0	0	0
LADK01004196.1	291	69.4158	100	0	0	0	0	0	0	0	0	0	0	0	0	0	0	0	0	0	0	0	0	0	0	0	0	0	0	0	0	0	0	0	0	0
LADK01004657.1	232	61.2069	100	0	0	0	0	0	0	0	0	0	0	0	0	0	0	0	0	0	0	0	0	0	0	0	0	0	0	0	0	0	0	0	0	0
LADK01006628.1	609	65.8456	100	0	0	0	0	0	0	0	0	0	0	0	0	0	0	0	0	0	0	0	0	0	0	0	0	0	0	0	0	0	0	0	0	0
LADK01005503.1	231	64.0693	100	0	0	0	0	0	0	0	0	0	0	0	0	0	0	0	0	0	0	0	0	0	0	0	0	0	0	0	0	0	0	0	0	0
LADK01005926.1	460	70.6522	100	0	0	0	0	0	0	0	0	0	0	0	0	0	0	0	0	0	0	0	0	0	0	0	0	0	0	0	0	0	0	0	0	0
LADK01000948.1	231	61.039	100	0	0	0	0	0	0	0	0	0	0	0	0	0	0	0	0	0	0	0	0	0	0	0	0	0	0	0	0	0	0	0	0	0
LADK01002037.1	573	60.3839	100	0	0	0	0	0	0	0	0	0	0	0	0	0	0	0	0	0	0	0	0	0	0	0	0	0	0	0	0	0	0	0	0	0
LADK01005784.1	370	67.8378	100	0	0	0	0	0	0	0	0	0	0	0	0	0	0	0	0	0	0	0	0	0	0	0	0	0	0	0	0	0	0	0	0	0
LADK01007248.1	206	69.4175	100	0	0	0	0	0	0	0	0	0	0	0	0	0	0	0	0	0	0	0	0	0	0	0	0	0	0	0	0	0	0	0	0	0
LADK01006503.1	726	58.9532	100	0	0	0	0	0	0	0	0	0	0	0	0	0	0	0	0	0	0	0	0	0	0	0	0	0	0	0	0	0	0	0	0	0
LADK01005949.1	499	60.521	100	0	0	0	0	0	0	0	0	0	0	0	0	0	0	0	0	0	0	0	0	0	0	0	0	0	0	0	0	0	0	0	0	0
LADK01003181.1	261	66.6667	100	0	0	0	0	0	0	0	0	0	0	0	0	0	0	0	0	0	0	0	0	0	0	0	0	0	0	0	0	0	0	0	0	0
LADK01007689.1	228	61.8421	100	0	0	0	0	0	0	0	0	0	0	0	0	0	0	0	0	0	0	0	0	0	0	0	0	0	0	0	0	0	0	0	0	0
LADK01001457.1	718	64.7632	100	0	0	0	0	0	0	0	0	0	0	0	0	0	0	0	0	0	0	0	0	0	0	0	0	0	0	0	0	0	0	0	0	0
LADK01007360.1	241	59.3361	100	0	0	0	0	0	0	0	0	0	0	0	0	0	0	0	0	0	0	0	0	0	0	0	0	0	0	0	0	0	0	0	0	0
LADK01001060.1	243	68.7243	100	0	0	0	0	0	0	0	0	0	0	0	0	0	0	0	0	0	0	0	0	0	0	0	0	0	0	0	0	0	0	0	0	0
LADK01006769.1	360	65	100	0	0	0	0	0	0	0	0	0	0	0	0	0	0	0	0	0	0	0	0	0	0	0	0	0	0	0	0	0	0	0	0	0
LADK01000843.1	347	65.7061	100	0	0	0	0	0	0	0	0	0	0	0	0	0	0	0	0	0	0	0	0	0	0	0	0	0	0	0	0	0	0	0	0	0
LADK01002389.1	1094	66.6362	100	0	0	0	0	0	0	0	0	0	0	0	0	0	0	0	0	0	0	0	0	0	0	0	0	0	0	0	0	0	0	0	0	0
LADK01007597.1	211	67.2986	100	0	0	0	0	0	0	0	0	0	0	0	0	0	0	0	0	0	0	0	0	0	0	0	0	0	0	0	0	0	0	0	0	0
LADK01006883.1	230	68.6957	100	0	0	0	0	0	0	0	0	0	0	0	0	0	0	0	0	0	0	0	0	0	0	0	0	0	0	0	0	0	0	0	0	0
LADK01003562.1	698	62.6074	100	0	0	0	0	0	0	0	0	0	0	0	0	0	0	0	0	0	0	0	0	0	0	0	0	0	0	0	0	0	0	0	0	0
LADK01005601.1	396	69.1919	100	0	0	0	0	0	0	0	0	0	0	0	0	0	0	0	0	0	0	0	0	0	0	0	0	0	0	0	0	0	0	0	0	0
LADK01002581.1	227	60.793	100	0	0	0	0	0	0	0	0	0	0	0	0	0	0	0	0	0	0	0	0	0	0	0	0	0	0	0	0	0	0	0	0	0
LADK01003160.1	241	46.888	100	0	0	0	0	0	0	0	0	0	0	0	0	0	0	0	0	0	0	0	0	0	0	0	0	0	0	0	0	0	0	0	0	0
LADK01002355.1	241	65.9751	100	0	0	0	0	0	0	0	0	0	0	0	0	0	0	0	0	0	0	0	0	0	0	0	0	0	0	0	0	0	0	0	0	0
LADK01007556.1	241	63.4855	100	0	0	0	0	0	0	0	0	0	0	0	0	0	0	0	0	0	0	0	0	0	0	0	0	0	0	0	0	0	0	0	0	0
LADK01004712.1	357	65.5462	100	0	0	0	0	0	0	0	0	0	0	0	0	0	0	0	0	0	0	0	0	0	0	0	0	0	0	0	0	0	0	0	0	0
LADK01004034.1	673	66.1218	100	0	0	0	0	0	0	0	0	0	0	0	0	0	0	0	0	0	0	0	0	0	0	0	0	0	0	0	0	0	0	0	0	0
LADK01001150.1	490	67.3469	100	0	0	0	0	0	0	0	0	0	0	0	0	0	0	0	0	0	0	0	0	0	0	0	0	0	0	0	0	0	0	0	0	0
LADK01001154.1	212	61.7925	100	0	0	0	0	0	0	0	0	0	0	0	0	0	0	0	0	0	0	0	0	0	0	0	0	0	0	0	0	0	0	0	0	0
LADK01006285.1	233	61.3734	100	0	0	0	0	0	0	0	0	0	0	0	0	0	0	0	0	0	0	0	0	0	0	0	0	0	0	0	0	0	0	0	0	0
LADK01006537.1	356	69.6629	100	0	0	0	0	0	0	0	0	0	0	0	0	0	0	0	0	0	0	0	0	0	0	0	0	0	0	0	0	0	0	0	0	0
LADK01006971.1	401	69.5761	100	0	0	0	0	0	0	0	0	0	0	0	0	0	0	0	0	0	0	0	0	0	0	0	0	0	0	0	0	0	0	0	0	0
LADK01003427.1	218	61.0092	100	0	0	0	0	0	0	0	0	0	0	0	0	0	0	0	0	0	0	0	0	0	0	0	0	0	0	0	0	0	0	0	0	0
LADK01002763.1	240	60	100	0	0	0	0	0	0	0	0	0	0	0	0	0	0	0	0	0	0	0	0	0	0	0	0	0	0	0	0	0	0	0	0	0
LADK01004735.1	241	57.2614	100	0	0	0	0	0	0	0	0	0	0	0	0	0	0	0	0	0	0	0	0	0	0	0	0	0	0	0	0	0	0	0	0	0
LADK01004830.1	232	66.3793	100	0	0	0	0	0	0	0	0	0	0	0	0	0	0	0	0	0	0	0	0	0	0	0	0	0	0	0	0	0	0	0	0	0
LADK01000570.1	214	68.2243	100	0	0	0	0	0	0	0	0	0	0	0	0	0	0	0	0	0	0	0	0	0	0	0	0	0	0	0	0	0	0	0	0	0
LADK01005847.1	226	64.1593	100	0	0	0	0	0	0	0	0	0	0	0	0	0	0	0	0	0	0	0	0	0	0	0	0	0	0	0	0	0	0	0	0	0
LADK01007978.1	577	64.4714	100	0	0	0	0	0	0	0	0	0	0	0	0	0	0	0	0	0	0	0	0	0	0	0	0	0	0	0	0	0	0	0	0	0
LADK01002714.1	1105	64.7964	100	0	0	0	0	0	0	0	0	0	0	0	0	0	0	0	0	0	0	0	0	0	0	0	0	0	0	0	0	0	0	0	0	0
LADK01007618.1	235	65.5319	100	0	0	0	0	0	0	0	0	0	0	0	0	0	0	0	0	0	0	0	0	0	0	0	0	0	0	0	0	0	0	0	0	0
LADK01002847.1	1146	65.2705	100	0	0	0	0	0	0	0	0	0	0	0	0	0	0	0	0	0	0	0	0	0	0	0	0	0	0	0	0	0	0	0	0	0
LADK01007957.1	1098	63.2969	100	0	0	0	0	0	0	0	0	0	0	0	0	0	0	0	0	0	0	0	0	0	0	0	0	0	0	0	0	0	0	0	0	0
LADK01007311.1	243	48.9712	100	0	0	0	0	0	0	0	0	0	0	0	0	0	0	0	0	0	0	0	0	0	0	0	0	0	0	0	0	0	0	0	0	0
LADK01007343.1	222	67.1171	100	0	0	0	0	0	0	0	0	0	0	0	0	0	0	0	0	0	0	0	0	0	0	0	0	0	0	0	0	0	0	0	0	0
LADK01003706.1	322	62.1118	100	0	0	0	0	0	0	0	0	0	0	0	0	0	0	0	0	0	0	0	0	0	0	0	0	0	0	0	0	0	0	0	0	0
LADK01000845.1	318	66.3522	100	0	0	0	0	0	0	0	0	0	0	0	0	0	0	0	0	0	0	0	0	0	0	0	0	0	0	0	0	0	0	0	0	0
LADK01001298.1	322	61.1801	100	0	0	0	0	0	0	0	0	0	0	0	0	0	0	0	0	0	0	0	0	0	0	0	0	0	0	0	0	0	0	0	0	0
LADK01003716.1	201	65.1741	100	0	0	0	0	0	0	0	0	0	0	0	0	0	0	0	0	0	0	0	0	0	0	0	0	0	0	0	0	0	0	0	0	0
LADK01001983.1	241	68.8797	100	0	0	0	0	0	0	0	0	0	0	0	0	0	0	0	0	0	0	0	0	0	0	0	0	0	0	0	0	0	0	0	0	0
LADK01003910.1	237	54.4304	100	0	0	0	0	0	0	0	0	0	0	0	0	0	0	0	0	0	0	0	0	0	0	0	0	0	0	0	0	0	0	0	0	0
LADK01004284.1	250	63.6	100	0	0	0	0	0	0	0	0	0	0	0	0	0	0	0	0	0	0	0	0	0	0	0	0	0	0	0	0	0	0	0	0	0
LADK01005065.1	246	63.0081	100	0	0	0	0	0	0	0	0	0	0	0	0	0	0	0	0	0	0	0	0	0	0	0	0	0	0	0	0	0	0	0	0	0
LADK01006082.1	238	69.3277	100	0	0	0	0	0	0	0	0	0	0	0	0	0	0	0	0	0	0	0	0	0	0	0	0	0	0	0	0	0	0	0	0	0
LADK01003821.1	217	66.3594	100	0	0	0	0	0	0	0	0	0	0	0	0	0	0	0	0	0	0	0	0	0	0	0	0	0	0	0	0	0	0	0	0	0
LADK01005505.1	240	63.3333	100	0	0	0	0	0	0	0	0	0	0	0	0	0	0	0	0	0	0	0	0	0	0	0	0	0	0	0	0	0	0	0	0	0
LADK01006043.1	446	69.5067	100	0	0	0	0	0	0	0	0	0	0	0	0	0	0	0	0	0	0	0	0	0	0	0	0	0	0	0	0	0	0	0	0	0
LADK01007387.1	347	62.2478	100	0	0	0	0	0	0	0	0	0	0	0	0	0	0	0	0	0	0	0	0	0	0	0	0	0	0	0	0	0	0	0	0	0
LADK01002382.1	556	65.2878	100	0	0	0	0	0	0	0	0	0	0	0	0	0	0	0	0	0	0	0	0	0	0	0	0	0	0	0	0	0	0	0	0	0
LADK01004529.1	234	67.9487	100	0	0	0	0	0	0	0	0	0	0	0	0	0	0	0	0	0	0	0	0	0	0	0	0	0	0	0	0	0	0	0	0	0
LADK01007077.1	373	65.1475	100	0	0	0	0	0	0	0	0	0	0	0	0	0	0	0	0	0	0	0	0	0	0	0	0	0	0	0	0	0	0	0	0	0
LADK01005446.1	224	66.5179	100	0	0	0	0	0	0	0	0	0	0	0	0	0	0	0	0	0	0	0	0	0	0	0	0	0	0	0	0	0	0	0	0	0
LADK01007356.1	228	65.7895	100	0	0	0	0	0	0	0	0	0	0	0	0	0	0	0	0	0	0	0	0	0	0	0	0	0	0	0	0	0	0	0	0	0
LADK01007725.1	203	66.5025	100	0	0	0	0	0	0	0	0	0	0	0	0	0	0	0	0	0	0	0	0	0	0	0	0	0	0	0	0	0	0	0	0	0
LADK01000618.1	522	64.1762	100	0	0	0	0	0	0	0	0	0	0	0	0	0	0	0	0	0	0	0	0	0	0	0	0	0	0	0	0	0	0	0	0	0
LADK01003034.1	1315	63.7262	100	0	0	0	0	0	0	0	0	0	0	0	0	0	0	0	0	0	0	0	0	0	0	0	0	0	0	0	0	0	0	0	0	0
LADK01001573.1	1693	63.0242	100	0	0	0	0	0	0	0	0	0	0	0	0	0	0	0	0	0	0	0	0	0	0	0	0	0	0	0	0	0	0	0	0	0
LADK01007549.1	207	67.6329	100	0	0	0	0	0	0	0	0	0	0	0	0	0	0	0	0	0	0	0	0	0	0	0	0	0	0	0	0	0	0	0	0	0
LADK01000949.1	593	64.0809	100	0	0	0	0	0	0	0	0	0	0	0	0	0	0	0	0	0	0	0	0	0	0	0	0	0	0	0	0	0	0	0	0	0
LADK01004123.1	233	62.6609	100	0	0	0	0	0	0	0	0	0	0	0	0	0	0	0	0	0	0	0	0	0	0	0	0	0	0	0	0	0	0	0	0	0
LADK01003901.1	224	61.1607	100	0	0	0	0	0	0	0	0	0	0	0	0	0	0	0	0	0	0	0	0	0	0	0	0	0	0	0	0	0	0	0	0	0
LADK01001748.1	216	60.6481	100	0	0	0	0	0	0	0	0	0	0	0	0	0	0	0	0	0	0	0	0	0	0	0	0	0	0	0	0	0	0	0	0	0
LADK01001292.1	361	50.4155	100	0	0	0	0	0	0	0	0	0	0	0	0	0	0	0	0	0	0	0	0	0	0	0	0	0	0	0	0	0	0	0	0	0
LADK01006061.1	241	67.6349	100	0	0	0	0	0	0	0	0	0	0	0	0	0	0	0	0	0	0	0	0	0	0	0	0	0	0	0	0	0	0	0	0	0
LADK01006367.1	235	64.2553	100	0	0	0	0	0	0	0	0	0	0	0	0	0	0	0	0	0	0	0	0	0	0	0	0	0	0	0	0	0	0	0	0	0
LADK01003247.1	238	69.3277	100	0	0	0	0	0	0	0	0	0	0	0	0	0	0	0	0	0	0	0	0	0	0	0	0	0	0	0	0	0	0	0	0	0
LADK01002936.1	207	44.4444	100	0	0	0	0	0	0	0	0	0	0	0	0	0	0	0	0	0	0	0	0	0	0	0	0	0	0	0	0	0	0	0	0	0
LADK01006496.1	240	54.5833	100	0	0	0	0	0	0	0	0	0	0	0	0	0	0	0	0	0	0	0	0	0	0	0	0	0	0	0	0	0	0	0	0	0
LADK01003475.1	1605	32.2741	100	0	0	0	0	0	0	0	0	0	0	0	0	0	0	0	0	0	0	0	0	0	0	0	0	0	0	0	0	0	0	0	0	0
LADK01006407.1	371	69.2722	100	0	0	0	0	0	0	0	0	0	0	0	0	0	0	0	0	0	0	0	0	0	0	0	0	0	0	0	0	0	0	0	0	0
LADK01005985.1	221	64.7059	100	0	0	0	0	0	0	0	0	0	0	0	0	0	0	0	0	0	0	0	0	0	0	0	0	0	0	0	0	0	0	0	0	0
LADK01004606.1	608	58.8816	100	0	0	0	0	0	0	0	0	0	0	0	0	0	0	0	0	0	0	0	0	0	0	0	0	0	0	0	0	0	0	0	0	0
LADK01005954.1	232	60.3448	100	0	0	0	0	0	0	0	0	0	0	0	0	0	0	0	0	0	0	0	0	0	0	0	0	0	0	0	0	0	0	0	0	0
LADK01005112.1	470	65.1064	100	0	0	0	0	0	0	0	0	0	0	0	0	0	0	0	0	0	0	0	0	0	0	0	0	0	0	0	0	0	0	0	0	0
LADK01003542.1	241	64.7303	100	0	0	0	0	0	0	0	0	0	0	0	0	0	0	0	0	0	0	0	0	0	0	0	0	0	0	0	0	0	0	0	0	0
LADK01006235.1	240	52.9167	100	0	0	0	0	0	0	0	0	0	0	0	0	0	0	0	0	0	0	0	0	0	0	0	0	0	0	0	0	0	0	0	0	0
LADK01004684.1	229	62.0087	100	0	0	0	0	0	0	0	0	0	0	0	0	0	0	0	0	0	0	0	0	0	0	0	0	0	0	0	0	0	0	0	0	0
LADK01003409.1	235	63.4043	100	0	0	0	0	0	0	0	0	0	0	0	0	0	0	0	0	0	0	0	0	0	0	0	0	0	0	0	0	0	0	0	0	0
LADK01003755.1	400	65.75	100	0	0	0	0	0	0	0	0	0	0	0	0	0	0	0	0	0	0	0	0	0	0	0	0	0	0	0	0	0	0	0	0	0
LADK01003137.1	431	68.6775	100	0	0	0	0	0	0	0	0	0	0	0	0	0	0	0	0	0	0	0	0	0	0	0	0	0	0	0	0	0	0	0	0	0
LADK01001424.1	232	64.6552	100	0	0	0	0	0	0	0	0	0	0	0	0	0	0	0	0	0	0	0	0	0	0	0	0	0	0	0	0	0	0	0	0	0
LADK01006390.1	240	64.1667	100	0	0	0	0	0	0	0	0	0	0	0	0	0	0	0	0	0	0	0	0	0	0	0	0	0	0	0	0	0	0	0	0	0
LADK01003131.1	412	61.165	100	0	0	0	0	0	0	0	0	0	0	0	0	0	0	0	0	0	0	0	0	0	0	0	0	0	0	0	0	0	0	0	0	0
LADK01007095.1	237	54.8523	100	0	0	0	0	0	0	0	0	0	0	0	0	0	0	0	0	0	0	0	0	0	0	0	0	0	0	0	0	0	0	0	0	0
LADK01003029.1	217	67.2811	100	0	0	0	0	0	0	0	0	0	0	0	0	0	0	0	0	0	0	0	0	0	0	0	0	0	0	0	0	0	0	0	0	0
LADK01001957.1	1076	67.2862	100	0	0	0	0	0	0	0	0	0	0	0	0	0	0	0	0	0	0	0	0	0	0	0	0	0	0	0	0	0	0	0	0	0
LADK01006225.1	236	64.4068	100	0	0	0	0	0	0	0	0	0	0	0	0	0	0	0	0	0	0	0	0	0	0	0	0	0	0	0	0	0	0	0	0	0
LADK01001469.1	231	67.0996	100	0	0	0	0	0	0	0	0	0	0	0	0	0	0	0	0	0	0	0	0	0	0	0	0	0	0	0	0	0	0	0	0	0
LADK01000795.1	372	61.0215	100	0	0	0	0	0	0	0	0	0	0	0	0	0	0	0	0	0	0	0	0	0	0	0	0	0	0	0	0	0	0	0	0	0
LADK01006065.1	567	69.3122	100	0	0	0	0	0	0	0	0	0	0	0	0	0	0	0	0	0	0	0	0	0	0	0	0	0	0	0	0	0	0	0	0	0
LADK01001870.1	241	61.4108	100	0	0	0	0	0	0	0	0	0	0	0	0	0	0	0	0	0	0	0	0	0	0	0	0	0	0	0	0	0	0	0	0	0
LADK01006891.1	241	67.2199	100	0	0	0	0	0	0	0	0	0	0	0	0	0	0	0	0	0	0	0	0	0	0	0	0	0	0	0	0	0	0	0	0	0
LADK01005201.1	234	59.4017	100	0	0	0	0	0	0	0	0	0	0	0	0	0	0	0	0	0	0	0	0	0	0	0	0	0	0	0	0	0	0	0	0	0
LADK01001096.1	781	61.2036	100	0	0	0	0	0	0	0	0	0	0	0	0	0	0	0	0	0	0	0	0	0	0	0	0	0	0	0	0	0	0	0	0	0
LADK01007162.1	236	63.5593	100	0	0	0	0	0	0	0	0	0	0	0	0	0	0	0	0	0	0	0	0	0	0	0	0	0	0	0	0	0	0	0	0	0
LADK01005643.1	426	68.0751	100	0	0	0	0	0	0	0	0	0	0	0	0	0	0	0	0	0	0	0	0	0	0	0	0	0	0	0	0	0	0	0	0	0
LADK01006371.1	235	65.9574	100	0	0	0	0	0	0	0	0	0	0	0	0	0	0	0	0	0	0	0	0	0	0	0	0	0	0	0	0	0	0	0	0	0
LADK01005990.1	474	64.557	100	0	0	0	0	0	0	0	0	0	0	0	0	0	0	0	0	0	0	0	0	0	0	0	0	0	0	0	0	0	0	0	0	0
LADK01007512.1	223	64.574	100	0	0	0	0	0	0	0	0	0	0	0	0	0	0	0	0	0	0	0	0	0	0	0	0	0	0	0	0	0	0	0	0	0
LADK01005581.1	498	69.8795	100	0	0	0	0	0	0	0	0	0	0	0	0	0	0	0	0	0	0	0	0	0	0	0	0	0	0	0	0	0	0	0	0	0
LADK01007401.1	307	63.1922	100	0	0	0	0	0	0	0	0	0	0	0	0	0	0	0	0	0	0	0	0	0	0	0	0	0	0	0	0	0	0	0	0	0
LADK01006976.1	373	67.8284	100	0	0	0	0	0	0	0	0	0	0	0	0	0	0	0	0	0	0	0	0	0	0	0	0	0	0	0	0	0	0	0	0	0
LADK01002624.1	235	65.1064	100	0	0	0	0	0	0	0	0	0	0	0	0	0	0	0	0	0	0	0	0	0	0	0	0	0	0	0	0	0	0	0	0	0
LADK01006320.1	240	68.3333	100	0	0	0	0	0	0	0	0	0	0	0	0	0	0	0	0	0	0	0	0	0	0	0	0	0	0	0	0	0	0	0	0	0
LADK01002588.1	264	62.5	100	0	0	0	0	0	0	0	0	0	0	0	0	0	0	0	0	0	0	0	0	0	0	0	0	0	0	0	0	0	0	0	0	0
LADK01005814.1	241	67.6349	100	0	0	0	0	0	0	0	0	0	0	0	0	0	0	0	0	0	0	0	0	0	0	0	0	0	0	0	0	0	0	0	0	0
LADK01002044.1	1303	62.6247	100	0	0	0	0	0	0	0	0	0	0	0	0	0	0	0	0	0	0	0	0	0	0	0	0	0	0	0	0	0	0	0	0	0
LADK01006574.1	209	62.201	100	0	0	0	0	0	0	0	0	0	0	0	0	0	0	0	0	0	0	0	0	0	0	0	0	0	0	0	0	0	0	0	0	0
LADK01006007.1	237	59.0717	100	0	0	0	0	0	0	0	0	0	0	0	0	0	0	0	0	0	0	0	0	0	0	0	0	0	0	0	0	0	0	0	0	0
LADK01003105.1	234	61.9658	100	0	0	0	0	0	0	0	0	0	0	0	0	0	0	0	0	0	0	0	0	0	0	0	0	0	0	0	0	0	0	0	0	0
LADK01005393.1	239	66.1088	100	0	0	0	0	0	0	0	0	0	0	0	0	0	0	0	0	0	0	0	0	0	0	0	0	0	0	0	0	0	0	0	0	0
LADK01005274.1	239	60.251	100	0	0	0	0	0	0	0	0	0	0	0	0	0	0	0	0	0	0	0	0	0	0	0	0	0	0	0	0	0	0	0	0	0
LADK01001374.1	245	57.551	100	0	0	0	0	0	0	0	0	0	0	0	0	0	0	0	0	0	0	0	0	0	0	0	0	0	0	0	0	0	0	0	0	0
LADK01002216.1	228	70.1754	100	0	0	0	0	0	0	0	0	0	0	0	0	0	0	0	0	0	0	0	0	0	0	0	0	0	0	0	0	0	0	0	0	0
LADK01006679.1	223	61.8834	100	0	0	0	0	0	0	0	0	0	0	0	0	0	0	0	0	0	0	0	0	0	0	0	0	0	0	0	0	0	0	0	0	0
LADK01004737.1	591	66.4975	100	0	0	0	0	0	0	0	0	0	0	0	0	0	0	0	0	0	0	0	0	0	0	0	0	0	0	0	0	0	0	0	0	0
LADK01000679.1	292	63.6986	100	0	0	0	0	0	0	0	0	0	0	0	0	0	0	0	0	0	0	0	0	0	0	0	0	0	0	0	0	0	0	0	0	0
LADK01002671.1	711	64.6976	100	0	0	0	0	0	0	0	0	0	0	0	0	0	0	0	0	0	0	0	0	0	0	0	0	0	0	0	0	0	0	0	0	0
LADK01003989.1	423	62.8842	100	0	0	0	0	0	0	0	0	0	0	0	0	0	0	0	0	0	0	0	0	0	0	0	0	0	0	0	0	0	0	0	0	0
LADK01007856.1	360	66.9444	100	0	0	0	0	0	0	0	0	0	0	0	0	0	0	0	0	0	0	0	0	0	0	0	0	0	0	0	0	0	0	0	0	0
LADK01007450.1	241	61.8257	100	0	0	0	0	0	0	0	0	0	0	0	0	0	0	0	0	0	0	0	0	0	0	0	0	0	0	0	0	0	0	0	0	0
LADK01001935.1	820	67.1951	100	0	0	0	0	0	0	0	0	0	0	0	0	0	0	0	0	0	0	0	0	0	0	0	0	0	0	0	0	0	0	0	0	0
LADK01001362.1	241	67.2199	100	0	0	0	0	0	0	0	0	0	0	0	0	0	0	0	0	0	0	0	0	0	0	0	0	0	0	0	0	0	0	0	0	0
LADK01004003.1	240	62.9167	100	0	0	0	0	0	0	0	0	0	0	0	0	0	0	0	0	0	0	0	0	0	0	0	0	0	0	0	0	0	0	0	0	0
LADK01000863.1	396	68.4343	100	0	0	0	0	0	0	0	0	0	0	0	0	0	0	0	0	0	0	0	0	0	0	0	0	0	0	0	0	0	0	0	0	0
LADK01006854.1	229	49.345	100	0	0	0	0	0	0	0	0	0	0	0	0	0	0	0	0	0	0	0	0	0	0	0	0	0	0	0	0	0	0	0	0	0
LADK01003051.1	281	60.1423	100	0	0	0	0	0	0	0	0	0	0	0	0	0	0	0	0	0	0	0	0	0	0	0	0	0	0	0	0	0	0	0	0	0
LADK01006944.1	211	56.872	100	0	0	0	0	0	0	0	0	0	0	0	0	0	0	0	0	0	0	0	0	0	0	0	0	0	0	0	0	0	0	0	0	0
LADK01004647.1	596	58.0537	100	0	0	0	0	0	0	0	0	0	0	0	0	0	0	0	0	0	0	0	0	0	0	0	0	0	0	0	0	0	0	0	0	0
LADK01003393.1	876	63.5845	100	0	0	0	0	0	0	0	0	0	0	0	0	0	0	0	0	0	0	0	0	0	0	0	0	0	0	0	0	0	0	0	0	0
LADK01006122.1	224	66.9643	100	0	0	0	0	0	0	0	0	0	0	0	0	0	0	0	0	0	0	0	0	0	0	0	0	0	0	0	0	0	0	0	0	0
LADK01004157.1	216	60.1852	100	0	0	0	0	0	0	0	0	0	0	0	0	0	0	0	0	0	0	0	0	0	0	0	0	0	0	0	0	0	0	0	0	0
LADK01003000.1	780	64.359	100	0	0	0	0	0	0	0	0	0	0	0	0	0	0	0	0	0	0	0	0	0	0	0	0	0	0	0	0	0	0	0	0	0
LADK01003053.1	1071	59.1036	100	0	0	0	0	0	0	0	0	0	0	0	0	0	0	0	0	0	0	0	0	0	0	0	0	0	0	0	0	0	0	0	0	0
LADK01006213.1	229	68.559	100	0	0	0	0	0	0	0	0	0	0	0	0	0	0	0	0	0	0	0	0	0	0	0	0	0	0	0	0	0	0	0	0	0
LADK01002907.1	357	59.6639	100	0	0	0	0	0	0	0	0	0	0	0	0	0	0	0	0	0	0	0	0	0	0	0	0	0	0	0	0	0	0	0	0	0
LADK01006876.1	346	65.0289	100	0	0	0	0	0	0	0	0	0	0	0	0	0	0	0	0	0	0	0	0	0	0	0	0	0	0	0	0	0	0	0	0	0
LADK01003439.1	373	67.5603	100	0	0	0	0	0	0	0	0	0	0	0	0	0	0	0	0	0	0	0	0	0	0	0	0	0	0	0	0	0	0	0	0	0
LADK01000542.1	634	66.2461	100	0	0	0	0	0	0	0	0	0	0	0	0	0	0	0	0	0	0	0	0	0	0	0	0	0	0	0	0	0	0	0	0	0
LADK01003408.1	241	63.4855	100	0	0	0	0	0	0	0	0	0	0	0	0	0	0	0	0	0	0	0	0	0	0	0	0	0	0	0	0	0	0	0	0	0
LADK01004560.1	864	66.2037	100	0	0	0	0	0	0	0	0	0	0	0	0	0	0	0	0	0	0	0	0	0	0	0	0	0	0	0	0	0	0	0	0	0
LADK01006587.1	448	64.0625	100	0	0	0	0	0	0	0	0	0	0	0	0	0	0	0	0	0	0	0	0	0	0	0	0	0	0	0	0	0	0	0	0	0
LADK01006798.1	232	53.8793	100	0	0	0	0	0	0	0	0	0	0	0	0	0	0	0	0	0	0	0	0	0	0	0	0	0	0	0	0	0	0	0	0	0
LADK01007576.1	222	58.1081	100	0	0	0	0	0	0	0	0	0	0	0	0	0	0	0	0	0	0	0	0	0	0	0	0	0	0	0	0	0	0	0	0	0
LADK01005303.1	241	64.7303	100	0	0	0	0	0	0	0	0	0	0	0	0	0	0	0	0	0	0	0	0	0	0	0	0	0	0	0	0	0	0	0	0	0
LADK01000704.1	368	63.3152	100	0	0	0	0	0	0	0	0	0	0	0	0	0	0	0	0	0	0	0	0	0	0	0	0	0	0	0	0	0	0	0	0	0
LADK01005238.1	466	66.9528	100	0	0	0	0	0	0	0	0	0	0	0	0	0	0	0	0	0	0	0	0	0	0	0	0	0	0	0	0	0	0	0	0	0
LADK01004968.1	203	68.9655	100	0	0	0	0	0	0	0	0	0	0	0	0	0	0	0	0	0	0	0	0	0	0	0	0	0	0	0	0	0	0	0	0	0
LADK01007482.1	208	59.1346	100	0	0	0	0	0	0	0	0	0	0	0	0	0	0	0	0	0	0	0	0	0	0	0	0	0	0	0	0	0	0	0	0	0
LADK01002659.1	235	65.5319	100	0	0	0	0	0	0	0	0	0	0	0	0	0	0	0	0	0	0	0	0	0	0	0	0	0	0	0	0	0	0	0	0	0
LADK01001410.1	450	66	100	0	0	0	0	0	0	0	0	0	0	0	0	0	0	0	0	0	0	0	0	0	0	0	0	0	0	0	0	0	0	0	0	0
LADK01006921.1	256	69.5312	100	0	0	0	0	0	0	0	0	0	0	0	0	0	0	0	0	0	0	0	0	0	0	0	0	0	0	0	0	0	0	0	0	0
LADK01005545.1	495	64.2424	100	0	0	0	0	0	0	0	0	0	0	0	0	0	0	0	0	0	0	0	0	0	0	0	0	0	0	0	0	0	0	0	0	0
LADK01001680.1	251	65.7371	100	0	0	0	0	0	0	0	0	0	0	0	0	0	0	0	0	0	0	0	0	0	0	0	0	0	0	0	0	0	0	0	0	0
LADK01001716.1	590	62.8814	100	0	0	0	0	0	0	0	0	0	0	0	0	0	0	0	0	0	0	0	0	0	0	0	0	0	0	0	0	0	0	0	0	0
LADK01005086.1	582	67.354	100	0	0	0	0	0	0	0	0	0	0	0	0	0	0	0	0	0	0	0	0	0	0	0	0	0	0	0	0	0	0	0	0	0
LADK01002832.1	431	70.3016	100	0	0	0	0	0	0	0	0	0	0	0	0	0	0	0	0	0	0	0	0	0	0	0	0	0	0	0	0	0	0	0	0	0
LADK01006492.1	237	66.2447	100	0	0	0	0	0	0	0	0	0	0	0	0	0	0	0	0	0	0	0	0	0	0	0	0	0	0	0	0	0	0	0	0	0
LADK01002453.1	208	62.9808	100	0	0	0	0	0	0	0	0	0	0	0	0	0	0	0	0	0	0	0	0	0	0	0	0	0	0	0	0	0	0	0	0	0
LADK01000892.1	749	65.8211	100	0	0	0	0	0	0	0	0	0	0	0	0	0	0	0	0	0	0	0	0	0	0	0	0	0	0	0	0	0	0	0	0	0
LADK01004085.1	630	65.0794	100	0	0	0	0	0	0	0	0	0	0	0	0	0	0	0	0	0	0	0	0	0	0	0	0	0	0	0	0	0	0	0	0	0
LADK01006692.1	337	63.5015	100	0	0	0	0	0	0	0	0	0	0	0	0	0	0	0	0	0	0	0	0	0	0	0	0	0	0	0	0	0	0	0	0	0
LADK01005230.1	550	62.5455	100	0	0	0	0	0	0	0	0	0	0	0	0	0	0	0	0	0	0	0	0	0	0	0	0	0	0	0	0	0	0	0	0	0
LADK01001765.1	214	64.9533	100	0	0	0	0	0	0	0	0	0	0	0	0	0	0	0	0	0	0	0	0	0	0	0	0	0	0	0	0	0	0	0	0	0
LADK01005707.1	235	68.9362	100	0	0	0	0	0	0	0	0	0	0	0	0	0	0	0	0	0	0	0	0	0	0	0	0	0	0	0	0	0	0	0	0	0
LADK01004306.1	429	66.4336	100	0	0	0	0	0	0	0	0	0	0	0	0	0	0	0	0	0	0	0	0	0	0	0	0	0	0	0	0	0	0	0	0	0
LADK01002685.1	652	60.8896	100	0	0	0	0	0	0	0	0	0	0	0	0	0	0	0	0	0	0	0	0	0	0	0	0	0	0	0	0	0	0	0	0	0
LADK01004614.1	506	66.4032	100	0	0	0	0	0	0	0	0	0	0	0	0	0	0	0	0	0	0	0	0	0	0	0	0	0	0	0	0	0	0	0	0	0
LADK01001470.1	244	61.4754	100	0	0	0	0	0	0	0	0	0	0	0	0	0	0	0	0	0	0	0	0	0	0	0	0	0	0	0	0	0	0	0	0	0
LADK01003070.1	983	61.2411	100	0	0	0	0	0	0	0	0	0	0	0	0	0	0	0	0	0	0	0	0	0	0	0	0	0	0	0	0	0	0	0	0	0
LADK01005397.1	241	54.3568	100	0	0	0	0	0	0	0	0	0	0	0	0	0	0	0	0	0	0	0	0	0	0	0	0	0	0	0	0	0	0	0	0	0
LADK01003334.1	336	62.7976	100	0	0	0	0	0	0	0	0	0	0	0	0	0	0	0	0	0	0	0	0	0	0	0	0	0	0	0	0	0	0	0	0	0
LADK01003688.1	278	64.7482	100	0	0	0	0	0	0	0	0	0	0	0	0	0	0	0	0	0	0	0	0	0	0	0	0	0	0	0	0	0	0	0	0	0
LADK01006675.1	238	63.8655	100	0	0	0	0	0	0	0	0	0	0	0	0	0	0	0	0	0	0	0	0	0	0	0	0	0	0	0	0	0	0	0	0	0
LADK01000539.1	692	65.6069	100	0	0	0	0	0	0	0	0	0	0	0	0	0	0	0	0	0	0	0	0	0	0	0	0	0	0	0	0	0	0	0	0	0
LADK01005659.1	608	65.1316	100	0	0	0	0	0	0	0	0	0	0	0	0	0	0	0	0	0	0	0	0	0	0	0	0	0	0	0	0	0	0	0	0	0
LADK01006471.1	243	61.3169	100	0	0	0	0	0	0	0	0	0	0	0	0	0	0	0	0	0	0	0	0	0	0	0	0	0	0	0	0	0	0	0	0	0
LADK01005116.1	241	64.7303	100	0	0	0	0	0	0	0	0	0	0	0	0	0	0	0	0	0	0	0	0	0	0	0	0	0	0	0	0	0	0	0	0	0
LADK01007115.1	217	54.3779	100	0	0	0	0	0	0	0	0	0	0	0	0	0	0	0	0	0	0	0	0	0	0	0	0	0	0	0	0	0	0	0	0	0
LADK01001297.1	370	64.0541	100	0	0	0	0	0	0	0	0	0	0	0	0	0	0	0	0	0	0	0	0	0	0	0	0	0	0	0	0	0	0	0	0	0
LADK01007377.1	221	64.2534	100	0	0	0	0	0	0	0	0	0	0	0	0	0	0	0	0	0	0	0	0	0	0	0	0	0	0	0	0	0	0	0	0	0
LADK01007967.1	517	64.0232	100	0	0	0	0	0	0	0	0	0	0	0	0	0	0	0	0	0	0	0	0	0	0	0	0	0	0	0	0	0	0	0	0	0
LADK01002995.1	903	65.227	100	0	0	0	0	0	0	0	0	0	0	0	0	0	0	0	0	0	0	0	0	0	0	0	0	0	0	0	0	0	0	0	0	0
LADK01001937.1	235	67.6596	100	0	0	0	0	0	0	0	0	0	0	0	0	0	0	0	0	0	0	0	0	0	0	0	0	0	0	0	0	0	0	0	0	0
LADK01006181.1	569	62.3902	100	0	0	0	0	0	0	0	0	0	0	0	0	0	0	0	0	0	0	0	0	0	0	0	0	0	0	0	0	0	0	0	0	0
LADK01008057.1	388	61.5979	100	0	0	0	0	0	0	0	0	0	0	0	0	0	0	0	0	0	0	0	0	0	0	0	0	0	0	0	0	0	0	0	0	0
LADK01007295.1	236	59.7458	100	0	0	0	0	0	0	0	0	0	0	0	0	0	0	0	0	0	0	0	0	0	0	0	0	0	0	0	0	0	0	0	0	0
LADK01007124.1	256	68.75	100	0	0	0	0	0	0	0	0	0	0	0	0	0	0	0	0	0	0	0	0	0	0	0	0	0	0	0	0	0	0	0	0	0
LADK01003310.1	439	59.6811	100	0	0	0	0	0	0	0	0	0	0	0	0	0	0	0	0	0	0	0	0	0	0	0	0	0	0	0	0	0	0	0	0	0
LADK01007900.1	540	62.5926	100	0	0	0	0	0	0	0	0	0	0	0	0	0	0	0	0	0	0	0	0	0	0	0	0	0	0	0	0	0	0	0	0	0
LADK01005142.1	595	65.8824	100	0	0	0	0	0	0	0	0	0	0	0	0	0	0	0	0	0	0	0	0	0	0	0	0	0	0	0	0	0	0	0	0	0
LADK01005888.1	241	57.2614	100	0	0	0	0	0	0	0	0	0	0	0	0	0	0	0	0	0	0	0	0	0	0	0	0	0	0	0	0	0	0	0	0	0
LADK01007085.1	234	60.6838	100	0	0	0	0	0	0	0	0	0	0	0	0	0	0	0	0	0	0	0	0	0	0	0	0	0	0	0	0	0	0	0	0	0
LADK01006661.1	239	64.4351	100	0	0	0	0	0	0	0	0	0	0	0	0	0	0	0	0	0	0	0	0	0	0	0	0	0	0	0	0	0	0	0	0	0
LADK01007210.1	214	66.3551	100	0	0	0	0	0	0	0	0	0	0	0	0	0	0	0	0	0	0	0	0	0	0	0	0	0	0	0	0	0	0	0	0	0
LADK01007056.1	219	66.6667	100	0	0	0	0	0	0	0	0	0	0	0	0	0	0	0	0	0	0	0	0	0	0	0	0	0	0	0	0	0	0	0	0	0
LADK01003302.1	213	60.0939	100	0	0	0	0	0	0	0	0	0	0	0	0	0	0	0	0	0	0	0	0	0	0	0	0	0	0	0	0	0	0	0	0	0
LADK01006725.1	214	65.8879	100	0	0	0	0	0	0	0	0	0	0	0	0	0	0	0	0	0	0	0	0	0	0	0	0	0	0	0	0	0	0	0	0	0
LADK01007000.1	241	68.4647	100	0	0	0	0	0	0	0	0	0	0	0	0	0	0	0	0	0	0	0	0	0	0	0	0	0	0	0	0	0	0	0	0	0
LADK01007091.1	510	63.3333	100	0	0	0	0	0	0	0	0	0	0	0	0	0	0	0	0	0	0	0	0	0	0	0	0	0	0	0	0	0	0	0	0	0
LADK01005753.1	236	61.0169	100	0	0	0	0	0	0	0	0	0	0	0	0	0	0	0	0	0	0	0	0	0	0	0	0	0	0	0	0	0	0	0	0	0
LADK01000450.1	639	59.9374	100	0	0	0	0	0	0	0	0	0	0	0	0	0	0	0	0	0	0	0	0	0	0	0	0	0	0	0	0	0	0	0	0	0
LADK01005130.1	377	53.5809	100	0	0	0	0	0	0	0	0	0	0	0	0	0	0	0	0	0	0	0	0	0	0	0	0	0	0	0	0	0	0	0	0	0
LADK01007440.1	232	63.7931	100	0	0	0	0	0	0	0	0	0	0	0	0	0	0	0	0	0	0	0	0	0	0	0	0	0	0	0	0	0	0	0	0	0
LADK01006575.1	238	70.1681	100	0	0	0	0	0	0	0	0	0	0	0	0	0	0	0	0	0	0	0	0	0	0	0	0	0	0	0	0	0	0	0	0	0
LADK01004039.1	238	62.1849	100	0	0	0	0	0	0	0	0	0	0	0	0	0	0	0	0	0	0	0	0	0	0	0	0	0	0	0	0	0	0	0	0	0
LADK01006135.1	290	66.2069	100	0	0	0	0	0	0	0	0	0	0	0	0	0	0	0	0	0	0	0	0	0	0	0	0	0	0	0	0	0	0	0	0	0
LADK01001883.1	775	65.0323	100	0	0	0	0	0	0	0	0	0	0	0	0	0	0	0	0	0	0	0	0	0	0	0	0	0	0	0	0	0	0	0	0	0
LADK01006843.1	241	59.3361	100	0	0	0	0	0	0	0	0	0	0	0	0	0	0	0	0	0	0	0	0	0	0	0	0	0	0	0	0	0	0	0	0	0
LADK01004049.1	509	65.6189	100	0	0	0	0	0	0	0	0	0	0	0	0	0	0	0	0	0	0	0	0	0	0	0	0	0	0	0	0	0	0	0	0	0
LADK01000491.1	396	60.3535	100	0	0	0	0	0	0	0	0	0	0	0	0	0	0	0	0	0	0	0	0	0	0	0	0	0	0	0	0	0	0	0	0	0
LADK01007284.1	225	65.3333	100	0	0	0	0	0	0	0	0	0	0	0	0	0	0	0	0	0	0	0	0	0	0	0	0	0	0	0	0	0	0	0	0	0
LADK01000309.1	210	58.5714	100	0	0	0	0	0	0	0	0	0	0	0	0	0	0	0	0	0	0	0	0	0	0	0	0	0	0	0	0	0	0	0	0	0
LADK01007012.1	239	64.8536	100	0	0	0	0	0	0	0	0	0	0	0	0	0	0	0	0	0	0	0	0	0	0	0	0	0	0	0	0	0	0	0	0	0
LADK01006072.1	241	43.1535	100	0	0	0	0	0	0	0	0	0	0	0	0	0	0	0	0	0	0	0	0	0	0	0	0	0	0	0	0	0	0	0	0	0
LADK01007612.1	572	65.2098	100	0	0	0	0	0	0	0	0	0	0	0	0	0	0	0	0	0	0	0	0	0	0	0	0	0	0	0	0	0	0	0	0	0
LADK01003412.1	233	66.5236	100	0	0	0	0	0	0	0	0	0	0	0	0	0	0	0	0	0	0	0	0	0	0	0	0	0	0	0	0	0	0	0	0	0
LADK01007628.1	242	57.0248	100	0	0	0	0	0	0	0	0	0	0	0	0	0	0	0	0	0	0	0	0	0	0	0	0	0	0	0	0	0	0	0	0	0
LADK01003886.1	231	65.368	100	0	0	0	0	0	0	0	0	0	0	0	0	0	0	0	0	0	0	0	0	0	0	0	0	0	0	0	0	0	0	0	0	0
LADK01007279.1	217	70.9677	100	0	0	0	0	0	0	0	0	0	0	0	0	0	0	0	0	0	0	0	0	0	0	0	0	0	0	0	0	0	0	0	0	0
LADK01003416.1	217	65.8986	100	0	0	0	0	0	0	0	0	0	0	0	0	0	0	0	0	0	0	0	0	0	0	0	0	0	0	0	0	0	0	0	0	0
LADK01003619.1	814	62.285	100	0	0	0	0	0	0	0	0	0	0	0	0	0	0	0	0	0	0	0	0	0	0	0	0	0	0	0	0	0	0	0	0	0
LADK01007305.1	228	56.5789	100	0	0	0	0	0	0	0	0	0	0	0	0	0	0	0	0	0	0	0	0	0	0	0	0	0	0	0	0	0	0	0	0	0
LADK01004713.1	265	69.0566	100	0	0	0	0	0	0	0	0	0	0	0	0	0	0	0	0	0	0	0	0	0	0	0	0	0	0	0	0	0	0	0	0	0
LADK01006347.1	241	67.2199	100	0	0	0	0	0	0	0	0	0	0	0	0	0	0	0	0	0	0	0	0	0	0	0	0	0	0	0	0	0	0	0	0	0
LADK01004172.1	236	64.8305	100	0	0	0	0	0	0	0	0	0	0	0	0	0	0	0	0	0	0	0	0	0	0	0	0	0	0	0	0	0	0	0	0	0
LADK01001835.1	665	64.0602	100	0	0	0	0	0	0	0	0	0	0	0	0	0	0	0	0	0	0	0	0	0	0	0	0	0	0	0	0	0	0	0	0	0
LADK01003174.1	221	63.3484	100	0	0	0	0	0	0	0	0	0	0	0	0	0	0	0	0	0	0	0	0	0	0	0	0	0	0	0	0	0	0	0	0	0
LADK01006817.1	234	61.9658	100	0	0	0	0	0	0	0	0	0	0	0	0	0	0	0	0	0	0	0	0	0	0	0	0	0	0	0	0	0	0	0	0	0
LADK01004799.1	227	69.163	100	0	0	0	0	0	0	0	0	0	0	0	0	0	0	0	0	0	0	0	0	0	0	0	0	0	0	0	0	0	0	0	0	0
LADK01004422.1	220	69.0909	100	0	0	0	0	0	0	0	0	0	0	0	0	0	0	0	0	0	0	0	0	0	0	0	0	0	0	0	0	0	0	0	0	0
LADK01005981.1	439	60.3645	100	0	0	0	0	0	0	0	0	0	0	0	0	0	0	0	0	0	0	0	0	0	0	0	0	0	0	0	0	0	0	0	0	0
LADK01002226.1	444	65.7658	100	0	0	0	0	0	0	0	0	0	0	0	0	0	0	0	0	0	0	0	0	0	0	0	0	0	0	0	0	0	0	0	0	0
LADK01006811.1	223	57.8475	100	0	0	0	0	0	0	0	0	0	0	0	0	0	0	0	0	0	0	0	0	0	0	0	0	0	0	0	0	0	0	0	0	0
LADK01002041.1	210	65.7143	100	0	0	0	0	0	0	0	0	0	0	0	0	0	0	0	0	0	0	0	0	0	0	0	0	0	0	0	0	0	0	0	0	0
LADK01003159.1	213	61.5023	100	0	0	0	0	0	0	0	0	0	0	0	0	0	0	0	0	0	0	0	0	0	0	0	0	0	0	0	0	0	0	0	0	0
LADK01002357.1	241	54.7718	100	0	0	0	0	0	0	0	0	0	0	0	0	0	0	0	0	0	0	0	0	0	0	0	0	0	0	0	0	0	0	0	0	0
LADK01006301.1	220	61.8182	100	0	0	0	0	0	0	0	0	0	0	0	0	0	0	0	0	0	0	0	0	0	0	0	0	0	0	0	0	0	0	0	0	0
LADK01002291.1	237	67.0886	100	0	0	0	0	0	0	0	0	0	0	0	0	0	0	0	0	0	0	0	0	0	0	0	0	0	0	0	0	0	0	0	0	0
LADK01006902.1	245	55.9184	100	0	0	0	0	0	0	0	0	0	0	0	0	0	0	0	0	0	0	0	0	0	0	0	0	0	0	0	0	0	0	0	0	0
LADK01005987.1	232	64.2241	100	0	0	0	0	0	0	0	0	0	0	0	0	0	0	0	0	0	0	0	0	0	0	0	0	0	0	0	0	0	0	0	0	0
LADK01004800.1	237	63.2911	100	0	0	0	0	0	0	0	0	0	0	0	0	0	0	0	0	0	0	0	0	0	0	0	0	0	0	0	0	0	0	0	0	0
LADK01003402.1	318	62.2642	100	0	0	0	0	0	0	0	0	0	0	0	0	0	0	0	0	0	0	0	0	0	0	0	0	0	0	0	0	0	0	0	0	0
LADK01006828.1	247	55.0607	100	0	0	0	0	0	0	0	0	0	0	0	0	0	0	0	0	0	0	0	0	0	0	0	0	0	0	0	0	0	0	0	0	0
LADK01006251.1	225	71.1111	100	0	0	0	0	0	0	0	0	0	0	0	0	0	0	0	0	0	0	0	0	0	0	0	0	0	0	0	0	0	0	0	0	0
LADK01002095.1	565	66.5487	100	0	0	0	0	0	0	0	0	0	0	0	0	0	0	0	0	0	0	0	0	0	0	0	0	0	0	0	0	0	0	0	0	0
LADK01004605.1	532	64.6617	100	0	0	0	0	0	0	0	0	0	0	0	0	0	0	0	0	0	0	0	0	0	0	0	0	0	0	0	0	0	0	0	0	0
LADK01006960.1	241	68.0498	100	0	0	0	0	0	0	0	0	0	0	0	0	0	0	0	0	0	0	0	0	0	0	0	0	0	0	0	0	0	0	0	0	0
LADK01007021.1	417	66.9065	100	0	0	0	0	0	0	0	0	0	0	0	0	0	0	0	0	0	0	0	0	0	0	0	0	0	0	0	0	0	0	0	0	0
LADK01004772.1	240	66.25	100	0	0	0	0	0	0	0	0	0	0	0	0	0	0	0	0	0	0	0	0	0	0	0	0	0	0	0	0	0	0	0	0	0
LADK01002916.1	424	63.2075	100	0	0	0	0	0	0	0	0	0	0	0	0	0	0	0	0	0	0	0	0	0	0	0	0	0	0	0	0	0	0	0	0	0
LADK01007741.1	243	55.144	100	0	0	0	0	0	0	0	0	0	0	0	0	0	0	0	0	0	0	0	0	0	0	0	0	0	0	0	0	0	0	0	0	0
LADK01005705.1	225	64.4444	100	0	0	0	0	0	0	0	0	0	0	0	0	0	0	0	0	0	0	0	0	0	0	0	0	0	0	0	0	0	0	0	0	0
LADK01008066.1	610	66.0656	100	0	0	0	0	0	0	0	0	0	0	0	0	0	0	0	0	0	0	0	0	0	0	0	0	0	0	0	0	0	0	0	0	0
LADK01003828.1	703	61.8777	100	0	0	0	0	0	0	0	0	0	0	0	0	0	0	0	0	0	0	0	0	0	0	0	0	0	0	0	0	0	0	0	0	0
LADK01001771.1	207	62.8019	100	0	0	0	0	0	0	0	0	0	0	0	0	0	0	0	0	0	0	0	0	0	0	0	0	0	0	0	0	0	0	0	0	0
LADK01006929.1	423	63.357	100	0	0	0	0	0	0	0	0	0	0	0	0	0	0	0	0	0	0	0	0	0	0	0	0	0	0	0	0	0	0	0	0	0
LADK01004413.1	400	61.75	100	0	0	0	0	0	0	0	0	0	0	0	0	0	0	0	0	0	0	0	0	0	0	0	0	0	0	0	0	0	0	0	0	0
LADK01002262.1	581	66.7814	100	0	0	0	0	0	0	0	0	0	0	0	0	0	0	0	0	0	0	0	0	0	0	0	0	0	0	0	0	0	0	0	0	0
LADK01007330.1	225	68	100	0	0	0	0	0	0	0	0	0	0	0	0	0	0	0	0	0	0	0	0	0	0	0	0	0	0	0	0	0	0	0	0	0
LADK01004678.1	239	66.5272	100	0	0	0	0	0	0	0	0	0	0	0	0	0	0	0	0	0	0	0	0	0	0	0	0	0	0	0	0	0	0	0	0	0
LADK01007890.1	1284	67.5234	100	0	0	0	0	0	0	0	0	0	0	0	0	0	0	0	0	0	0	0	0	0	0	0	0	0	0	0	0	0	0	0	0	0
LADK01000947.1	507	61.9329	100	0	0	0	0	0	0	0	0	0	0	0	0	0	0	0	0	0	0	0	0	0	0	0	0	0	0	0	0	0	0	0	0	0
LADK01005497.1	239	57.3222	100	0	0	0	0	0	0	0	0	0	0	0	0	0	0	0	0	0	0	0	0	0	0	0	0	0	0	0	0	0	0	0	0	0
LADK01005228.1	228	69.2982	100	0	0	0	0	0	0	0	0	0	0	0	0	0	0	0	0	0	0	0	0	0	0	0	0	0	0	0	0	0	0	0	0	0
LADK01004644.1	233	65.2361	100	0	0	0	0	0	0	0	0	0	0	0	0	0	0	0	0	0	0	0	0	0	0	0	0	0	0	0	0	0	0	0	0	0
LADK01003934.1	369	58.8076	100	0	0	0	0	0	0	0	0	0	0	0	0	0	0	0	0	0	0	0	0	0	0	0	0	0	0	0	0	0	0	0	0	0
LADK01004963.1	241	62.6556	100	0	0	0	0	0	0	0	0	0	0	0	0	0	0	0	0	0	0	0	0	0	0	0	0	0	0	0	0	0	0	0	0	0
LADK01001418.1	825	64	100	0	0	0	0	0	0	0	0	0	0	0	0	0	0	0	0	0	0	0	0	0	0	0	0	0	0	0	0	0	0	0	0	0
LADK01001251.1	462	58.4416	100	0	0	0	0	0	0	0	0	0	0	0	0	0	0	0	0	0	0	0	0	0	0	0	0	0	0	0	0	0	0	0	0	0
LADK01003991.1	214	65.4206	100	0	0	0	0	0	0	0	0	0	0	0	0	0	0	0	0	0	0	0	0	0	0	0	0	0	0	0	0	0	0	0	0	0
LADK01008235.1	239	63.5983	100	0	0	0	0	0	0	0	0	0	0	0	0	0	0	0	0	0	0	0	0	0	0	0	0	0	0	0	0	0	0	0	0	0
LADK01007159.1	218	63.3028	100	0	0	0	0	0	0	0	0	0	0	0	0	0	0	0	0	0	0	0	0	0	0	0	0	0	0	0	0	0	0	0	0	0
LADK01005543.1	589	59.7623	100	0	0	0	0	0	0	0	0	0	0	0	0	0	0	0	0	0	0	0	0	0	0	0	0	0	0	0	0	0	0	0	0	0
LADK01003322.1	239	64.4351	100	0	0	0	0	0	0	0	0	0	0	0	0	0	0	0	0	0	0	0	0	0	0	0	0	0	0	0	0	0	0	0	0	0
LADK01004296.1	240	67.5	100	0	0	0	0	0	0	0	0	0	0	0	0	0	0	0	0	0	0	0	0	0	0	0	0	0	0	0	0	0	0	0	0	0
LADK01001675.1	1302	64.8233	100	0	0	0	0	0	0	0	0	0	0	0	0	0	0	0	0	0	0	0	0	0	0	0	0	0	0	0	0	0	0	0	0	0
LADK01007435.1	412	64.8058	100	0	0	0	0	0	0	0	0	0	0	0	0	0	0	0	0	0	0	0	0	0	0	0	0	0	0	0	0	0	0	0	0	0
LADK01006792.1	232	59.4828	100	0	0	0	0	0	0	0	0	0	0	0	0	0	0	0	0	0	0	0	0	0	0	0	0	0	0	0	0	0	0	0	0	0
LADK01006991.1	565	57.6991	100	0	0	0	0	0	0	0	0	0	0	0	0	0	0	0	0	0	0	0	0	0	0	0	0	0	0	0	0	0	0	0	0	0
LADK01006915.1	241	58.9212	100	0	0	0	0	0	0	0	0	0	0	0	0	0	0	0	0	0	0	0	0	0	0	0	0	0	0	0	0	0	0	0	0	0
LADK01001228.1	234	66.2393	100	0	0	0	0	0	0	0	0	0	0	0	0	0	0	0	0	0	0	0	0	0	0	0	0	0	0	0	0	0	0	0	0	0
LADK01004006.1	338	68.9349	100	0	0	0	0	0	0	0	0	0	0	0	0	0	0	0	0	0	0	0	0	0	0	0	0	0	0	0	0	0	0	0	0	0
LADK01004482.1	240	67.5	100	0	0	0	0	0	0	0	0	0	0	0	0	0	0	0	0	0	0	0	0	0	0	0	0	0	0	0	0	0	0	0	0	0
LADK01007698.1	241	62.2407	100	0	0	0	0	0	0	0	0	0	0	0	0	0	0	0	0	0	0	0	0	0	0	0	0	0	0	0	0	0	0	0	0	0
LADK01000899.1	312	66.6667	100	0	0	0	0	0	0	0	0	0	0	0	0	0	0	0	0	0	0	0	0	0	0	0	0	0	0	0	0	0	0	0	0	0
LADK01006582.1	373	68.0965	100	0	0	0	0	0	0	0	0	0	0	0	0	0	0	0	0	0	0	0	0	0	0	0	0	0	0	0	0	0	0	0	0	0
LADK01001057.1	202	60.8911	100	0	0	0	0	0	0	0	0	0	0	0	0	0	0	0	0	0	0	0	0	0	0	0	0	0	0	0	0	0	0	0	0	0
LADK01002412.1	463	66.7387	100	0	0	0	0	0	0	0	0	0	0	0	0	0	0	0	0	0	0	0	0	0	0	0	0	0	0	0	0	0	0	0	0	0
LADK01006079.1	385	67.5325	100	0	0	0	0	0	0	0	0	0	0	0	0	0	0	0	0	0	0	0	0	0	0	0	0	0	0	0	0	0	0	0	0	0
LADK01002467.1	660	64.697	100	0	0	0	0	0	0	0	0	0	0	0	0	0	0	0	0	0	0	0	0	0	0	0	0	0	0	0	0	0	0	0	0	0
LADK01002862.1	541	65.6192	100	0	0	0	0	0	0	0	0	0	0	0	0	0	0	0	0	0	0	0	0	0	0	0	0	0	0	0	0	0	0	0	0	0
LADK01007385.1	241	65.9751	100	0	0	0	0	0	0	0	0	0	0	0	0	0	0	0	0	0	0	0	0	0	0	0	0	0	0	0	0	0	0	0	0	0
LADK01004266.1	237	64.557	100	0	0	0	0	0	0	0	0	0	0	0	0	0	0	0	0	0	0	0	0	0	0	0	0	0	0	0	0	0	0	0	0	0
LADK01008378.1	219	63.9269	100	0	0	0	0	0	0	0	0	0	0	0	0	0	0	0	0	0	0	0	0	0	0	0	0	0	0	0	0	0	0	0	0	0
LADK01004036.1	202	68.3168	100	0	0	0	0	0	0	0	0	0	0	0	0	0	0	0	0	0	0	0	0	0	0	0	0	0	0	0	0	0	0	0	0	0
LADK01002501.1	219	61.1872	100	0	0	0	0	0	0	0	0	0	0	0	0	0	0	0	0	0	0	0	0	0	0	0	0	0	0	0	0	0	0	0	0	0
LADK01004150.1	415	71.0843	100	0	0	0	0	0	0	0	0	0	0	0	0	0	0	0	0	0	0	0	0	0	0	0	0	0	0	0	0	0	0	0	0	0
LADK01004008.1	241	59.3361	100	0	0	0	0	0	0	0	0	0	0	0	0	0	0	0	0	0	0	0	0	0	0	0	0	0	0	0	0	0	0	0	0	0
LADK01000834.1	739	67.3884	100	0	0	0	0	0	0	0	0	0	0	0	0	0	0	0	0	0	0	0	0	0	0	0	0	0	0	0	0	0	0	0	0	0
LADK01001338.1	344	68.0233	100	0	0	0	0	0	0	0	0	0	0	0	0	0	0	0	0	0	0	0	0	0	0	0	0	0	0	0	0	0	0	0	0	0
LADK01003973.1	241	66.805	100	0	0	0	0	0	0	0	0	0	0	0	0	0	0	0	0	0	0	0	0	0	0	0	0	0	0	0	0	0	0	0	0	0
LADK01001343.1	221	71.0407	100	0	0	0	0	0	0	0	0	0	0	0	0	0	0	0	0	0	0	0	0	0	0	0	0	0	0	0	0	0	0	0	0	0
LADK01005761.1	239	66.1088	100	0	0	0	0	0	0	0	0	0	0	0	0	0	0	0	0	0	0	0	0	0	0	0	0	0	0	0	0	0	0	0	0	0
LADK01002782.1	394	62.4365	100	0	0	0	0	0	0	0	0	0	0	0	0	0	0	0	0	0	0	0	0	0	0	0	0	0	0	0	0	0	0	0	0	0
LADK01005569.1	369	63.9566	100	0	0	0	0	0	0	0	0	0	0	0	0	0	0	0	0	0	0	0	0	0	0	0	0	0	0	0	0	0	0	0	0	0
LADK01000647.1	480	64.5833	100	0	0	0	0	0	0	0	0	0	0	0	0	0	0	0	0	0	0	0	0	0	0	0	0	0	0	0	0	0	0	0	0	0
LADK01004976.1	241	59.3361	100	0	0	0	0	0	0	0	0	0	0	0	0	0	0	0	0	0	0	0	0	0	0	0	0	0	0	0	0	0	0	0	0	0
LADK01001021.1	376	70.2128	100	0	0	0	0	0	0	0	0	0	0	0	0	0	0	0	0	0	0	0	0	0	0	0	0	0	0	0	0	0	0	0	0	0
LADK01000614.1	671	64.5306	100	0	0	0	0	0	0	0	0	0	0	0	0	0	0	0	0	0	0	0	0	0	0	0	0	0	0	0	0	0	0	0	0	0
LADK01005501.1	217	60.3687	100	0	0	0	0	0	0	0	0	0	0	0	0	0	0	0	0	0	0	0	0	0	0	0	0	0	0	0	0	0	0	0	0	0
LADK01006060.1	368	70.6522	100	0	0	0	0	0	0	0	0	0	0	0	0	0	0	0	0	0	0	0	0	0	0	0	0	0	0	0	0	0	0	0	0	0
LADK01006447.1	366	62.0219	100	0	0	0	0	0	0	0	0	0	0	0	0	0	0	0	0	0	0	0	0	0	0	0	0	0	0	0	0	0	0	0	0	0
LADK01003915.1	227	66.0793	100	0	0	0	0	0	0	0	0	0	0	0	0	0	0	0	0	0	0	0	0	0	0	0	0	0	0	0	0	0	0	0	0	0
LADK01003432.1	642	66.3551	100	0	0	0	0	0	0	0	0	0	0	0	0	0	0	0	0	0	0	0	0	0	0	0	0	0	0	0	0	0	0	0	0	0
LADK01005829.1	241	57.6763	100	0	0	0	0	0	0	0	0	0	0	0	0	0	0	0	0	0	0	0	0	0	0	0	0	0	0	0	0	0	0	0	0	0
LADK01007307.1	212	62.2642	100	0	0	0	0	0	0	0	0	0	0	0	0	0	0	0	0	0	0	0	0	0	0	0	0	0	0	0	0	0	0	0	0	0
LADK01003936.1	204	66.1765	100	0	0	0	0	0	0	0	0	0	0	0	0	0	0	0	0	0	0	0	0	0	0	0	0	0	0	0	0	0	0	0	0	0
LADK01007346.1	236	59.7458	100	0	0	0	0	0	0	0	0	0	0	0	0	0	0	0	0	0	0	0	0	0	0	0	0	0	0	0	0	0	0	0	0	0
LADK01001091.1	499	64.1283	100	0	0	0	0	0	0	0	0	0	0	0	0	0	0	0	0	0	0	0	0	0	0	0	0	0	0	0	0	0	0	0	0	0
LADK01000646.1	860	61.8605	100	0	0	0	0	0	0	0	0	0	0	0	0	0	0	0	0	0	0	0	0	0	0	0	0	0	0	0	0	0	0	0	0	0
LADK01000862.1	712	64.0449	100	0	0	0	0	0	0	0	0	0	0	0	0	0	0	0	0	0	0	0	0	0	0	0	0	0	0	0	0	0	0	0	0	0
LADK01005417.1	959	67.7789	100	0	0	0	0	0	0	0	0	0	0	0	0	0	0	0	0	0	0	0	0	0	0	0	0	0	0	0	0	0	0	0	0	0
LADK01006011.1	241	58.9212	100	0	0	0	0	0	0	0	0	0	0	0	0	0	0	0	0	0	0	0	0	0	0	0	0	0	0	0	0	0	0	0	0	0
LADK01004170.1	241	62.6556	100	0	0	0	0	0	0	0	0	0	0	0	0	0	0	0	0	0	0	0	0	0	0	0	0	0	0	0	0	0	0	0	0	0
LADK01002168.1	1113	65.2291	100	0	0	0	0	0	0	0	0	0	0	0	0	0	0	0	0	0	0	0	0	0	0	0	0	0	0	0	0	0	0	0	0	0
LADK01000565.1	311	66.5595	100	0	0	0	0	0	0	0	0	0	0	0	0	0	0	0	0	0	0	0	0	0	0	0	0	0	0	0	0	0	0	0	0	0
LADK01007345.1	216	67.5926	100	0	0	0	0	0	0	0	0	0	0	0	0	0	0	0	0	0	0	0	0	0	0	0	0	0	0	0	0	0	0	0	0	0
LADK01008087.1	313	61.0224	100	0	0	0	0	0	0	0	0	0	0	0	0	0	0	0	0	0	0	0	0	0	0	0	0	0	0	0	0	0	0	0	0	0
LADK01004651.1	578	68.5121	100	0	0	0	0	0	0	0	0	0	0	0	0	0	0	0	0	0	0	0	0	0	0	0	0	0	0	0	0	0	0	0	0	0
LADK01005955.1	316	62.6582	100	0	0	0	0	0	0	0	0	0	0	0	0	0	0	0	0	0	0	0	0	0	0	0	0	0	0	0	0	0	0	0	0	0
LADK01001958.1	363	65.0138	100	0	0	0	0	0	0	0	0	0	0	0	0	0	0	0	0	0	0	0	0	0	0	0	0	0	0	0	0	0	0	0	0	0
LADK01005040.1	633	65.2449	100	0	0	0	0	0	0	0	0	0	0	0	0	0	0	0	0	0	0	0	0	0	0	0	0	0	0	0	0	0	0	0	0	0
LADK01004749.1	722	63.1579	100	0	0	0	0	0	0	0	0	0	0	0	0	0	0	0	0	0	0	0	0	0	0	0	0	0	0	0	0	0	0	0	0	0
LADK01001713.1	240	58.75	100	0	0	0	0	0	0	0	0	0	0	0	0	0	0	0	0	0	0	0	0	0	0	0	0	0	0	0	0	0	0	0	0	0
LADK01003979.1	550	64.3636	100	0	0	0	0	0	0	0	0	0	0	0	0	0	0	0	0	0	0	0	0	0	0	0	0	0	0	0	0	0	0	0	0	0
LADK01002427.1	531	61.9586	100	0	0	0	0	0	0	0	0	0	0	0	0	0	0	0	0	0	0	0	0	0	0	0	0	0	0	0	0	0	0	0	0	0
LADK01006361.1	427	63.9344	100	0	0	0	0	0	0	0	0	0	0	0	0	0	0	0	0	0	0	0	0	0	0	0	0	0	0	0	0	0	0	0	0	0
LADK01006529.1	227	63.4361	100	0	0	0	0	0	0	0	0	0	0	0	0	0	0	0	0	0	0	0	0	0	0	0	0	0	0	0	0	0	0	0	0	0
LADK01002727.1	241	65.9751	100	0	0	0	0	0	0	0	0	0	0	0	0	0	0	0	0	0	0	0	0	0	0	0	0	0	0	0	0	0	0	0	0	0
LADK01002959.1	228	64.9123	100	0	0	0	0	0	0	0	0	0	0	0	0	0	0	0	0	0	0	0	0	0	0	0	0	0	0	0	0	0	0	0	0	0
LADK01000963.1	1314	59.6651	100	0	0	0	0	0	0	0	0	0	0	0	0	0	0	0	0	0	0	0	0	0	0	0	0	0	0	0	0	0	0	0	0	0
LADK01007496.1	244	54.918	100	0	0	0	0	0	0	0	0	0	0	0	0	0	0	0	0	0	0	0	0	0	0	0	0	0	0	0	0	0	0	0	0	0
LADK01002275.1	370	55.4054	100	0	0	0	0	0	0	0	0	0	0	0	0	0	0	0	0	0	0	0	0	0	0	0	0	0	0	0	0	0	0	0	0	0
LADK01006096.1	393	65.3944	100	0	0	0	0	0	0	0	0	0	0	0	0	0	0	0	0	0	0	0	0	0	0	0	0	0	0	0	0	0	0	0	0	0
LADK01007697.1	241	65.1452	100	0	0	0	0	0	0	0	0	0	0	0	0	0	0	0	0	0	0	0	0	0	0	0	0	0	0	0	0	0	0	0	0	0
LADK01002258.1	1157	62.1435	100	0	0	0	0	0	0	0	0	0	0	0	0	0	0	0	0	0	0	0	0	0	0	0	0	0	0	0	0	0	0	0	0	0
LADK01003348.1	222	62.1622	100	0	0	0	0	0	0	0	0	0	0	0	0	0	0	0	0	0	0	0	0	0	0	0	0	0	0	0	0	0	0	0	0	0
LADK01003836.1	389	67.8663	100	0	0	0	0	0	0	0	0	0	0	0	0	0	0	0	0	0	0	0	0	0	0	0	0	0	0	0	0	0	0	0	0	0
LADK01005259.1	779	61.6175	100	0	0	0	0	0	0	0	0	0	0	0	0	0	0	0	0	0	0	0	0	0	0	0	0	0	0	0	0	0	0	0	0	0
LADK01006051.1	237	61.1814	100	0	0	0	0	0	0	0	0	0	0	0	0	0	0	0	0	0	0	0	0	0	0	0	0	0	0	0	0	0	0	0	0	0
LADK01004727.1	213	66.1972	100	0	0	0	0	0	0	0	0	0	0	0	0	0	0	0	0	0	0	0	0	0	0	0	0	0	0	0	0	0	0	0	0	0
LADK01006476.1	241	66.39	100	0	0	0	0	0	0	0	0	0	0	0	0	0	0	0	0	0	0	0	0	0	0	0	0	0	0	0	0	0	0	0	0	0
LADK01000996.1	213	64.3192	100	0	0	0	0	0	0	0	0	0	0	0	0	0	0	0	0	0	0	0	0	0	0	0	0	0	0	0	0	0	0	0	0	0
LADK01006589.1	425	66.3529	100	0	0	0	0	0	0	0	0	0	0	0	0	0	0	0	0	0	0	0	0	0	0	0	0	0	0	0	0	0	0	0	0	0
LADK01002987.1	236	63.1356	100	0	0	0	0	0	0	0	0	0	0	0	0	0	0	0	0	0	0	0	0	0	0	0	0	0	0	0	0	0	0	0	0	0
LADK01000543.1	234	63.6752	100	0	0	0	0	0	0	0	0	0	0	0	0	0	0	0	0	0	0	0	0	0	0	0	0	0	0	0	0	0	0	0	0	0
LADK01006647.1	227	67.4009	100	0	0	0	0	0	0	0	0	0	0	0	0	0	0	0	0	0	0	0	0	0	0	0	0	0	0	0	0	0	0	0	0	0
LADK01006973.1	240	50.4167	100	0	0	0	0	0	0	0	0	0	0	0	0	0	0	0	0	0	0	0	0	0	0	0	0	0	0	0	0	0	0	0	0	0
LADK01004523.1	213	61.0329	100	0	0	0	0	0	0	0	0	0	0	0	0	0	0	0	0	0	0	0	0	0	0	0	0	0	0	0	0	0	0	0	0	0
LADK01003265.1	234	64.5299	100	0	0	0	0	0	0	0	0	0	0	0	0	0	0	0	0	0	0	0	0	0	0	0	0	0	0	0	0	0	0	0	0	0
LADK01003585.1	240	64.5833	100	0	0	0	0	0	0	0	0	0	0	0	0	0	0	0	0	0	0	0	0	0	0	0	0	0	0	0	0	0	0	0	0	0
LADK01007437.1	230	53.913	100	0	0	0	0	0	0	0	0	0	0	0	0	0	0	0	0	0	0	0	0	0	0	0	0	0	0	0	0	0	0	0	0	0
LADK01005068.1	228	71.4912	100	0	0	0	0	0	0	0	0	0	0	0	0	0	0	0	0	0	0	0	0	0	0	0	0	0	0	0	0	0	0	0	0	0
LADK01005641.1	343	65.3061	100	0	0	0	0	0	0	0	0	0	0	0	0	0	0	0	0	0	0	0	0	0	0	0	0	0	0	0	0	0	0	0	0	0
LADK01008093.1	748	64.3048	100	0	0	0	0	0	0	0	0	0	0	0	0	0	0	0	0	0	0	0	0	0	0	0	0	0	0	0	0	0	0	0	0	0
LADK01003373.1	241	67.6349	100	0	0	0	0	0	0	0	0	0	0	0	0	0	0	0	0	0	0	0	0	0	0	0	0	0	0	0	0	0	0	0	0	0
LADK01003912.1	430	64.8837	100	0	0	0	0	0	0	0	0	0	0	0	0	0	0	0	0	0	0	0	0	0	0	0	0	0	0	0	0	0	0	0	0	0
LADK01002424.1	473	67.4419	100	0	0	0	0	0	0	0	0	0	0	0	0	0	0	0	0	0	0	0	0	0	0	0	0	0	0	0	0	0	0	0	0	0
LADK01004768.1	221	70.5882	100	0	0	0	0	0	0	0	0	0	0	0	0	0	0	0	0	0	0	0	0	0	0	0	0	0	0	0	0	0	0	0	0	0
LADK01003580.1	256	61.7188	100	0	0	0	0	0	0	0	0	0	0	0	0	0	0	0	0	0	0	0	0	0	0	0	0	0	0	0	0	0	0	0	0	0
LADK01004914.1	242	57.0248	100	0	0	0	0	0	0	0	0	0	0	0	0	0	0	0	0	0	0	0	0	0	0	0	0	0	0	0	0	0	0	0	0	0
LADK01006383.1	240	57.9167	100	0	0	0	0	0	0	0	0	0	0	0	0	0	0	0	0	0	0	0	0	0	0	0	0	0	0	0	0	0	0	0	0	0
LADK01004855.1	367	64.3052	100	0	0	0	0	0	0	0	0	0	0	0	0	0	0	0	0	0	0	0	0	0	0	0	0	0	0	0	0	0	0	0	0	0
LADK01004775.1	241	38.5892	100	0	0	0	0	0	0	0	0	0	0	0	0	0	0	0	0	0	0	0	0	0	0	0	0	0	0	0	0	0	0	0	0	0
LADK01007151.1	241	69.2946	100	0	0	0	0	0	0	0	0	0	0	0	0	0	0	0	0	0	0	0	0	0	0	0	0	0	0	0	0	0	0	0	0	0
LADK01004273.1	440	56.8182	100	0	0	0	0	0	0	0	0	0	0	0	0	0	0	0	0	0	0	0	0	0	0	0	0	0	0	0	0	0	0	0	0	0
LADK01003543.1	212	63.6792	100	0	0	0	0	0	0	0	0	0	0	0	0	0	0	0	0	0	0	0	0	0	0	0	0	0	0	0	0	0	0	0	0	0
LADK01006275.1	238	63.0252	100	0	0	0	0	0	0	0	0	0	0	0	0	0	0	0	0	0	0	0	0	0	0	0	0	0	0	0	0	0	0	0	0	0
LADK01002744.1	201	63.1841	100	0	0	0	0	0	0	0	0	0	0	0	0	0	0	0	0	0	0	0	0	0	0	0	0	0	0	0	0	0	0	0	0	0
LADK01005960.1	211	49.763	100	0	0	0	0	0	0	0	0	0	0	0	0	0	0	0	0	0	0	0	0	0	0	0	0	0	0	0	0	0	0	0	0	0
LADK01005903.1	222	65.7658	100	0	0	0	0	0	0	0	0	0	0	0	0	0	0	0	0	0	0	0	0	0	0	0	0	0	0	0	0	0	0	0	0	0
LADK01006171.1	332	59.0361	100	0	0	0	0	0	0	0	0	0	0	0	0	0	0	0	0	0	0	0	0	0	0	0	0	0	0	0	0	0	0	0	0	0
LADK01006118.1	213	64.7887	100	0	0	0	0	0	0	0	0	0	0	0	0	0	0	0	0	0	0	0	0	0	0	0	0	0	0	0	0	0	0	0	0	0
LADK01001429.1	317	68.1388	100	0	0	0	0	0	0	0	0	0	0	0	0	0	0	0	0	0	0	0	0	0	0	0	0	0	0	0	0	0	0	0	0	0
LADK01007503.1	238	63.8655	100	0	0	0	0	0	0	0	0	0	0	0	0	0	0	0	0	0	0	0	0	0	0	0	0	0	0	0	0	0	0	0	0	0
LADK01002396.1	241	60.9959	100	0	0	0	0	0	0	0	0	0	0	0	0	0	0	0	0	0	0	0	0	0	0	0	0	0	0	0	0	0	0	0	0	0
LADK01003501.1	223	65.0224	100	0	0	0	0	0	0	0	0	0	0	0	0	0	0	0	0	0	0	0	0	0	0	0	0	0	0	0	0	0	0	0	0	0
LADK01006558.1	241	65.1452	100	0	0	0	0	0	0	0	0	0	0	0	0	0	0	0	0	0	0	0	0	0	0	0	0	0	0	0	0	0	0	0	0	0
LADK01004807.1	237	64.557	100	0	0	0	0	0	0	0	0	0	0	0	0	0	0	0	0	0	0	0	0	0	0	0	0	0	0	0	0	0	0	0	0	0
LADK01002277.1	635	70.5512	100	0	0	0	0	0	0	0	0	0	0	0	0	0	0	0	0	0	0	0	0	0	0	0	0	0	0	0	0	0	0	0	0	0
LADK01005897.1	397	67.2544	100	0	0	0	0	0	0	0	0	0	0	0	0	0	0	0	0	0	0	0	0	0	0	0	0	0	0	0	0	0	0	0	0	0
LADK01006770.1	613	63.6215	100	0	0	0	0	0	0	0	0	0	0	0	0	0	0	0	0	0	0	0	0	0	0	0	0	0	0	0	0	0	0	0	0	0
LADK01001205.1	236	65.2542	100	0	0	0	0	0	0	0	0	0	0	0	0	0	0	0	0	0	0	0	0	0	0	0	0	0	0	0	0	0	0	0	0	0
LADK01007906.1	557	61.5799	100	0	0	0	0	0	0	0	0	0	0	0	0	0	0	0	0	0	0	0	0	0	0	0	0	0	0	0	0	0	0	0	0	0
LADK01002244.1	577	58.4055	100	0	0	0	0	0	0	0	0	0	0	0	0	0	0	0	0	0	0	0	0	0	0	0	0	0	0	0	0	0	0	0	0	0
LADK01000745.1	282	59.5745	100	0	0	0	0	0	0	0	0	0	0	0	0	0	0	0	0	0	0	0	0	0	0	0	0	0	0	0	0	0	0	0	0	0
LADK01005541.1	239	66.9456	100	0	0	0	0	0	0	0	0	0	0	0	0	0	0	0	0	0	0	0	0	0	0	0	0	0	0	0	0	0	0	0	0	0
LADK01002754.1	203	60.5911	100	0	0	0	0	0	0	0	0	0	0	0	0	0	0	0	0	0	0	0	0	0	0	0	0	0	0	0	0	0	0	0	0	0
LADK01003166.1	680	63.2353	100	0	0	0	0	0	0	0	0	0	0	0	0	0	0	0	0	0	0	0	0	0	0	0	0	0	0	0	0	0	0	0	0	0
LADK01005889.1	215	53.0233	100	0	0	0	0	0	0	0	0	0	0	0	0	0	0	0	0	0	0	0	0	0	0	0	0	0	0	0	0	0	0	0	0	0
LADK01006871.1	229	67.6856	100	0	0	0	0	0	0	0	0	0	0	0	0	0	0	0	0	0	0	0	0	0	0	0	0	0	0	0	0	0	0	0	0	0
LADK01007257.1	236	68.2203	100	0	0	0	0	0	0	0	0	0	0	0	0	0	0	0	0	0	0	0	0	0	0	0	0	0	0	0	0	0	0	0	0	0
LADK01002812.1	1076	61.4312	100	0	0	0	0	0	0	0	0	0	0	0	0	0	0	0	0	0	0	0	0	0	0	0	0	0	0	0	0	0	0	0	0	0
LADK01007999.1	269	73.6059	100	0	0	0	0	0	0	0	0	0	0	0	0	0	0	0	0	0	0	0	0	0	0	0	0	0	0	0	0	0	0	0	0	0
LADK01006755.1	203	56.6502	100	0	0	0	0	0	0	0	0	0	0	0	0	0	0	0	0	0	0	0	0	0	0	0	0	0	0	0	0	0	0	0	0	0
LADK01005624.1	346	63.0058	100	0	0	0	0	0	0	0	0	0	0	0	0	0	0	0	0	0	0	0	0	0	0	0	0	0	0	0	0	0	0	0	0	0
LADK01003214.1	651	33.3333	100	0	0	0	0	0	0	0	0	0	0	0	0	0	0	0	0	0	0	0	0	0	0	0	0	0	0	0	0	0	0	0	0	0
LADK01004421.1	504	54.5635	100	0	0	0	0	0	0	0	0	0	0	0	0	0	0	0	0	0	0	0	0	0	0	0	0	0	0	0	0	0	0	0	0	0
LADK01006512.1	209	63.1579	100	0	0	0	0	0	0	0	0	0	0	0	0	0	0	0	0	0	0	0	0	0	0	0	0	0	0	0	0	0	0	0	0	0
LADK01003994.1	229	55.0218	100	0	0	0	0	0	0	0	0	0	0	0	0	0	0	0	0	0	0	0	0	0	0	0	0	0	0	0	0	0	0	0	0	0
LADK01005639.1	433	63.9723	100	0	0	0	0	0	0	0	0	0	0	0	0	0	0	0	0	0	0	0	0	0	0	0	0	0	0	0	0	0	0	0	0	0
LADK01004063.1	417	65.7074	100	0	0	0	0	0	0	0	0	0	0	0	0	0	0	0	0	0	0	0	0	0	0	0	0	0	0	0	0	0	0	0	0	0
LADK01001677.1	479	66.8058	100	0	0	0	0	0	0	0	0	0	0	0	0	0	0	0	0	0	0	0	0	0	0	0	0	0	0	0	0	0	0	0	0	0
LADK01000754.1	665	64.9624	100	0	0	0	0	0	0	0	0	0	0	0	0	0	0	0	0	0	0	0	0	0	0	0	0	0	0	0	0	0	0	0	0	0
LADK01001383.1	209	65.0718	100	0	0	0	0	0	0	0	0	0	0	0	0	0	0	0	0	0	0	0	0	0	0	0	0	0	0	0	0	0	0	0	0	0
LADK01005372.1	1145	59.214	100	0	0	0	0	0	0	0	0	0	0	0	0	0	0	0	0	0	0	0	0	0	0	0	0	0	0	0	0	0	0	0	0	0
LADK01001818.1	201	34.3284	100	0	0	0	0	0	0	0	0	0	0	0	0	0	0	0	0	0	0	0	0	0	0	0	0	0	0	0	0	0	0	0	0	0
LADK01007722.1	238	58.8235	100	0	0	0	0	0	0	0	0	0	0	0	0	0	0	0	0	0	0	0	0	0	0	0	0	0	0	0	0	0	0	0	0	0
LADK01002761.1	240	64.5833	100	0	0	0	0	0	0	0	0	0	0	0	0	0	0	0	0	0	0	0	0	0	0	0	0	0	0	0	0	0	0	0	0	0
LADK01007679.1	206	54.8544	100	0	0	0	0	0	0	0	0	0	0	0	0	0	0	0	0	0	0	0	0	0	0	0	0	0	0	0	0	0	0	0	0	0
[truncated: 4,850 more rows]

## Sheet: GCF_000963755.1
scaffold	length (nt)	GC content	Proteobacteria	Bacteroidetes	Cyanobacteria	Firmicutes	Planctomycetes	Actinobacteria	Euryarchaeota	Spirochaetes	Chlorobi	Ignavibacteriae	Verrucomicrobia	Acidobacteria	Fusobacteria	Chloroflexi	Deinococcus-Thermus	Gemmatimonadetes	Candidatus Tectomicrobia	Aquificae	Thermotogae	Calditrichaeota	Armatimonadetes	Lentisphaerae	Synergistetes	Chlamydiae	Fibrobacteres	Thaumarchaeota	Tenericutes	Nitrospirae	Candidatus Korarchaeota	Crenarchaeota	Deferribacteres	Thermodesulfobacteria	Elusimicrobia	others
LADK01008036	545	66.2385	100	0	0	0	0	0	0	0	0	0	0	0	0	0	0	0	0	0	0	0	0	0	0	0	0	0	0	0	0	0	0	0	0	0
LADK01007770	241	64.3154	100	0	0	0	0	0	0	0	0	0	0	0	0	0	0	0	0	0	0	0	0	0	0	0	0	0	0	0	0	0	0	0	0	0
LADK01001519	333	71.4715	100	0	0	0	0	0	0	0	0	0	0	0	0	0	0	0	0	0	0	0	0	0	0	0	0	0	0	0	0	0	0	0	0	0
LADK01003810	449	63.9198	100	0	0	0	0	0	0	0	0	0	0	0	0	0	0	0	0	0	0	0	0	0	0	0	0	0	0	0	0	0	0	0	0	0
LADK01004529	234	67.9487	100	0	0	0	0	0	0	0	0	0	0	0	0	0	0	0	0	0	0	0	0	0	0	0	0	0	0	0	0	0	0	0	0	0
LADK01005968	482	63.278	100	0	0	0	0	0	0	0	0	0	0	0	0	0	0	0	0	0	0	0	0	0	0	0	0	0	0	0	0	0	0	0	0	0
LADK01005889	215	53.0233	100	0	0	0	0	0	0	0	0	0	0	0	0	0	0	0	0	0	0	0	0	0	0	0	0	0	0	0	0	0	0	0	0	0
LADK01005875	200	63.5	100	0	0	0	0	0	0	0	0	0	0	0	0	0	0	0	0	0	0	0	0	0	0	0	0	0	0	0	0	0	0	0	0	0
LADK01005258	229	62.0087	100	0	0	0	0	0	0	0	0	0	0	0	0	0	0	0	0	0	0	0	0	0	0	0	0	0	0	0	0	0	0	0	0	0
LADK01004528	591	67.8511	100	0	0	0	0	0	0	0	0	0	0	0	0	0	0	0	0	0	0	0	0	0	0	0	0	0	0	0	0	0	0	0	0	0
LADK01004326	244	52.0492	100	0	0	0	0	0	0	0	0	0	0	0	0	0	0	0	0	0	0	0	0	0	0	0	0	0	0	0	0	0	0	0	0	0
LADK01007334	242	64.0496	100	0	0	0	0	0	0	0	0	0	0	0	0	0	0	0	0	0	0	0	0	0	0	0	0	0	0	0	0	0	0	0	0	0
LADK01003806	217	59.447	100	0	0	0	0	0	0	0	0	0	0	0	0	0	0	0	0	0	0	0	0	0	0	0	0	0	0	0	0	0	0	0	0	0
LADK01007225	221	58.8235	100	0	0	0	0	0	0	0	0	0	0	0	0	0	0	0	0	0	0	0	0	0	0	0	0	0	0	0	0	0	0	0	0	0
LADK01006861	216	70.8333	100	0	0	0	0	0	0	0	0	0	0	0	0	0	0	0	0	0	0	0	0	0	0	0	0	0	0	0	0	0	0	0	0	0
LADK01004394	241	60.9959	100	0	0	0	0	0	0	0	0	0	0	0	0	0	0	0	0	0	0	0	0	0	0	0	0	0	0	0	0	0	0	0	0	0
LADK01004049	509	65.6189	100	0	0	0	0	0	0	0	0	0	0	0	0	0	0	0	0	0	0	0	0	0	0	0	0	0	0	0	0	0	0	0	0	0
LADK01003988	241	68.0498	100	0	0	0	0	0	0	0	0	0	0	0	0	0	0	0	0	0	0	0	0	0	0	0	0	0	0	0	0	0	0	0	0	0
LADK01005223	391	56.7775	100	0	0	0	0	0	0	0	0	0	0	0	0	0	0	0	0	0	0	0	0	0	0	0	0	0	0	0	0	0	0	0	0	0
LADK01004849	209	60.7656	100	0	0	0	0	0	0	0	0	0	0	0	0	0	0	0	0	0	0	0	0	0	0	0	0	0	0	0	0	0	0	0	0	0
LADK01003128	659	61.912	100	0	0	0	0	0	0	0	0	0	0	0	0	0	0	0	0	0	0	0	0	0	0	0	0	0	0	0	0	0	0	0	0	0
LADK01006910	423	64.3026	100	0	0	0	0	0	0	0	0	0	0	0	0	0	0	0	0	0	0	0	0	0	0	0	0	0	0	0	0	0	0	0	0	0
LADK01007900	540	62.5926	100	0	0	0	0	0	0	0	0	0	0	0	0	0	0	0	0	0	0	0	0	0	0	0	0	0	0	0	0	0	0	0	0	0
LADK01003503	214	65.4206	100	0	0	0	0	0	0	0	0	0	0	0	0	0	0	0	0	0	0	0	0	0	0	0	0	0	0	0	0	0	0	0	0	0
LADK01000682	448	62.5	100	0	0	0	0	0	0	0	0	0	0	0	0	0	0	0	0	0	0	0	0	0	0	0	0	0	0	0	0	0	0	0	0	0
LADK01006644	237	54.8523	100	0	0	0	0	0	0	0	0	0	0	0	0	0	0	0	0	0	0	0	0	0	0	0	0	0	0	0	0	0	0	0	0	0
LADK01003617	211	63.981	100	0	0	0	0	0	0	0	0	0	0	0	0	0	0	0	0	0	0	0	0	0	0	0	0	0	0	0	0	0	0	0	0	0
LADK01004387	613	62.969	100	0	0	0	0	0	0	0	0	0	0	0	0	0	0	0	0	0	0	0	0	0	0	0	0	0	0	0	0	0	0	0	0	0
LADK01006511	219	63.4703	100	0	0	0	0	0	0	0	0	0	0	0	0	0	0	0	0	0	0	0	0	0	0	0	0	0	0	0	0	0	0	0	0	0
LADK01003560	230	67.8261	100	0	0	0	0	0	0	0	0	0	0	0	0	0	0	0	0	0	0	0	0	0	0	0	0	0	0	0	0	0	0	0	0	0
LADK01007730	244	63.9344	100	0	0	0	0	0	0	0	0	0	0	0	0	0	0	0	0	0	0	0	0	0	0	0	0	0	0	0	0	0	0	0	0	0
LADK01004450	243	65.4321	100	0	0	0	0	0	0	0	0	0	0	0	0	0	0	0	0	0	0	0	0	0	0	0	0	0	0	0	0	0	0	0	0	0
LADK01007123	223	64.1256	100	0	0	0	0	0	0	0	0	0	0	0	0	0	0	0	0	0	0	0	0	0	0	0	0	0	0	0	0	0	0	0	0	0
LADK01002044	1303	62.6247	100	0	0	0	0	0	0	0	0	0	0	0	0	0	0	0	0	0	0	0	0	0	0	0	0	0	0	0	0	0	0	0	0	0
LADK01002062	375	51.7333	100	0	0	0	0	0	0	0	0	0	0	0	0	0	0	0	0	0	0	0	0	0	0	0	0	0	0	0	0	0	0	0	0	0
LADK01007548	256	68.75	100	0	0	0	0	0	0	0	0	0	0	0	0	0	0	0	0	0	0	0	0	0	0	0	0	0	0	0	0	0	0	0	0	0
LADK01002808	722	61.6343	100	0	0	0	0	0	0	0	0	0	0	0	0	0	0	0	0	0	0	0	0	0	0	0	0	0	0	0	0	0	0	0	0	0
LADK01006739	239	67.7824	100	0	0	0	0	0	0	0	0	0	0	0	0	0	0	0	0	0	0	0	0	0	0	0	0	0	0	0	0	0	0	0	0	0
LADK01001202	218	67.4312	100	0	0	0	0	0	0	0	0	0	0	0	0	0	0	0	0	0	0	0	0	0	0	0	0	0	0	0	0	0	0	0	0	0
LADK01004760	216	60.1852	100	0	0	0	0	0	0	0	0	0	0	0	0	0	0	0	0	0	0	0	0	0	0	0	0	0	0	0	0	0	0	0	0	0
LADK01003451	224	71.875	100	0	0	0	0	0	0	0	0	0	0	0	0	0	0	0	0	0	0	0	0	0	0	0	0	0	0	0	0	0	0	0	0	0
LADK01002690	236	64.4068	100	0	0	0	0	0	0	0	0	0	0	0	0	0	0	0	0	0	0	0	0	0	0	0	0	0	0	0	0	0	0	0	0	0
LADK01001173	240	70.8333	100	0	0	0	0	0	0	0	0	0	0	0	0	0	0	0	0	0	0	0	0	0	0	0	0	0	0	0	0	0	0	0	0	0
LADK01006539	371	63.6119	100	0	0	0	0	0	0	0	0	0	0	0	0	0	0	0	0	0	0	0	0	0	0	0	0	0	0	0	0	0	0	0	0	0
LADK01006088	241	61.4108	100	0	0	0	0	0	0	0	0	0	0	0	0	0	0	0	0	0	0	0	0	0	0	0	0	0	0	0	0	0	0	0	0	0
LADK01000760	218	64.2202	100	0	0	0	0	0	0	0	0	0	0	0	0	0	0	0	0	0	0	0	0	0	0	0	0	0	0	0	0	0	0	0	0	0
LADK01007616	243	62.5514	100	0	0	0	0	0	0	0	0	0	0	0	0	0	0	0	0	0	0	0	0	0	0	0	0	0	0	0	0	0	0	0	0	0
LADK01003475	1605	32.2741	100	0	0	0	0	0	0	0	0	0	0	0	0	0	0	0	0	0	0	0	0	0	0	0	0	0	0	0	0	0	0	0	0	0
LADK01001340	634	66.7192	100	0	0	0	0	0	0	0	0	0	0	0	0	0	0	0	0	0	0	0	0	0	0	0	0	0	0	0	0	0	0	0	0	0
LADK01005625	241	57.6763	100	0	0	0	0	0	0	0	0	0	0	0	0	0	0	0	0	0	0	0	0	0	0	0	0	0	0	0	0	0	0	0	0	0
LADK01005852	212	69.3396	100	0	0	0	0	0	0	0	0	0	0	0	0	0	0	0	0	0	0	0	0	0	0	0	0	0	0	0	0	0	0	0	0	0
LADK01005068	228	71.4912	100	0	0	0	0	0	0	0	0	0	0	0	0	0	0	0	0	0	0	0	0	0	0	0	0	0	0	0	0	0	0	0	0	0
LADK01001119	759	61.1331	100	0	0	0	0	0	0	0	0	0	0	0	0	0	0	0	0	0	0	0	0	0	0	0	0	0	0	0	0	0	0	0	0	0
LADK01002427	531	61.9586	100	0	0	0	0	0	0	0	0	0	0	0	0	0	0	0	0	0	0	0	0	0	0	0	0	0	0	0	0	0	0	0	0	0
LADK01006380	246	63.4146	100	0	0	0	0	0	0	0	0	0	0	0	0	0	0	0	0	0	0	0	0	0	0	0	0	0	0	0	0	0	0	0	0	0
LADK01001149	349	61.3181	100	0	0	0	0	0	0	0	0	0	0	0	0	0	0	0	0	0	0	0	0	0	0	0	0	0	0	0	0	0	0	0	0	0
LADK01005398	218	65.1376	100	0	0	0	0	0	0	0	0	0	0	0	0	0	0	0	0	0	0	0	0	0	0	0	0	0	0	0	0	0	0	0	0	0
LADK01001064	363	65.5647	100	0	0	0	0	0	0	0	0	0	0	0	0	0	0	0	0	0	0	0	0	0	0	0	0	0	0	0	0	0	0	0	0	0
LADK01006316	354	66.3842	100	0	0	0	0	0	0	0	0	0	0	0	0	0	0	0	0	0	0	0	0	0	0	0	0	0	0	0	0	0	0	0	0	0
LADK01005542	330	67.5758	100	0	0	0	0	0	0	0	0	0	0	0	0	0	0	0	0	0	0	0	0	0	0	0	0	0	0	0	0	0	0	0	0	0
LADK01003416	217	65.8986	100	0	0	0	0	0	0	0	0	0	0	0	0	0	0	0	0	0	0	0	0	0	0	0	0	0	0	0	0	0	0	0	0	0
LADK01005752	241	71.7842	100	0	0	0	0	0	0	0	0	0	0	0	0	0	0	0	0	0	0	0	0	0	0	0	0	0	0	0	0	0	0	0	0	0
LADK01005482	774	63.0491	100	0	0	0	0	0	0	0	0	0	0	0	0	0	0	0	0	0	0	0	0	0	0	0	0	0	0	0	0	0	0	0	0	0
LADK01003737	271	64.9446	100	0	0	0	0	0	0	0	0	0	0	0	0	0	0	0	0	0	0	0	0	0	0	0	0	0	0	0	0	0	0	0	0	0
LADK01005705	225	64.4444	100	0	0	0	0	0	0	0	0	0	0	0	0	0	0	0	0	0	0	0	0	0	0	0	0	0	0	0	0	0	0	0	0	0
LADK01002916	424	63.2075	100	0	0	0	0	0	0	0	0	0	0	0	0	0	0	0	0	0	0	0	0	0	0	0	0	0	0	0	0	0	0	0	0	0
LADK01000559	848	65.9198	100	0	0	0	0	0	0	0	0	0	0	0	0	0	0	0	0	0	0	0	0	0	0	0	0	0	0	0	0	0	0	0	0	0
LADK01002028	424	67.217	100	0	0	0	0	0	0	0	0	0	0	0	0	0	0	0	0	0	0	0	0	0	0	0	0	0	0	0	0	0	0	0	0	0
LADK01003349	814	59.9509	100	0	0	0	0	0	0	0	0	0	0	0	0	0	0	0	0	0	0	0	0	0	0	0	0	0	0	0	0	0	0	0	0	0
LADK01004514	243	54.321	100	0	0	0	0	0	0	0	0	0	0	0	0	0	0	0	0	0	0	0	0	0	0	0	0	0	0	0	0	0	0	0	0	0
LADK01004834	204	66.1765	100	0	0	0	0	0	0	0	0	0	0	0	0	0	0	0	0	0	0	0	0	0	0	0	0	0	0	0	0	0	0	0	0	0
LADK01003105	234	61.9658	100	0	0	0	0	0	0	0	0	0	0	0	0	0	0	0	0	0	0	0	0	0	0	0	0	0	0	0	0	0	0	0	0	0
LADK01003181	261	66.6667	100	0	0	0	0	0	0	0	0	0	0	0	0	0	0	0	0	0	0	0	0	0	0	0	0	0	0	0	0	0	0	0	0	0
LADK01004686	207	60.3865	100	0	0	0	0	0	0	0	0	0	0	0	0	0	0	0	0	0	0	0	0	0	0	0	0	0	0	0	0	0	0	0	0	0
LADK01002339	321	56.6978	100	0	0	0	0	0	0	0	0	0	0	0	0	0	0	0	0	0	0	0	0	0	0	0	0	0	0	0	0	0	0	0	0	0
LADK01004226	443	62.0767	100	0	0	0	0	0	0	0	0	0	0	0	0	0	0	0	0	0	0	0	0	0	0	0	0	0	0	0	0	0	0	0	0	0
LADK01004138	241	68.8797	100	0	0	0	0	0	0	0	0	0	0	0	0	0	0	0	0	0	0	0	0	0	0	0	0	0	0	0	0	0	0	0	0	0
LADK01004582	241	47.7178	100	0	0	0	0	0	0	0	0	0	0	0	0	0	0	0	0	0	0	0	0	0	0	0	0	0	0	0	0	0	0	0	0	0
LADK01004769	745	62.1477	100	0	0	0	0	0	0	0	0	0	0	0	0	0	0	0	0	0	0	0	0	0	0	0	0	0	0	0	0	0	0	0	0	0
LADK01006383	240	57.9167	100	0	0	0	0	0	0	0	0	0	0	0	0	0	0	0	0	0	0	0	0	0	0	0	0	0	0	0	0	0	0	0	0	0
LADK01008253	448	67.1875	100	0	0	0	0	0	0	0	0	0	0	0	0	0	0	0	0	0	0	0	0	0	0	0	0	0	0	0	0	0	0	0	0	0
LADK01004636	400	60	100	0	0	0	0	0	0	0	0	0	0	0	0	0	0	0	0	0	0	0	0	0	0	0	0	0	0	0	0	0	0	0	0	0
LADK01002605	209	56.9378	100	0	0	0	0	0	0	0	0	0	0	0	0	0	0	0	0	0	0	0	0	0	0	0	0	0	0	0	0	0	0	0	0	0
LADK01003687	241	59.751	100	0	0	0	0	0	0	0	0	0	0	0	0	0	0	0	0	0	0	0	0	0	0	0	0	0	0	0	0	0	0	0	0	0
LADK01005125	221	72.3982	100	0	0	0	0	0	0	0	0	0	0	0	0	0	0	0	0	0	0	0	0	0	0	0	0	0	0	0	0	0	0	0	0	0
LADK01002847	1146	65.2705	100	0	0	0	0	0	0	0	0	0	0	0	0	0	0	0	0	0	0	0	0	0	0	0	0	0	0	0	0	0	0	0	0	0
LADK01001573	1693	63.0242	100	0	0	0	0	0	0	0	0	0	0	0	0	0	0	0	0	0	0	0	0	0	0	0	0	0	0	0	0	0	0	0	0	0
LADK01001429	317	68.1388	100	0	0	0	0	0	0	0	0	0	0	0	0	0	0	0	0	0	0	0	0	0	0	0	0	0	0	0	0	0	0	0	0	0
LADK01006233	237	62.4473	100	0	0	0	0	0	0	0	0	0	0	0	0	0	0	0	0	0	0	0	0	0	0	0	0	0	0	0	0	0	0	0	0	0
LADK01002096	429	68.2984	100	0	0	0	0	0	0	0	0	0	0	0	0	0	0	0	0	0	0	0	0	0	0	0	0	0	0	0	0	0	0	0	0	0
LADK01006728	241	56.4315	100	0	0	0	0	0	0	0	0	0	0	0	0	0	0	0	0	0	0	0	0	0	0	0	0	0	0	0	0	0	0	0	0	0
LADK01000936	221	68.7783	100	0	0	0	0	0	0	0	0	0	0	0	0	0	0	0	0	0	0	0	0	0	0	0	0	0	0	0	0	0	0	0	0	0
LADK01006482	333	63.6637	100	0	0	0	0	0	0	0	0	0	0	0	0	0	0	0	0	0	0	0	0	0	0	0	0	0	0	0	0	0	0	0	0	0
LADK01001839	463	63.2829	100	0	0	0	0	0	0	0	0	0	0	0	0	0	0	0	0	0	0	0	0	0	0	0	0	0	0	0	0	0	0	0	0	0
LADK01005348	236	66.9492	100	0	0	0	0	0	0	0	0	0	0	0	0	0	0	0	0	0	0	0	0	0	0	0	0	0	0	0	0	0	0	0	0	0
LADK01002014	210	56.6667	100	0	0	0	0	0	0	0	0	0	0	0	0	0	0	0	0	0	0	0	0	0	0	0	0	0	0	0	0	0	0	0	0	0
LADK01008057	388	61.5979	100	0	0	0	0	0	0	0	0	0	0	0	0	0	0	0	0	0	0	0	0	0	0	0	0	0	0	0	0	0	0	0	0	0
LADK01004560	864	66.2037	100	0	0	0	0	0	0	0	0	0	0	0	0	0	0	0	0	0	0	0	0	0	0	0	0	0	0	0	0	0	0	0	0	0
LADK01000880	588	61.0544	100	0	0	0	0	0	0	0	0	0	0	0	0	0	0	0	0	0	0	0	0	0	0	0	0	0	0	0	0	0	0	0	0	0
LADK01003976	319	62.3824	100	0	0	0	0	0	0	0	0	0	0	0	0	0	0	0	0	0	0	0	0	0	0	0	0	0	0	0	0	0	0	0	0	0
LADK01008220	713	64.2356	100	0	0	0	0	0	0	0	0	0	0	0	0	0	0	0	0	0	0	0	0	0	0	0	0	0	0	0	0	0	0	0	0	0
LADK01004904	241	57.6763	100	0	0	0	0	0	0	0	0	0	0	0	0	0	0	0	0	0	0	0	0	0	0	0	0	0	0	0	0	0	0	0	0	0
LADK01006320	240	68.3333	100	0	0	0	0	0	0	0	0	0	0	0	0	0	0	0	0	0	0	0	0	0	0	0	0	0	0	0	0	0	0	0	0	0
LADK01004172	236	64.8305	100	0	0	0	0	0	0	0	0	0	0	0	0	0	0	0	0	0	0	0	0	0	0	0	0	0	0	0	0	0	0	0	0	0
LADK01003287	228	53.5088	100	0	0	0	0	0	0	0	0	0	0	0	0	0	0	0	0	0	0	0	0	0	0	0	0	0	0	0	0	0	0	0	0	0
LADK01006542	230	57.3913	100	0	0	0	0	0	0	0	0	0	0	0	0	0	0	0	0	0	0	0	0	0	0	0	0	0	0	0	0	0	0	0	0	0
LADK01003454	232	73.2759	100	0	0	0	0	0	0	0	0	0	0	0	0	0	0	0	0	0	0	0	0	0	0	0	0	0	0	0	0	0	0	0	0	0
LADK01003064	204	50.4902	100	0	0	0	0	0	0	0	0	0	0	0	0	0	0	0	0	0	0	0	0	0	0	0	0	0	0	0	0	0	0	0	0	0
LADK01002335	206	64.0777	100	0	0	0	0	0	0	0	0	0	0	0	0	0	0	0	0	0	0	0	0	0	0	0	0	0	0	0	0	0	0	0	0	0
LADK01003409	235	63.4043	100	0	0	0	0	0	0	0	0	0	0	0	0	0	0	0	0	0	0	0	0	0	0	0	0	0	0	0	0	0	0	0	0	0
LADK01005768	238	60.9244	100	0	0	0	0	0	0	0	0	0	0	0	0	0	0	0	0	0	0	0	0	0	0	0	0	0	0	0	0	0	0	0	0	0
LADK01001258	1742	64.4087	100	0	0	0	0	0	0	0	0	0	0	0	0	0	0	0	0	0	0	0	0	0	0	0	0	0	0	0	0	0	0	0	0	0
LADK01003706	322	62.1118	100	0	0	0	0	0	0	0	0	0	0	0	0	0	0	0	0	0	0	0	0	0	0	0	0	0	0	0	0	0	0	0	0	0
LADK01004596	216	63.8889	100	0	0	0	0	0	0	0	0	0	0	0	0	0	0	0	0	0	0	0	0	0	0	0	0	0	0	0	0	0	0	0	0	0
LADK01004306	429	66.4336	100	0	0	0	0	0	0	0	0	0	0	0	0	0	0	0	0	0	0	0	0	0	0	0	0	0	0	0	0	0	0	0	0	0
LADK01006722	439	68.5649	100	0	0	0	0	0	0	0	0	0	0	0	0	0	0	0	0	0	0	0	0	0	0	0	0	0	0	0	0	0	0	0	0	0
LADK01005507	388	67.5258	100	0	0	0	0	0	0	0	0	0	0	0	0	0	0	0	0	0	0	0	0	0	0	0	0	0	0	0	0	0	0	0	0	0
LADK01000448	400	61.25	100	0	0	0	0	0	0	0	0	0	0	0	0	0	0	0	0	0	0	0	0	0	0	0	0	0	0	0	0	0	0	0	0	0
LADK01005573	222	54.955	100	0	0	0	0	0	0	0	0	0	0	0	0	0	0	0	0	0	0	0	0	0	0	0	0	0	0	0	0	0	0	0	0	0
LADK01005616	219	61.1872	100	0	0	0	0	0	0	0	0	0	0	0	0	0	0	0	0	0	0	0	0	0	0	0	0	0	0	0	0	0	0	0	0	0
LADK01001385	764	30.8901	100	0	0	0	0	0	0	0	0	0	0	0	0	0	0	0	0	0	0	0	0	0	0	0	0	0	0	0	0	0	0	0	0	0
LADK01001362	241	67.2199	100	0	0	0	0	0	0	0	0	0	0	0	0	0	0	0	0	0	0	0	0	0	0	0	0	0	0	0	0	0	0	0	0	0
LADK01007039	238	69.7479	100	0	0	0	0	0	0	0	0	0	0	0	0	0	0	0	0	0	0	0	0	0	0	0	0	0	0	0	0	0	0	0	0	0
LADK01001072	236	60.5932	100	0	0	0	0	0	0	0	0	0	0	0	0	0	0	0	0	0	0	0	0	0	0	0	0	0	0	0	0	0	0	0	0	0
LADK01006503	726	58.9532	100	0	0	0	0	0	0	0	0	0	0	0	0	0	0	0	0	0	0	0	0	0	0	0	0	0	0	0	0	0	0	0	0	0
LADK01007957	1098	63.2969	100	0	0	0	0	0	0	0	0	0	0	0	0	0	0	0	0	0	0	0	0	0	0	0	0	0	0	0	0	0	0	0	0	0
LADK01007650	212	62.7358	100	0	0	0	0	0	0	0	0	0	0	0	0	0	0	0	0	0	0	0	0	0	0	0	0	0	0	0	0	0	0	0	0	0
LADK01002244	577	58.4055	100	0	0	0	0	0	0	0	0	0	0	0	0	0	0	0	0	0	0	0	0	0	0	0	0	0	0	0	0	0	0	0	0	0
LADK01006573	243	58.0247	100	0	0	0	0	0	0	0	0	0	0	0	0	0	0	0	0	0	0	0	0	0	0	0	0	0	0	0	0	0	0	0	0	0
LADK01003388	231	66.6667	100	0	0	0	0	0	0	0	0	0	0	0	0	0	0	0	0	0	0	0	0	0	0	0	0	0	0	0	0	0	0	0	0	0
LADK01003977	209	65.0718	100	0	0	0	0	0	0	0	0	0	0	0	0	0	0	0	0	0	0	0	0	0	0	0	0	0	0	0	0	0	0	0	0	0
LADK01000733	515	55.9223	100	0	0	0	0	0	0	0	0	0	0	0	0	0	0	0	0	0	0	0	0	0	0	0	0	0	0	0	0	0	0	0	0	0
LADK01007978	577	64.4714	100	0	0	0	0	0	0	0	0	0	0	0	0	0	0	0	0	0	0	0	0	0	0	0	0	0	0	0	0	0	0	0	0	0
LADK01001775	408	61.5196	100	0	0	0	0	0	0	0	0	0	0	0	0	0	0	0	0	0	0	0	0	0	0	0	0	0	0	0	0	0	0	0	0	0
LADK01002858	212	65.566	100	0	0	0	0	0	0	0	0	0	0	0	0	0	0	0	0	0	0	0	0	0	0	0	0	0	0	0	0	0	0	0	0	0
LADK01007029	241	63.9004	100	0	0	0	0	0	0	0	0	0	0	0	0	0	0	0	0	0	0	0	0	0	0	0	0	0	0	0	0	0	0	0	0	0
LADK01001338	344	68.0233	100	0	0	0	0	0	0	0	0	0	0	0	0	0	0	0	0	0	0	0	0	0	0	0	0	0	0	0	0	0	0	0	0	0
LADK01005814	241	67.6349	100	0	0	0	0	0	0	0	0	0	0	0	0	0	0	0	0	0	0	0	0	0	0	0	0	0	0	0	0	0	0	0	0	0
LADK01001052	626	63.5783	100	0	0	0	0	0	0	0	0	0	0	0	0	0	0	0	0	0	0	0	0	0	0	0	0	0	0	0	0	0	0	0	0	0
LADK01004608	497	60.3622	100	0	0	0	0	0	0	0	0	0	0	0	0	0	0	0	0	0	0	0	0	0	0	0	0	0	0	0	0	0	0	0	0	0
LADK01003595	478	64.6444	100	0	0	0	0	0	0	0	0	0	0	0	0	0	0	0	0	0	0	0	0	0	0	0	0	0	0	0	0	0	0	0	0	0
LADK01003100	237	66.2447	100	0	0	0	0	0	0	0	0	0	0	0	0	0	0	0	0	0	0	0	0	0	0	0	0	0	0	0	0	0	0	0	0	0
LADK01004486	241	68.4647	100	0	0	0	0	0	0	0	0	0	0	0	0	0	0	0	0	0	0	0	0	0	0	0	0	0	0	0	0	0	0	0	0	0
LADK01006744	337	61.7211	100	0	0	0	0	0	0	0	0	0	0	0	0	0	0	0	0	0	0	0	0	0	0	0	0	0	0	0	0	0	0	0	0	0
LADK01006467	376	55.5851	100	0	0	0	0	0	0	0	0	0	0	0	0	0	0	0	0	0	0	0	0	0	0	0	0	0	0	0	0	0	0	0	0	0
LADK01001531	348	67.8161	100	0	0	0	0	0	0	0	0	0	0	0	0	0	0	0	0	0	0	0	0	0	0	0	0	0	0	0	0	0	0	0	0	0
LADK01001057	202	60.8911	100	0	0	0	0	0	0	0	0	0	0	0	0	0	0	0	0	0	0	0	0	0	0	0	0	0	0	0	0	0	0	0	0	0
LADK01005912	512	65.2344	100	0	0	0	0	0	0	0	0	0	0	0	0	0	0	0	0	0	0	0	0	0	0	0	0	0	0	0	0	0	0	0	0	0
LADK01008031	496	63.3065	100	0	0	0	0	0	0	0	0	0	0	0	0	0	0	0	0	0	0	0	0	0	0	0	0	0	0	0	0	0	0	0	0	0
LADK01003446	209	64.1148	100	0	0	0	0	0	0	0	0	0	0	0	0	0	0	0	0	0	0	0	0	0	0	0	0	0	0	0	0	0	0	0	0	0
LADK01006643	241	56.0166	100	0	0	0	0	0	0	0	0	0	0	0	0	0	0	0	0	0	0	0	0	0	0	0	0	0	0	0	0	0	0	0	0	0
LADK01001833	225	71.1111	100	0	0	0	0	0	0	0	0	0	0	0	0	0	0	0	0	0	0	0	0	0	0	0	0	0	0	0	0	0	0	0	0	0
LADK01002497	202	63.3663	100	0	0	0	0	0	0	0	0	0	0	0	0	0	0	0	0	0	0	0	0	0	0	0	0	0	0	0	0	0	0	0	0	0
LADK01005251	1031	64.2095	100	0	0	0	0	0	0	0	0	0	0	0	0	0	0	0	0	0	0	0	0	0	0	0	0	0	0	0	0	0	0	0	0	0
LADK01005613	228	65.7895	100	0	0	0	0	0	0	0	0	0	0	0	0	0	0	0	0	0	0	0	0	0	0	0	0	0	0	0	0	0	0	0	0	0
LADK01005304	229	67.2489	100	0	0	0	0	0	0	0	0	0	0	0	0	0	0	0	0	0	0	0	0	0	0	0	0	0	0	0	0	0	0	0	0	0
LADK01001242	214	60.7477	100	0	0	0	0	0	0	0	0	0	0	0	0	0	0	0	0	0	0	0	0	0	0	0	0	0	0	0	0	0	0	0	0	0
LADK01007539	251	57.7689	100	0	0	0	0	0	0	0	0	0	0	0	0	0	0	0	0	0	0	0	0	0	0	0	0	0	0	0	0	0	0	0	0	0
LADK01007086	217	65.8986	100	0	0	0	0	0	0	0	0	0	0	0	0	0	0	0	0	0	0	0	0	0	0	0	0	0	0	0	0	0	0	0	0	0
LADK01005469	566	59.0106	100	0	0	0	0	0	0	0	0	0	0	0	0	0	0	0	0	0	0	0	0	0	0	0	0	0	0	0	0	0	0	0	0	0
LADK01003169	448	66.9643	100	0	0	0	0	0	0	0	0	0	0	0	0	0	0	0	0	0	0	0	0	0	0	0	0	0	0	0	0	0	0	0	0	0
LADK01004296	240	67.5	100	0	0	0	0	0	0	0	0	0	0	0	0	0	0	0	0	0	0	0	0	0	0	0	0	0	0	0	0	0	0	0	0	0
LADK01004180	430	65.1163	100	0	0	0	0	0	0	0	0	0	0	0	0	0	0	0	0	0	0	0	0	0	0	0	0	0	0	0	0	0	0	0	0	0
LADK01002029	438	61.4155	100	0	0	0	0	0	0	0	0	0	0	0	0	0	0	0	0	0	0	0	0	0	0	0	0	0	0	0	0	0	0	0	0	0
LADK01007762	205	67.8049	100	0	0	0	0	0	0	0	0	0	0	0	0	0	0	0	0	0	0	0	0	0	0	0	0	0	0	0	0	0	0	0	0	0
LADK01008079	376	69.6809	100	0	0	0	0	0	0	0	0	0	0	0	0	0	0	0	0	0	0	0	0	0	0	0	0	0	0	0	0	0	0	0	0	0
LADK01004519	211	51.1848	100	0	0	0	0	0	0	0	0	0	0	0	0	0	0	0	0	0	0	0	0	0	0	0	0	0	0	0	0	0	0	0	0	0
LADK01002363	543	71.639	100	0	0	0	0	0	0	0	0	0	0	0	0	0	0	0	0	0	0	0	0	0	0	0	0	0	0	0	0	0	0	0	0	0
LADK01001579	618	61.8123	100	0	0	0	0	0	0	0	0	0	0	0	0	0	0	0	0	0	0	0	0	0	0	0	0	0	0	0	0	0	0	0	0	0
LADK01005365	210	56.6667	100	0	0	0	0	0	0	0	0	0	0	0	0	0	0	0	0	0	0	0	0	0	0	0	0	0	0	0	0	0	0	0	0	0
LADK01005647	530	67.1698	100	0	0	0	0	0	0	0	0	0	0	0	0	0	0	0	0	0	0	0	0	0	0	0	0	0	0	0	0	0	0	0	0	0
LADK01003967	1206	64.3449	100	0	0	0	0	0	0	0	0	0	0	0	0	0	0	0	0	0	0	0	0	0	0	0	0	0	0	0	0	0	0	0	0	0
LADK01006267	241	63.9004	100	0	0	0	0	0	0	0	0	0	0	0	0	0	0	0	0	0	0	0	0	0	0	0	0	0	0	0	0	0	0	0	0	0
LADK01005521	377	63.9257	100	0	0	0	0	0	0	0	0	0	0	0	0	0	0	0	0	0	0	0	0	0	0	0	0	0	0	0	0	0	0	0	0	0
LADK01008078	753	63.745	100	0	0	0	0	0	0	0	0	0	0	0	0	0	0	0	0	0	0	0	0	0	0	0	0	0	0	0	0	0	0	0	0	0
LADK01007867	217	71.4286	100	0	0	0	0	0	0	0	0	0	0	0	0	0	0	0	0	0	0	0	0	0	0	0	0	0	0	0	0	0	0	0	0	0
LADK01006955	239	60.6695	100	0	0	0	0	0	0	0	0	0	0	0	0	0	0	0	0	0	0	0	0	0	0	0	0	0	0	0	0	0	0	0	0	0
LADK01000757	966	62.7329	100	0	0	0	0	0	0	0	0	0	0	0	0	0	0	0	0	0	0	0	0	0	0	0	0	0	0	0	0	0	0	0	0	0
LADK01006229	241	56.4315	100	0	0	0	0	0	0	0	0	0	0	0	0	0	0	0	0	0	0	0	0	0	0	0	0	0	0	0	0	0	0	0	0	0
LADK01005238	466	66.9528	100	0	0	0	0	0	0	0	0	0	0	0	0	0	0	0	0	0	0	0	0	0	0	0	0	0	0	0	0	0	0	0	0	0
LADK01005389	422	63.0332	100	0	0	0	0	0	0	0	0	0	0	0	0	0	0	0	0	0	0	0	0	0	0	0	0	0	0	0	0	0	0	0	0	0
LADK01003531	567	63.8448	100	0	0	0	0	0	0	0	0	0	0	0	0	0	0	0	0	0	0	0	0	0	0	0	0	0	0	0	0	0	0	0	0	0
LADK01006932	222	62.1622	100	0	0	0	0	0	0	0	0	0	0	0	0	0	0	0	0	0	0	0	0	0	0	0	0	0	0	0	0	0	0	0	0	0
LADK01003401	253	66.7984	100	0	0	0	0	0	0	0	0	0	0	0	0	0	0	0	0	0	0	0	0	0	0	0	0	0	0	0	0	0	0	0	0	0
LADK01004991	687	66.9578	100	0	0	0	0	0	0	0	0	0	0	0	0	0	0	0	0	0	0	0	0	0	0	0	0	0	0	0	0	0	0	0	0	0
LADK01006192	408	67.1569	100	0	0	0	0	0	0	0	0	0	0	0	0	0	0	0	0	0	0	0	0	0	0	0	0	0	0	0	0	0	0	0	0	0
LADK01002522	238	69.7479	100	0	0	0	0	0	0	0	0	0	0	0	0	0	0	0	0	0	0	0	0	0	0	0	0	0	0	0	0	0	0	0	0	0
LADK01004625	201	60.6965	100	0	0	0	0	0	0	0	0	0	0	0	0	0	0	0	0	0	0	0	0	0	0	0	0	0	0	0	0	0	0	0	0	0
LADK01002936	207	44.4444	100	0	0	0	0	0	0	0	0	0	0	0	0	0	0	0	0	0	0	0	0	0	0	0	0	0	0	0	0	0	0	0	0	0
LADK01004940	815	66.7485	100	0	0	0	0	0	0	0	0	0	0	0	0	0	0	0	0	0	0	0	0	0	0	0	0	0	0	0	0	0	0	0	0	0
LADK01003973	241	66.805	100	0	0	0	0	0	0	0	0	0	0	0	0	0	0	0	0	0	0	0	0	0	0	0	0	0	0	0	0	0	0	0	0	0
LADK01003921	238	64.7059	100	0	0	0	0	0	0	0	0	0	0	0	0	0	0	0	0	0	0	0	0	0	0	0	0	0	0	0	0	0	0	0	0	0
LADK01006782	244	57.7869	100	0	0	0	0	0	0	0	0	0	0	0	0	0	0	0	0	0	0	0	0	0	0	0	0	0	0	0	0	0	0	0	0	0
LADK01006631	241	57.2614	100	0	0	0	0	0	0	0	0	0	0	0	0	0	0	0	0	0	0	0	0	0	0	0	0	0	0	0	0	0	0	0	0	0
LADK01002114	461	66.1605	100	0	0	0	0	0	0	0	0	0	0	0	0	0	0	0	0	0	0	0	0	0	0	0	0	0	0	0	0	0	0	0	0	0
LADK01007021	417	66.9065	100	0	0	0	0	0	0	0	0	0	0	0	0	0	0	0	0	0	0	0	0	0	0	0	0	0	0	0	0	0	0	0	0	0
LADK01002050	930	63.6559	100	0	0	0	0	0	0	0	0	0	0	0	0	0	0	0	0	0	0	0	0	0	0	0	0	0	0	0	0	0	0	0	0	0
LADK01005201	234	59.4017	100	0	0	0	0	0	0	0	0	0	0	0	0	0	0	0	0	0	0	0	0	0	0	0	0	0	0	0	0	0	0	0	0	0
LADK01007556	241	63.4855	100	0	0	0	0	0	0	0	0	0	0	0	0	0	0	0	0	0	0	0	0	0	0	0	0	0	0	0	0	0	0	0	0	0
LADK01002981	264	60.9848	100	0	0	0	0	0	0	0	0	0	0	0	0	0	0	0	0	0	0	0	0	0	0	0	0	0	0	0	0	0	0	0	0	0
LADK01007797	241	60.9959	100	0	0	0	0	0	0	0	0	0	0	0	0	0	0	0	0	0	0	0	0	0	0	0	0	0	0	0	0	0	0	0	0	0
LADK01008259	237	63.7131	100	0	0	0	0	0	0	0	0	0	0	0	0	0	0	0	0	0	0	0	0	0	0	0	0	0	0	0	0	0	0	0	0	0
LADK01006048	237	61.6034	100	0	0	0	0	0	0	0	0	0	0	0	0	0	0	0	0	0	0	0	0	0	0	0	0	0	0	0	0	0	0	0	0	0
LADK01006514	499	68.3367	100	0	0	0	0	0	0	0	0	0	0	0	0	0	0	0	0	0	0	0	0	0	0	0	0	0	0	0	0	0	0	0	0	0
LADK01007115	217	54.3779	100	0	0	0	0	0	0	0	0	0	0	0	0	0	0	0	0	0	0	0	0	0	0	0	0	0	0	0	0	0	0	0	0	0
LADK01006141	434	63.8249	100	0	0	0	0	0	0	0	0	0	0	0	0	0	0	0	0	0	0	0	0	0	0	0	0	0	0	0	0	0	0	0	0	0
LADK01005437	223	64.574	100	0	0	0	0	0	0	0	0	0	0	0	0	0	0	0	0	0	0	0	0	0	0	0	0	0	0	0	0	0	0	0	0	0
LADK01003228	207	63.7681	100	0	0	0	0	0	0	0	0	0	0	0	0	0	0	0	0	0	0	0	0	0	0	0	0	0	0	0	0	0	0	0	0	0
LADK01008190	234	61.9658	100	0	0	0	0	0	0	0	0	0	0	0	0	0	0	0	0	0	0	0	0	0	0	0	0	0	0	0	0	0	0	0	0	0
LADK01000594	568	67.6056	100	0	0	0	0	0	0	0	0	0	0	0	0	0	0	0	0	0	0	0	0	0	0	0	0	0	0	0	0	0	0	0	0	0
LADK01008197	444	64.1892	100	0	0	0	0	0	0	0	0	0	0	0	0	0	0	0	0	0	0	0	0	0	0	0	0	0	0	0	0	0	0	0	0	0
LADK01004579	230	55.2174	100	0	0	0	0	0	0	0	0	0	0	0	0	0	0	0	0	0	0	0	0	0	0	0	0	0	0	0	0	0	0	0	0	0
LADK01006205	430	63.2558	100	0	0	0	0	0	0	0	0	0	0	0	0	0	0	0	0	0	0	0	0	0	0	0	0	0	0	0	0	0	0	0	0	0
LADK01000543	234	63.6752	100	0	0	0	0	0	0	0	0	0	0	0	0	0	0	0	0	0	0	0	0	0	0	0	0	0	0	0	0	0	0	0	0	0
LADK01002012	242	21.4876	100	0	0	0	0	0	0	0	0	0	0	0	0	0	0	0	0	0	0	0	0	0	0	0	0	0	0	0	0	0	0	0	0	0
LADK01002797	350	64	100	0	0	0	0	0	0	0	0	0	0	0	0	0	0	0	0	0	0	0	0	0	0	0	0	0	0	0	0	0	0	0	0	0
LADK01003288	357	63.8655	100	0	0	0	0	0	0	0	0	0	0	0	0	0	0	0	0	0	0	0	0	0	0	0	0	0	0	0	0	0	0	0	0	0
LADK01000450	639	59.9374	100	0	0	0	0	0	0	0	0	0	0	0	0	0	0	0	0	0	0	0	0	0	0	0	0	0	0	0	0	0	0	0	0	0
LADK01007580	234	67.094	100	0	0	0	0	0	0	0	0	0	0	0	0	0	0	0	0	0	0	0	0	0	0	0	0	0	0	0	0	0	0	0	0	0
LADK01002517	203	61.0837	100	0	0	0	0	0	0	0	0	0	0	0	0	0	0	0	0	0	0	0	0	0	0	0	0	0	0	0	0	0	0	0	0	0
LADK01007732	221	61.086	100	0	0	0	0	0	0	0	0	0	0	0	0	0	0	0	0	0	0	0	0	0	0	0	0	0	0	0	0	0	0	0	0	0
LADK01002659	235	65.5319	100	0	0	0	0	0	0	0	0	0	0	0	0	0	0	0	0	0	0	0	0	0	0	0	0	0	0	0	0	0	0	0	0	0
LADK01002696	206	63.1068	100	0	0	0	0	0	0	0	0	0	0	0	0	0	0	0	0	0	0	0	0	0	0	0	0	0	0	0	0	0	0	0	0	0
LADK01004318	305	68.5246	100	0	0	0	0	0	0	0	0	0	0	0	0	0	0	0	0	0	0	0	0	0	0	0	0	0	0	0	0	0	0	0	0	0
LADK01004833	241	67.6349	100	0	0	0	0	0	0	0	0	0	0	0	0	0	0	0	0	0	0	0	0	0	0	0	0	0	0	0	0	0	0	0	0	0
LADK01005441	230	64.3478	100	0	0	0	0	0	0	0	0	0	0	0	0	0	0	0	0	0	0	0	0	0	0	0	0	0	0	0	0	0	0	0	0	0
LADK01002587	401	68.0798	100	0	0	0	0	0	0	0	0	0	0	0	0	0	0	0	0	0	0	0	0	0	0	0	0	0	0	0	0	0	0	0	0	0
LADK01005555	237	69.1983	100	0	0	0	0	0	0	0	0	0	0	0	0	0	0	0	0	0	0	0	0	0	0	0	0	0	0	0	0	0	0	0	0	0
LADK01001976	219	61.1872	100	0	0	0	0	0	0	0	0	0	0	0	0	0	0	0	0	0	0	0	0	0	0	0	0	0	0	0	0	0	0	0	0	0
LADK01005015	241	60.166	100	0	0	0	0	0	0	0	0	0	0	0	0	0	0	0	0	0	0	0	0	0	0	0	0	0	0	0	0	0	0	0	0	0
LADK01002424	473	67.4419	100	0	0	0	0	0	0	0	0	0	0	0	0	0	0	0	0	0	0	0	0	0	0	0	0	0	0	0	0	0	0	0	0	0
LADK01001271	234	62.3932	100	0	0	0	0	0	0	0	0	0	0	0	0	0	0	0	0	0	0	0	0	0	0	0	0	0	0	0	0	0	0	0	0	0
LADK01000967	1170	59.7436	100	0	0	0	0	0	0	0	0	0	0	0	0	0	0	0	0	0	0	0	0	0	0	0	0	0	0	0	0	0	0	0	0	0
LADK01007080	200	69	100	0	0	0	0	0	0	0	0	0	0	0	0	0	0	0	0	0	0	0	0	0	0	0	0	0	0	0	0	0	0	0	0	0
LADK01001208	717	65.1325	100	0	0	0	0	0	0	0	0	0	0	0	0	0	0	0	0	0	0	0	0	0	0	0	0	0	0	0	0	0	0	0	0	0
LADK01002129	241	63.0705	100	0	0	0	0	0	0	0	0	0	0	0	0	0	0	0	0	0	0	0	0	0	0	0	0	0	0	0	0	0	0	0	0	0
LADK01003492	631	62.599	100	0	0	0	0	0	0	0	0	0	0	0	0	0	0	0	0	0	0	0	0	0	0	0	0	0	0	0	0	0	0	0	0	0
LADK01003562	698	62.6074	100	0	0	0	0	0	0	0	0	0	0	0	0	0	0	0	0	0	0	0	0	0	0	0	0	0	0	0	0	0	0	0	0	0
LADK01006662	448	62.2768	100	0	0	0	0	0	0	0	0	0	0	0	0	0	0	0	0	0	0	0	0	0	0	0	0	0	0	0	0	0	0	0	0	0
LADK01001224	907	57.4421	100	0	0	0	0	0	0	0	0	0	0	0	0	0	0	0	0	0	0	0	0	0	0	0	0	0	0	0	0	0	0	0	0	0
LADK01003915	227	66.0793	100	0	0	0	0	0	0	0	0	0	0	0	0	0	0	0	0	0	0	0	0	0	0	0	0	0	0	0	0	0	0	0	0	0
LADK01003880	813	66.5437	100	0	0	0	0	0	0	0	0	0	0	0	0	0	0	0	0	0	0	0	0	0	0	0	0	0	0	0	0	0	0	0	0	0
LADK01007165	281	63.7011	100	0	0	0	0	0	0	0	0	0	0	0	0	0	0	0	0	0	0	0	0	0	0	0	0	0	0	0	0	0	0	0	0	0
LADK01003411	241	63.9004	100	0	0	0	0	0	0	0	0	0	0	0	0	0	0	0	0	0	0	0	0	0	0	0	0	0	0	0	0	0	0	0	0	0
LADK01004333	635	65.3543	100	0	0	0	0	0	0	0	0	0	0	0	0	0	0	0	0	0	0	0	0	0	0	0	0	0	0	0	0	0	0	0	0	0
LADK01007056	219	66.6667	100	0	0	0	0	0	0	0	0	0	0	0	0	0	0	0	0	0	0	0	0	0	0	0	0	0	0	0	0	0	0	0	0	0
LADK01006042	381	65.3543	100	0	0	0	0	0	0	0	0	0	0	0	0	0	0	0	0	0	0	0	0	0	0	0	0	0	0	0	0	0	0	0	0	0
LADK01004009	544	67.8309	100	0	0	0	0	0	0	0	0	0	0	0	0	0	0	0	0	0	0	0	0	0	0	0	0	0	0	0	0	0	0	0	0	0
LADK01001703	1115	66.9955	100	0	0	0	0	0	0	0	0	0	0	0	0	0	0	0	0	0	0	0	0	0	0	0	0	0	0	0	0	0	0	0	0	0
LADK01000834	739	67.3884	100	0	0	0	0	0	0	0	0	0	0	0	0	0	0	0	0	0	0	0	0	0	0	0	0	0	0	0	0	0	0	0	0	0
LADK01003982	953	66.107	100	0	0	0	0	0	0	0	0	0	0	0	0	0	0	0	0	0	0	0	0	0	0	0	0	0	0	0	0	0	0	0	0	0
LADK01003624	1114	63.465	100	0	0	0	0	0	0	0	0	0	0	0	0	0	0	0	0	0	0	0	0	0	0	0	0	0	0	0	0	0	0	0	0	0
LADK01006758	208	40.8654	100	0	0	0	0	0	0	0	0	0	0	0	0	0	0	0	0	0	0	0	0	0	0	0	0	0	0	0	0	0	0	0	0	0
LADK01001423	365	62.4658	100	0	0	0	0	0	0	0	0	0	0	0	0	0	0	0	0	0	0	0	0	0	0	0	0	0	0	0	0	0	0	0	0	0
LADK01001075	456	66.886	100	0	0	0	0	0	0	0	0	0	0	0	0	0	0	0	0	0	0	0	0	0	0	0	0	0	0	0	0	0	0	0	0	0
LADK01001980	241	65.1452	100	0	0	0	0	0	0	0	0	0	0	0	0	0	0	0	0	0	0	0	0	0	0	0	0	0	0	0	0	0	0	0	0	0
LADK01007040	238	64.7059	100	0	0	0	0	0	0	0	0	0	0	0	0	0	0	0	0	0	0	0	0	0	0	0	0	0	0	0	0	0	0	0	0	0
LADK01002571	406	63.0542	100	0	0	0	0	0	0	0	0	0	0	0	0	0	0	0	0	0	0	0	0	0	0	0	0	0	0	0	0	0	0	0	0	0
LADK01006377	233	60.0858	100	0	0	0	0	0	0	0	0	0	0	0	0	0	0	0	0	0	0	0	0	0	0	0	0	0	0	0	0	0	0	0	0	0
LADK01003777	502	60.5578	100	0	0	0	0	0	0	0	0	0	0	0	0	0	0	0	0	0	0	0	0	0	0	0	0	0	0	0	0	0	0	0	0	0
LADK01003275	252	69.4444	100	0	0	0	0	0	0	0	0	0	0	0	0	0	0	0	0	0	0	0	0	0	0	0	0	0	0	0	0	0	0	0	0	0
LADK01001638	243	63.786	100	0	0	0	0	0	0	0	0	0	0	0	0	0	0	0	0	0	0	0	0	0	0	0	0	0	0	0	0	0	0	0	0	0
LADK01003989	423	62.8842	100	0	0	0	0	0	0	0	0	0	0	0	0	0	0	0	0	0	0	0	0	0	0	0	0	0	0	0	0	0	0	0	0	0
LADK01003979	550	64.3636	100	0	0	0	0	0	0	0	0	0	0	0	0	0	0	0	0	0	0	0	0	0	0	0	0	0	0	0	0	0	0	0	0	0
LADK01006613	206	59.7087	100	0	0	0	0	0	0	0	0	0	0	0	0	0	0	0	0	0	0	0	0	0	0	0	0	0	0	0	0	0	0	0	0	0
LADK01002419	399	62.6566	100	0	0	0	0	0	0	0	0	0	0	0	0	0	0	0	0	0	0	0	0	0	0	0	0	0	0	0	0	0	0	0	0	0
LADK01005030	337	64.3917	100	0	0	0	0	0	0	0	0	0	0	0	0	0	0	0	0	0	0	0	0	0	0	0	0	0	0	0	0	0	0	0	0	0
LADK01000892	749	65.8211	100	0	0	0	0	0	0	0	0	0	0	0	0	0	0	0	0	0	0	0	0	0	0	0	0	0	0	0	0	0	0	0	0	0
LADK01001004	505	63.1683	100	0	0	0	0	0	0	0	0	0	0	0	0	0	0	0	0	0	0	0	0	0	0	0	0	0	0	0	0	0	0	0	0	0
LADK01006049	241	60.9959	100	0	0	0	0	0	0	0	0	0	0	0	0	0	0	0	0	0	0	0	0	0	0	0	0	0	0	0	0	0	0	0	0	0
LADK01002206	319	72.1003	100	0	0	0	0	0	0	0	0	0	0	0	0	0	0	0	0	0	0	0	0	0	0	0	0	0	0	0	0	0	0	0	0	0
LADK01001298	322	61.1801	100	0	0	0	0	0	0	0	0	0	0	0	0	0	0	0	0	0	0	0	0	0	0	0	0	0	0	0	0	0	0	0	0	0
LADK01004604	241	69.7095	100	0	0	0	0	0	0	0	0	0	0	0	0	0	0	0	0	0	0	0	0	0	0	0	0	0	0	0	0	0	0	0	0	0
LADK01001911	374	65.508	100	0	0	0	0	0	0	0	0	0	0	0	0	0	0	0	0	0	0	0	0	0	0	0	0	0	0	0	0	0	0	0	0	0
LADK01004859	245	58.3673	100	0	0	0	0	0	0	0	0	0	0	0	0	0	0	0	0	0	0	0	0	0	0	0	0	0	0	0	0	0	0	0	0	0
LADK01007390	209	60.2871	100	0	0	0	0	0	0	0	0	0	0	0	0	0	0	0	0	0	0	0	0	0	0	0	0	0	0	0	0	0	0	0	0	0
LADK01001239	391	69.5652	100	0	0	0	0	0	0	0	0	0	0	0	0	0	0	0	0	0	0	0	0	0	0	0	0	0	0	0	0	0	0	0	0	0
LADK01007034	205	63.9024	100	0	0	0	0	0	0	0	0	0	0	0	0	0	0	0	0	0	0	0	0	0	0	0	0	0	0	0	0	0	0	0	0	0
LADK01002834	583	65.5232	100	0	0	0	0	0	0	0	0	0	0	0	0	0	0	0	0	0	0	0	0	0	0	0	0	0	0	0	0	0	0	0	0	0
LADK01004870	571	61.4711	100	0	0	0	0	0	0	0	0	0	0	0	0	0	0	0	0	0	0	0	0	0	0	0	0	0	0	0	0	0	0	0	0	0
LADK01001854	750	67.7333	100	0	0	0	0	0	0	0	0	0	0	0	0	0	0	0	0	0	0	0	0	0	0	0	0	0	0	0	0	0	0	0	0	0
LADK01004086	240	55.4167	100	0	0	0	0	0	0	0	0	0	0	0	0	0	0	0	0	0	0	0	0	0	0	0	0	0	0	0	0	0	0	0	0	0
LADK01003682	241	64.7303	100	0	0	0	0	0	0	0	0	0	0	0	0	0	0	0	0	0	0	0	0	0	0	0	0	0	0	0	0	0	0	0	0	0
LADK01005527	354	66.1017	100	0	0	0	0	0	0	0	0	0	0	0	0	0	0	0	0	0	0	0	0	0	0	0	0	0	0	0	0	0	0	0	0	0
LADK01005854	238	67.2269	100	0	0	0	0	0	0	0	0	0	0	0	0	0	0	0	0	0	0	0	0	0	0	0	0	0	0	0	0	0	0	0	0	0
LADK01007809	397	66.2469	100	0	0	0	0	0	0	0	0	0	0	0	0	0	0	0	0	0	0	0	0	0	0	0	0	0	0	0	0	0	0	0	0	0
LADK01003110	225	59.1111	100	0	0	0	0	0	0	0	0	0	0	0	0	0	0	0	0	0	0	0	0	0	0	0	0	0	0	0	0	0	0	0	0	0
LADK01006944	211	56.872	100	0	0	0	0	0	0	0	0	0	0	0	0	0	0	0	0	0	0	0	0	0	0	0	0	0	0	0	0	0	0	0	0	0
LADK01005151	227	69.6035	100	0	0	0	0	0	0	0	0	0	0	0	0	0	0	0	0	0	0	0	0	0	0	0	0	0	0	0	0	0	0	0	0	0
LADK01001067	1062	61.7702	100	0	0	0	0	0	0	0	0	0	0	0	0	0	0	0	0	0	0	0	0	0	0	0	0	0	0	0	0	0	0	0	0	0
LADK01007610	217	62.212	100	0	0	0	0	0	0	0	0	0	0	0	0	0	0	0	0	0	0	0	0	0	0	0	0	0	0	0	0	0	0	0	0	0
LADK01006006	210	63.3333	100	0	0	0	0	0	0	0	0	0	0	0	0	0	0	0	0	0	0	0	0	0	0	0	0	0	0	0	0	0	0	0	0	0
LADK01002422	205	60	100	0	0	0	0	0	0	0	0	0	0	0	0	0	0	0	0	0	0	0	0	0	0	0	0	0	0	0	0	0	0	0	0	0
LADK01001983	241	68.8797	100	0	0	0	0	0	0	0	0	0	0	0	0	0	0	0	0	0	0	0	0	0	0	0	0	0	0	0	0	0	0	0	0	0
LADK01004988	234	35.0427	100	0	0	0	0	0	0	0	0	0	0	0	0	0	0	0	0	0	0	0	0	0	0	0	0	0	0	0	0	0	0	0	0	0
LADK01004484	382	67.801	100	0	0	0	0	0	0	0	0	0	0	0	0	0	0	0	0	0	0	0	0	0	0	0	0	0	0	0	0	0	0	0	0	0
LADK01005059	223	71.3004	100	0	0	0	0	0	0	0	0	0	0	0	0	0	0	0	0	0	0	0	0	0	0	0	0	0	0	0	0	0	0	0	0	0
LADK01005773	527	64.8956	100	0	0	0	0	0	0	0	0	0	0	0	0	0	0	0	0	0	0	0	0	0	0	0	0	0	0	0	0	0	0	0	0	0
LADK01007271	225	67.5556	100	0	0	0	0	0	0	0	0	0	0	0	0	0	0	0	0	0	0	0	0	0	0	0	0	0	0	0	0	0	0	0	0	0
LADK01003352	548	66.7883	100	0	0	0	0	0	0	0	0	0	0	0	0	0	0	0	0	0	0	0	0	0	0	0	0	0	0	0	0	0	0	0	0	0
LADK01003289	489	67.4847	100	0	0	0	0	0	0	0	0	0	0	0	0	0	0	0	0	0	0	0	0	0	0	0	0	0	0	0	0	0	0	0	0	0
LADK01007861	1047	65.5205	100	0	0	0	0	0	0	0	0	0	0	0	0	0	0	0	0	0	0	0	0	0	0	0	0	0	0	0	0	0	0	0	0	0
LADK01004644	233	65.2361	100	0	0	0	0	0	0	0	0	0	0	0	0	0	0	0	0	0	0	0	0	0	0	0	0	0	0	0	0	0	0	0	0	0
LADK01007848	583	63.1218	100	0	0	0	0	0	0	0	0	0	0	0	0	0	0	0	0	0	0	0	0	0	0	0	0	0	0	0	0	0	0	0	0	0
LADK01005086	582	67.354	100	0	0	0	0	0	0	0	0	0	0	0	0	0	0	0	0	0	0	0	0	0	0	0	0	0	0	0	0	0	0	0	0	0
LADK01003901	224	61.1607	100	0	0	0	0	0	0	0	0	0	0	0	0	0	0	0	0	0	0	0	0	0	0	0	0	0	0	0	0	0	0	0	0	0
LADK01001784	239	60.6695	100	0	0	0	0	0	0	0	0	0	0	0	0	0	0	0	0	0	0	0	0	0	0	0	0	0	0	0	0	0	0	0	0	0
LADK01004950	237	64.9789	100	0	0	0	0	0	0	0	0	0	0	0	0	0	0	0	0	0	0	0	0	0	0	0	0	0	0	0	0	0	0	0	0	0
LADK01008065	365	54.7945	100	0	0	0	0	0	0	0	0	0	0	0	0	0	0	0	0	0	0	0	0	0	0	0	0	0	0	0	0	0	0	0	0	0
LADK01002382	556	65.2878	100	0	0	0	0	0	0	0	0	0	0	0	0	0	0	0	0	0	0	0	0	0	0	0	0	0	0	0	0	0	0	0	0	0
LADK01001267	748	63.6364	100	0	0	0	0	0	0	0	0	0	0	0	0	0	0	0	0	0	0	0	0	0	0	0	0	0	0	0	0	0	0	0	0	0
LADK01006812	420	70	100	0	0	0	0	0	0	0	0	0	0	0	0	0	0	0	0	0	0	0	0	0	0	0	0	0	0	0	0	0	0	0	0	0
LADK01005669	234	70.0855	100	0	0	0	0	0	0	0	0	0	0	0	0	0	0	0	0	0	0	0	0	0	0	0	0	0	0	0	0	0	0	0	0	0
LADK01004668	211	67.7725	100	0	0	0	0	0	0	0	0	0	0	0	0	0	0	0	0	0	0	0	0	0	0	0	0	0	0	0	0	0	0	0	0	0
LADK01006086	549	62.1129	100	0	0	0	0	0	0	0	0	0	0	0	0	0	0	0	0	0	0	0	0	0	0	0	0	0	0	0	0	0	0	0	0	0
LADK01001514	254	62.9921	100	0	0	0	0	0	0	0	0	0	0	0	0	0	0	0	0	0	0	0	0	0	0	0	0	0	0	0	0	0	0	0	0	0
LADK01006629	237	68.3544	100	0	0	0	0	0	0	0	0	0	0	0	0	0	0	0	0	0	0	0	0	0	0	0	0	0	0	0	0	0	0	0	0	0
LADK01005740	349	59.8854	100	0	0	0	0	0	0	0	0	0	0	0	0	0	0	0	0	0	0	0	0	0	0	0	0	0	0	0	0	0	0	0	0	0
LADK01007953	200	67	100	0	0	0	0	0	0	0	0	0	0	0	0	0	0	0	0	0	0	0	0	0	0	0	0	0	0	0	0	0	0	0	0	0
LADK01007410	207	61.8357	100	0	0	0	0	0	0	0	0	0	0	0	0	0	0	0	0	0	0	0	0	0	0	0	0	0	0	0	0	0	0	0	0	0
LADK01008347	709	62.6234	100	0	0	0	0	0	0	0	0	0	0	0	0	0	0	0	0	0	0	0	0	0	0	0	0	0	0	0	0	0	0	0	0	0
LADK01006712	234	67.5214	100	0	0	0	0	0	0	0	0	0	0	0	0	0	0	0	0	0	0	0	0	0	0	0	0	0	0	0	0	0	0	0	0	0
LADK01006976	373	67.8284	100	0	0	0	0	0	0	0	0	0	0	0	0	0	0	0	0	0	0	0	0	0	0	0	0	0	0	0	0	0	0	0	0	0
LADK01003413	395	66.0759	100	0	0	0	0	0	0	0	0	0	0	0	0	0	0	0	0	0	0	0	0	0	0	0	0	0	0	0	0	0	0	0	0	0
LADK01006262	479	65.5532	100	0	0	0	0	0	0	0	0	0	0	0	0	0	0	0	0	0	0	0	0	0	0	0	0	0	0	0	0	0	0	0	0	0
LADK01007856	360	66.9444	100	0	0	0	0	0	0	0	0	0	0	0	0	0	0	0	0	0	0	0	0	0	0	0	0	0	0	0	0	0	0	0	0	0
LADK01005269	593	63.575	100	0	0	0	0	0	0	0	0	0	0	0	0	0	0	0	0	0	0	0	0	0	0	0	0	0	0	0	0	0	0	0	0	0
LADK01004670	346	59.8266	100	0	0	0	0	0	0	0	0	0	0	0	0	0	0	0	0	0	0	0	0	0	0	0	0	0	0	0	0	0	0	0	0	0
LADK01007343	222	67.1171	100	0	0	0	0	0	0	0	0	0	0	0	0	0	0	0	0	0	0	0	0	0	0	0	0	0	0	0	0	0	0	0	0	0
LADK01006080	613	63.1321	100	0	0	0	0	0	0	0	0	0	0	0	0	0	0	0	0	0	0	0	0	0	0	0	0	0	0	0	0	0	0	0	0	0
LADK01006014	241	51.0373	100	0	0	0	0	0	0	0	0	0	0	0	0	0	0	0	0	0	0	0	0	0	0	0	0	0	0	0	0	0	0	0	0	0
LADK01000989	221	64.7059	100	0	0	0	0	0	0	0	0	0	0	0	0	0	0	0	0	0	0	0	0	0	0	0	0	0	0	0	0	0	0	0	0	0
LADK01001373	263	67.3004	100	0	0	0	0	0	0	0	0	0	0	0	0	0	0	0	0	0	0	0	0	0	0	0	0	0	0	0	0	0	0	0	0	0
LADK01002020	237	59.9156	100	0	0	0	0	0	0	0	0	0	0	0	0	0	0	0	0	0	0	0	0	0	0	0	0	0	0	0	0	0	0	0	0	0
LADK01001500	345	63.7681	100	0	0	0	0	0	0	0	0	0	0	0	0	0	0	0	0	0	0	0	0	0	0	0	0	0	0	0	0	0	0	0	0	0
LADK01005108	230	70	100	0	0	0	0	0	0	0	0	0	0	0	0	0	0	0	0	0	0	0	0	0	0	0	0	0	0	0	0	0	0	0	0	0
LADK01006891	241	67.2199	100	0	0	0	0	0	0	0	0	0	0	0	0	0	0	0	0	0	0	0	0	0	0	0	0	0	0	0	0	0	0	0	0	0
LADK01002355	241	65.9751	100	0	0	0	0	0	0	0	0	0	0	0	0	0	0	0	0	0	0	0	0	0	0	0	0	0	0	0	0	0	0	0	0	0
LADK01004990	397	64.4836	100	0	0	0	0	0	0	0	0	0	0	0	0	0	0	0	0	0	0	0	0	0	0	0	0	0	0	0	0	0	0	0	0	0
LADK01003055	218	66.055	100	0	0	0	0	0	0	0	0	0	0	0	0	0	0	0	0	0	0	0	0	0	0	0	0	0	0	0	0	0	0	0	0	0
LADK01001114	474	70.4641	100	0	0	0	0	0	0	0	0	0	0	0	0	0	0	0	0	0	0	0	0	0	0	0	0	0	0	0	0	0	0	0	0	0
LADK01002554	437	59.9542	100	0	0	0	0	0	0	0	0	0	0	0	0	0	0	0	0	0	0	0	0	0	0	0	0	0	0	0	0	0	0	0	0	0
LADK01007967	517	64.0232	100	0	0	0	0	0	0	0	0	0	0	0	0	0	0	0	0	0	0	0	0	0	0	0	0	0	0	0	0	0	0	0	0	0
LADK01001811	239	64.8536	100	0	0	0	0	0	0	0	0	0	0	0	0	0	0	0	0	0	0	0	0	0	0	0	0	0	0	0	0	0	0	0	0	0
LADK01006754	512	65.4297	100	0	0	0	0	0	0	0	0	0	0	0	0	0	0	0	0	0	0	0	0	0	0	0	0	0	0	0	0	0	0	0	0	0
LADK01001815	921	62.8664	100	0	0	0	0	0	0	0	0	0	0	0	0	0	0	0	0	0	0	0	0	0	0	0	0	0	0	0	0	0	0	0	0	0
LADK01004823	682	65.1026	100	0	0	0	0	0	0	0	0	0	0	0	0	0	0	0	0	0	0	0	0	0	0	0	0	0	0	0	0	0	0	0	0	0
LADK01006638	237	59.0717	100	0	0	0	0	0	0	0	0	0	0	0	0	0	0	0	0	0	0	0	0	0	0	0	0	0	0	0	0	0	0	0	0	0
LADK01005214	342	52.924	100	0	0	0	0	0	0	0	0	0	0	0	0	0	0	0	0	0	0	0	0	0	0	0	0	0	0	0	0	0	0	0	0	0
LADK01004713	265	69.0566	100	0	0	0	0	0	0	0	0	0	0	0	0	0	0	0	0	0	0	0	0	0	0	0	0	0	0	0	0	0	0	0	0	0
LADK01002717	221	66.9683	100	0	0	0	0	0	0	0	0	0	0	0	0	0	0	0	0	0	0	0	0	0	0	0	0	0	0	0	0	0	0	0	0	0
LADK01002815	477	60.7966	100	0	0	0	0	0	0	0	0	0	0	0	0	0	0	0	0	0	0	0	0	0	0	0	0	0	0	0	0	0	0	0	0	0
LADK01006784	241	67.6349	100	0	0	0	0	0	0	0	0	0	0	0	0	0	0	0	0	0	0	0	0	0	0	0	0	0	0	0	0	0	0	0	0	0
LADK01001750	539	61.7811	100	0	0	0	0	0	0	0	0	0	0	0	0	0	0	0	0	0	0	0	0	0	0	0	0	0	0	0	0	0	0	0	0	0
LADK01006227	242	68.595	100	0	0	0	0	0	0	0	0	0	0	0	0	0	0	0	0	0	0	0	0	0	0	0	0	0	0	0	0	0	0	0	0	0
LADK01007814	571	64.4483	100	0	0	0	0	0	0	0	0	0	0	0	0	0	0	0	0	0	0	0	0	0	0	0	0	0	0	0	0	0	0	0	0	0
LADK01005992	362	63.5359	100	0	0	0	0	0	0	0	0	0	0	0	0	0	0	0	0	0	0	0	0	0	0	0	0	0	0	0	0	0	0	0	0	0
LADK01003208	233	64.8069	100	0	0	0	0	0	0	0	0	0	0	0	0	0	0	0	0	0	0	0	0	0	0	0	0	0	0	0	0	0	0	0	0	0
LADK01001915	227	65.6388	100	0	0	0	0	0	0	0	0	0	0	0	0	0	0	0	0	0	0	0	0	0	0	0	0	0	0	0	0	0	0	0	0	0
LADK01002037	573	60.3839	100	0	0	0	0	0	0	0	0	0	0	0	0	0	0	0	0	0	0	0	0	0	0	0	0	0	0	0	0	0	0	0	0	0
LADK01001632	235	62.1277	100	0	0	0	0	0	0	0	0	0	0	0	0	0	0	0	0	0	0	0	0	0	0	0	0	0	0	0	0	0	0	0	0	0
LADK01002787	242	59.0909	100	0	0	0	0	0	0	0	0	0	0	0	0	0	0	0	0	0	0	0	0	0	0	0	0	0	0	0	0	0	0	0	0	0
LADK01003674	239	69.4561	100	0	0	0	0	0	0	0	0	0	0	0	0	0	0	0	0	0	0	0	0	0	0	0	0	0	0	0	0	0	0	0	0	0
LADK01006850	229	46.2882	100	0	0	0	0	0	0	0	0	0	0	0	0	0	0	0	0	0	0	0	0	0	0	0	0	0	0	0	0	0	0	0	0	0
LADK01003233	210	64.2857	100	0	0	0	0	0	0	0	0	0	0	0	0	0	0	0	0	0	0	0	0	0	0	0	0	0	0	0	0	0	0	0	0	0
LADK01005083	237	60.3376	100	0	0	0	0	0	0	0	0	0	0	0	0	0	0	0	0	0	0	0	0	0	0	0	0	0	0	0	0	0	0	0	0	0
LADK01005761	239	66.1088	100	0	0	0	0	0	0	0	0	0	0	0	0	0	0	0	0	0	0	0	0	0	0	0	0	0	0	0	0	0	0	0	0	0
LADK01006600	218	71.1009	100	0	0	0	0	0	0	0	0	0	0	0	0	0	0	0	0	0	0	0	0	0	0	0	0	0	0	0	0	0	0	0	0	0
LADK01003836	389	67.8663	100	0	0	0	0	0	0	0	0	0	0	0	0	0	0	0	0	0	0	0	0	0	0	0	0	0	0	0	0	0	0	0	0	0
LADK01006845	221	62.8959	100	0	0	0	0	0	0	0	0	0	0	0	0	0	0	0	0	0	0	0	0	0	0	0	0	0	0	0	0	0	0	0	0	0
LADK01006645	352	68.75	100	0	0	0	0	0	0	0	0	0	0	0	0	0	0	0	0	0	0	0	0	0	0	0	0	0	0	0	0	0	0	0	0	0
LADK01006143	228	63.1579	100	0	0	0	0	0	0	0	0	0	0	0	0	0	0	0	0	0	0	0	0	0	0	0	0	0	0	0	0	0	0	0	0	0
LADK01002905	237	63.7131	100	0	0	0	0	0	0	0	0	0	0	0	0	0	0	0	0	0	0	0	0	0	0	0	0	0	0	0	0	0	0	0	0	0
LADK01004039	238	62.1849	100	0	0	0	0	0	0	0	0	0	0	0	0	0	0	0	0	0	0	0	0	0	0	0	0	0	0	0	0	0	0	0	0	0
LADK01006479	232	64.6552	100	0	0	0	0	0	0	0	0	0	0	0	0	0	0	0	0	0	0	0	0	0	0	0	0	0	0	0	0	0	0	0	0	0
LADK01006780	225	66.6667	100	0	0	0	0	0	0	0	0	0	0	0	0	0	0	0	0	0	0	0	0	0	0	0	0	0	0	0	0	0	0	0	0	0
LADK01003344	688	63.9535	100	0	0	0	0	0	0	0	0	0	0	0	0	0	0	0	0	0	0	0	0	0	0	0	0	0	0	0	0	0	0	0	0	0
LADK01004422	220	69.0909	100	0	0	0	0	0	0	0	0	0	0	0	0	0	0	0	0	0	0	0	0	0	0	0	0	0	0	0	0	0	0	0	0	0
LADK01002069	240	62.9167	100	0	0	0	0	0	0	0	0	0	0	0	0	0	0	0	0	0	0	0	0	0	0	0	0	0	0	0	0	0	0	0	0	0
LADK01006065	567	69.3122	100	0	0	0	0	0	0	0	0	0	0	0	0	0	0	0	0	0	0	0	0	0	0	0	0	0	0	0	0	0	0	0	0	0
LADK01001539	433	65.358	100	0	0	0	0	0	0	0	0	0	0	0	0	0	0	0	0	0	0	0	0	0	0	0	0	0	0	0	0	0	0	0	0	0
LADK01002877	234	63.6752	100	0	0	0	0	0	0	0	0	0	0	0	0	0	0	0	0	0	0	0	0	0	0	0	0	0	0	0	0	0	0	0	0	0
LADK01006323	238	68.4874	100	0	0	0	0	0	0	0	0	0	0	0	0	0	0	0	0	0	0	0	0	0	0	0	0	0	0	0	0	0	0	0	0	0
LADK01004286	1139	63.6523	100	0	0	0	0	0	0	0	0	0	0	0	0	0	0	0	0	0	0	0	0	0	0	0	0	0	0	0	0	0	0	0	0	0
LADK01006124	372	63.4409	100	0	0	0	0	0	0	0	0	0	0	0	0	0	0	0	0	0	0	0	0	0	0	0	0	0	0	0	0	0	0	0	0	0
LADK01006225	236	64.4068	100	0	0	0	0	0	0	0	0	0	0	0	0	0	0	0	0	0	0	0	0	0	0	0	0	0	0	0	0	0	0	0	0	0
LADK01007227	211	61.1374	100	0	0	0	0	0	0	0	0	0	0	0	0	0	0	0	0	0	0	0	0	0	0	0	0	0	0	0	0	0	0	0	0	0
LADK01005259	779	61.6175	100	0	0	0	0	0	0	0	0	0	0	0	0	0	0	0	0	0	0	0	0	0	0	0	0	0	0	0	0	0	0	0	0	0
LADK01007547	202	69.3069	100	0	0	0	0	0	0	0	0	0	0	0	0	0	0	0	0	0	0	0	0	0	0	0	0	0	0	0	0	0	0	0	0	0
LADK01000903	341	57.7713	100	0	0	0	0	0	0	0	0	0	0	0	0	0	0	0	0	0	0	0	0	0	0	0	0	0	0	0	0	0	0	0	0	0
LADK01001422	273	62.2711	100	0	0	0	0	0	0	0	0	0	0	0	0	0	0	0	0	0	0	0	0	0	0	0	0	0	0	0	0	0	0	0	0	0
LADK01000710	418	62.6794	100	0	0	0	0	0	0	0	0	0	0	0	0	0	0	0	0	0	0	0	0	0	0	0	0	0	0	0	0	0	0	0	0	0
LADK01005026	325	64.9231	100	0	0	0	0	0	0	0	0	0	0	0	0	0	0	0	0	0	0	0	0	0	0	0	0	0	0	0	0	0	0	0	0	0
LADK01007368	220	60	100	0	0	0	0	0	0	0	0	0	0	0	0	0	0	0	0	0	0	0	0	0	0	0	0	0	0	0	0	0	0	0	0	0
LADK01003313	241	56.8465	100	0	0	0	0	0	0	0	0	0	0	0	0	0	0	0	0	0	0	0	0	0	0	0	0	0	0	0	0	0	0	0	0	0
LADK01005642	240	41.6667	100	0	0	0	0	0	0	0	0	0	0	0	0	0	0	0	0	0	0	0	0	0	0	0	0	0	0	0	0	0	0	0	0	0
LADK01006361	427	63.9344	100	0	0	0	0	0	0	0	0	0	0	0	0	0	0	0	0	0	0	0	0	0	0	0	0	0	0	0	0	0	0	0	0	0
LADK01001621	443	69.7517	100	0	0	0	0	0	0	0	0	0	0	0	0	0	0	0	0	0	0	0	0	0	0	0	0	0	0	0	0	0	0	0	0	0
LADK01006825	235	60.8511	100	0	0	0	0	0	0	0	0	0	0	0	0	0	0	0	0	0	0	0	0	0	0	0	0	0	0	0	0	0	0	0	0	0
LADK01002685	652	60.8896	100	0	0	0	0	0	0	0	0	0	0	0	0	0	0	0	0	0	0	0	0	0	0	0	0	0	0	0	0	0	0	0	0	0
LADK01008216	279	64.5161	100	0	0	0	0	0	0	0	0	0	0	0	0	0	0	0	0	0	0	0	0	0	0	0	0	0	0	0	0	0	0	0	0	0
LADK01004222	214	69.1589	100	0	0	0	0	0	0	0	0	0	0	0	0	0	0	0	0	0	0	0	0	0	0	0	0	0	0	0	0	0	0	0	0	0
LADK01004671	228	68.4211	100	0	0	0	0	0	0	0	0	0	0	0	0	0	0	0	0	0	0	0	0	0	0	0	0	0	0	0	0	0	0	0	0	0
LADK01003094	430	70.4651	100	0	0	0	0	0	0	0	0	0	0	0	0	0	0	0	0	0	0	0	0	0	0	0	0	0	0	0	0	0	0	0	0	0
LADK01002738	683	66.7643	100	0	0	0	0	0	0	0	0	0	0	0	0	0	0	0	0	0	0	0	0	0	0	0	0	0	0	0	0	0	0	0	0	0
LADK01006589	425	66.3529	100	0	0	0	0	0	0	0	0	0	0	0	0	0	0	0	0	0	0	0	0	0	0	0	0	0	0	0	0	0	0	0	0	0
LADK01000953	427	65.808	100	0	0	0	0	0	0	0	0	0	0	0	0	0	0	0	0	0	0	0	0	0	0	0	0	0	0	0	0	0	0	0	0	0
LADK01003812	545	65.8716	100	0	0	0	0	0	0	0	0	0	0	0	0	0	0	0	0	0	0	0	0	0	0	0	0	0	0	0	0	0	0	0	0	0
LADK01001895	238	66.8067	100	0	0	0	0	0	0	0	0	0	0	0	0	0	0	0	0	0	0	0	0	0	0	0	0	0	0	0	0	0	0	0	0	0
LADK01006180	306	63.3987	100	0	0	0	0	0	0	0	0	0	0	0	0	0	0	0	0	0	0	0	0	0	0	0	0	0	0	0	0	0	0	0	0	0
LADK01002194	217	72.3502	100	0	0	0	0	0	0	0	0	0	0	0	0	0	0	0	0	0	0	0	0	0	0	0	0	0	0	0	0	0	0	0	0	0
LADK01001386	250	69.2	100	0	0	0	0	0	0	0	0	0	0	0	0	0	0	0	0	0	0	0	0	0	0	0	0	0	0	0	0	0	0	0	0	0
LADK01007715	207	63.7681	100	0	0	0	0	0	0	0	0	0	0	0	0	0	0	0	0	0	0	0	0	0	0	0	0	0	0	0	0	0	0	0	0	0
LADK01005596	241	66.39	100	0	0	0	0	0	0	0	0	0	0	0	0	0	0	0	0	0	0	0	0	0	0	0	0	0	0	0	0	0	0	0	0	0
LADK01006674	220	64.0909	100	0	0	0	0	0	0	0	0	0	0	0	0	0	0	0	0	0	0	0	0	0	0	0	0	0	0	0	0	0	0	0	0	0
LADK01007549	207	67.6329	100	0	0	0	0	0	0	0	0	0	0	0	0	0	0	0	0	0	0	0	0	0	0	0	0	0	0	0	0	0	0	0	0	0
LADK01006557	243	59.6708	100	0	0	0	0	0	0	0	0	0	0	0	0	0	0	0	0	0	0	0	0	0	0	0	0	0	0	0	0	0	0	0	0	0
LADK01007452	272	58.0882	100	0	0	0	0	0	0	0	0	0	0	0	0	0	0	0	0	0	0	0	0	0	0	0	0	0	0	0	0	0	0	0	0	0
LADK01003619	814	62.285	100	0	0	0	0	0	0	0	0	0	0	0	0	0	0	0	0	0	0	0	0	0	0	0	0	0	0	0	0	0	0	0	0	0
LADK01002319	219	67.5799	100	0	0	0	0	0	0	0	0	0	0	0	0	0	0	0	0	0	0	0	0	0	0	0	0	0	0	0	0	0	0	0	0	0
LADK01006251	225	71.1111	100	0	0	0	0	0	0	0	0	0	0	0	0	0	0	0	0	0	0	0	0	0	0	0	0	0	0	0	0	0	0	0	0	0
LADK01007569	201	66.1692	100	0	0	0	0	0	0	0	0	0	0	0	0	0	0	0	0	0	0	0	0	0	0	0	0	0	0	0	0	0	0	0	0	0
LADK01000618	522	64.1762	100	0	0	0	0	0	0	0	0	0	0	0	0	0	0	0	0	0	0	0	0	0	0	0	0	0	0	0	0	0	0	0	0	0
LADK01001963	684	65.4971	100	0	0	0	0	0	0	0	0	0	0	0	0	0	0	0	0	0	0	0	0	0	0	0	0	0	0	0	0	0	0	0	0	0
LADK01002959	228	64.9123	100	0	0	0	0	0	0	0	0	0	0	0	0	0	0	0	0	0	0	0	0	0	0	0	0	0	0	0	0	0	0	0	0	0
LADK01001268	432	67.1296	100	0	0	0	0	0	0	0	0	0	0	0	0	0	0	0	0	0	0	0	0	0	0	0	0	0	0	0	0	0	0	0	0	0
LADK01005725	246	62.6016	100	0	0	0	0	0	0	0	0	0	0	0	0	0	0	0	0	0	0	0	0	0	0	0	0	0	0	0	0	0	0	0	0	0
LADK01002816	345	65.2174	100	0	0	0	0	0	0	0	0	0	0	0	0	0	0	0	0	0	0	0	0	0	0	0	0	0	0	0	0	0	0	0	0	0
LADK01002780	364	65.6593	100	0	0	0	0	0	0	0	0	0	0	0	0	0	0	0	0	0	0	0	0	0	0	0	0	0	0	0	0	0	0	0	0	0
LADK01006837	229	60.262	100	0	0	0	0	0	0	0	0	0	0	0	0	0	0	0	0	0	0	0	0	0	0	0	0	0	0	0	0	0	0	0	0	0
LADK01000661	219	68.4932	100	0	0	0	0	0	0	0	0	0	0	0	0	0	0	0	0	0	0	0	0	0	0	0	0	0	0	0	0	0	0	0	0	0
LADK01002987	236	63.1356	100	0	0	0	0	0	0	0	0	0	0	0	0	0	0	0	0	0	0	0	0	0	0	0	0	0	0	0	0	0	0	0	0	0
LADK01002112	238	62.605	100	0	0	0	0	0	0	0	0	0	0	0	0	0	0	0	0	0	0	0	0	0	0	0	0	0	0	0	0	0	0	0	0	0
LADK01007124	256	68.75	100	0	0	0	0	0	0	0	0	0	0	0	0	0	0	0	0	0	0	0	0	0	0	0	0	0	0	0	0	0	0	0	0	0
LADK01003574	467	63.1692	100	0	0	0	0	0	0	0	0	0	0	0	0	0	0	0	0	0	0	0	0	0	0	0	0	0	0	0	0	0	0	0	0	0
LADK01007351	210	63.8095	100	0	0	0	0	0	0	0	0	0	0	0	0	0	0	0	0	0	0	0	0	0	0	0	0	0	0	0	0	0	0	0	0	0
LADK01008193	239	67.364	100	0	0	0	0	0	0	0	0	0	0	0	0	0	0	0	0	0	0	0	0	0	0	0	0	0	0	0	0	0	0	0	0	0
LADK01007159	218	63.3028	100	0	0	0	0	0	0	0	0	0	0	0	0	0	0	0	0	0	0	0	0	0	0	0	0	0	0	0	0	0	0	0	0	0
LADK01007239	386	69.171	100	0	0	0	0	0	0	0	0	0	0	0	0	0	0	0	0	0	0	0	0	0	0	0	0	0	0	0	0	0	0	0	0	0
LADK01005204	226	32.3009	100	0	0	0	0	0	0	0	0	0	0	0	0	0	0	0	0	0	0	0	0	0	0	0	0	0	0	0	0	0	0	0	0	0
LADK01007099	256	71.0938	100	0	0	0	0	0	0	0	0	0	0	0	0	0	0	0	0	0	0	0	0	0	0	0	0	0	0	0	0	0	0	0	0	0
LADK01005894	371	70.6199	100	0	0	0	0	0	0	0	0	0	0	0	0	0	0	0	0	0	0	0	0	0	0	0	0	0	0	0	0	0	0	0	0	0
LADK01003052	698	61.0315	100	0	0	0	0	0	0	0	0	0	0	0	0	0	0	0	0	0	0	0	0	0	0	0	0	0	0	0	0	0	0	0	0	0
LADK01006900	465	67.3118	100	0	0	0	0	0	0	0	0	0	0	0	0	0	0	0	0	0	0	0	0	0	0	0	0	0	0	0	0	0	0	0	0	0
LADK01003550	369	66.1247	100	0	0	0	0	0	0	0	0	0	0	0	0	0	0	0	0	0	0	0	0	0	0	0	0	0	0	0	0	0	0	0	0	0
LADK01004182	476	56.9328	100	0	0	0	0	0	0	0	0	0	0	0	0	0	0	0	0	0	0	0	0	0	0	0	0	0	0	0	0	0	0	0	0	0
LADK01006445	218	59.633	100	0	0	0	0	0	0	0	0	0	0	0	0	0	0	0	0	0	0	0	0	0	0	0	0	0	0	0	0	0	0	0	0	0
LADK01004371	268	63.806	100	0	0	0	0	0	0	0	0	0	0	0	0	0	0	0	0	0	0	0	0	0	0	0	0	0	0	0	0	0	0	0	0	0
LADK01005505	240	63.3333	100	0	0	0	0	0	0	0	0	0	0	0	0	0	0	0	0	0	0	0	0	0	0	0	0	0	0	0	0	0	0	0	0	0
LADK01000845	318	66.3522	100	0	0	0	0	0	0	0	0	0	0	0	0	0	0	0	0	0	0	0	0	0	0	0	0	0	0	0	0	0	0	0	0	0
LADK01002881	332	62.6506	100	0	0	0	0	0	0	0	0	0	0	0	0	0	0	0	0	0	0	0	0	0	0	0	0	0	0	0	0	0	0	0	0	0
LADK01004042	380	62.3684	100	0	0	0	0	0	0	0	0	0	0	0	0	0	0	0	0	0	0	0	0	0	0	0	0	0	0	0	0	0	0	0	0	0
LADK01006297	238	63.8655	100	0	0	0	0	0	0	0	0	0	0	0	0	0	0	0	0	0	0	0	0	0	0	0	0	0	0	0	0	0	0	0	0	0
LADK01004770	355	61.1268	100	0	0	0	0	0	0	0	0	0	0	0	0	0	0	0	0	0	0	0	0	0	0	0	0	0	0	0	0	0	0	0	0	0
LADK01002641	489	63.1902	100	0	0	0	0	0	0	0	0	0	0	0	0	0	0	0	0	0	0	0	0	0	0	0	0	0	0	0	0	0	0	0	0	0
LADK01008417	428	64.9533	100	0	0	0	0	0	0	0	0	0	0	0	0	0	0	0	0	0	0	0	0	0	0	0	0	0	0	0	0	0	0	0	0	0
LADK01005070	582	60.1375	100	0	0	0	0	0	0	0	0	0	0	0	0	0	0	0	0	0	0	0	0	0	0	0	0	0	0	0	0	0	0	0	0	0
LADK01001205	236	65.2542	100	0	0	0	0	0	0	0	0	0	0	0	0	0	0	0	0	0	0	0	0	0	0	0	0	0	0	0	0	0	0	0	0	0
LADK01007290	241	57.2614	100	0	0	0	0	0	0	0	0	0	0	0	0	0	0	0	0	0	0	0	0	0	0	0	0	0	0	0	0	0	0	0	0	0
LADK01000697	396	66.4141	100	0	0	0	0	0	0	0	0	0	0	0	0	0	0	0	0	0	0	0	0	0	0	0	0	0	0	0	0	0	0	0	0	0
LADK01003801	359	63.7883	100	0	0	0	0	0	0	0	0	0	0	0	0	0	0	0	0	0	0	0	0	0	0	0	0	0	0	0	0	0	0	0	0	0
LADK01007657	226	68.1416	100	0	0	0	0	0	0	0	0	0	0	0	0	0	0	0	0	0	0	0	0	0	0	0	0	0	0	0	0	0	0	0	0	0
LADK01006211	243	59.2593	100	0	0	0	0	0	0	0	0	0	0	0	0	0	0	0	0	0	0	0	0	0	0	0	0	0	0	0	0	0	0	0	0	0
LADK01003066	317	68.1388	100	0	0	0	0	0	0	0	0	0	0	0	0	0	0	0	0	0	0	0	0	0	0	0	0	0	0	0	0	0	0	0	0	0
LADK01007171	241	65.9751	100	0	0	0	0	0	0	0	0	0	0	0	0	0	0	0	0	0	0	0	0	0	0	0	0	0	0	0	0	0	0	0	0	0
LADK01005959	314	59.2357	100	0	0	0	0	0	0	0	0	0	0	0	0	0	0	0	0	0	0	0	0	0	0	0	0	0	0	0	0	0	0	0	0	0
LADK01000677	350	62.2857	100	0	0	0	0	0	0	0	0	0	0	0	0	0	0	0	0	0	0	0	0	0	0	0	0	0	0	0	0	0	0	0	0	0
LADK01000614	671	64.5306	100	0	0	0	0	0	0	0	0	0	0	0	0	0	0	0	0	0	0	0	0	0	0	0	0	0	0	0	0	0	0	0	0	0
LADK01006870	337	68.8427	100	0	0	0	0	0	0	0	0	0	0	0	0	0	0	0	0	0	0	0	0	0	0	0	0	0	0	0	0	0	0	0	0	0
LADK01006848	256	65.625	100	0	0	0	0	0	0	0	0	0	0	0	0	0	0	0	0	0	0	0	0	0	0	0	0	0	0	0	0	0	0	0	0	0
LADK01004214	217	66.8203	100	0	0	0	0	0	0	0	0	0	0	0	0	0	0	0	0	0	0	0	0	0	0	0	0	0	0	0	0	0	0	0	0	0
LADK01008018	360	62.7778	100	0	0	0	0	0	0	0	0	0	0	0	0	0	0	0	0	0	0	0	0	0	0	0	0	0	0	0	0	0	0	0	0	0
LADK01005960	211	49.763	100	0	0	0	0	0	0	0	0	0	0	0	0	0	0	0	0	0	0	0	0	0	0	0	0	0	0	0	0	0	0	0	0	0
LADK01000547	778	62.8535	100	0	0	0	0	0	0	0	0	0	0	0	0	0	0	0	0	0	0	0	0	0	0	0	0	0	0	0	0	0	0	0	0	0
LADK01003827	393	63.6132	100	0	0	0	0	0	0	0	0	0	0	0	0	0	0	0	0	0	0	0	0	0	0	0	0	0	0	0	0	0	0	0	0	0
LADK01000920	301	63.4551	100	0	0	0	0	0	0	0	0	0	0	0	0	0	0	0	0	0	0	0	0	0	0	0	0	0	0	0	0	0	0	0	0	0
LADK01005293	235	61.7021	100	0	0	0	0	0	0	0	0	0	0	0	0	0	0	0	0	0	0	0	0	0	0	0	0	0	0	0	0	0	0	0	0	0
LADK01002942	252	66.2698	100	0	0	0	0	0	0	0	0	0	0	0	0	0	0	0	0	0	0	0	0	0	0	0	0	0	0	0	0	0	0	0	0	0
LADK01003837	445	65.3933	100	0	0	0	0	0	0	0	0	0	0	0	0	0	0	0	0	0	0	0	0	0	0	0	0	0	0	0	0	0	0	0	0	0
LADK01001346	530	69.8113	100	0	0	0	0	0	0	0	0	0	0	0	0	0	0	0	0	0	0	0	0	0	0	0	0	0	0	0	0	0	0	0	0	0
LADK01001727	240	39.1667	100	0	0	0	0	0	0	0	0	0	0	0	0	0	0	0	0	0	0	0	0	0	0	0	0	0	0	0	0	0	0	0	0	0
LADK01001355	352	62.2159	100	0	0	0	0	0	0	0	0	0	0	0	0	0	0	0	0	0	0	0	0	0	0	0	0	0	0	0	0	0	0	0	0	0
LADK01007741	243	55.144	100	0	0	0	0	0	0	0	0	0	0	0	0	0	0	0	0	0	0	0	0	0	0	0	0	0	0	0	0	0	0	0	0	0
LADK01007057	246	58.1301	100	0	0	0	0	0	0	0	0	0	0	0	0	0	0	0	0	0	0	0	0	0	0	0	0	0	0	0	0	0	0	0	0	0
LADK01004059	595	66.2185	100	0	0	0	0	0	0	0	0	0	0	0	0	0	0	0	0	0	0	0	0	0	0	0	0	0	0	0	0	0	0	0	0	0
LADK01007658	241	62.6556	100	0	0	0	0	0	0	0	0	0	0	0	0	0	0	0	0	0	0	0	0	0	0	0	0	0	0	0	0	0	0	0	0	0
LADK01004831	202	53.9604	100	0	0	0	0	0	0	0	0	0	0	0	0	0	0	0	0	0	0	0	0	0	0	0	0	0	0	0	0	0	0	0	0	0
LADK01003167	231	64.0693	100	0	0	0	0	0	0	0	0	0	0	0	0	0	0	0	0	0	0	0	0	0	0	0	0	0	0	0	0	0	0	0	0	0
LADK01006926	234	59.8291	100	0	0	0	0	0	0	0	0	0	0	0	0	0	0	0	0	0	0	0	0	0	0	0	0	0	0	0	0	0	0	0	0	0
LADK01004354	416	66.8269	100	0	0	0	0	0	0	0	0	0	0	0	0	0	0	0	0	0	0	0	0	0	0	0	0	0	0	0	0	0	0	0	0	0
LADK01002066	321	64.1745	100	0	0	0	0	0	0	0	0	0	0	0	0	0	0	0	0	0	0	0	0	0	0	0	0	0	0	0	0	0	0	0	0	0
LADK01002389	1094	66.6362	100	0	0	0	0	0	0	0	0	0	0	0	0	0	0	0	0	0	0	0	0	0	0	0	0	0	0	0	0	0	0	0	0	0
LADK01007250	243	67.0782	100	0	0	0	0	0	0	0	0	0	0	0	0	0	0	0	0	0	0	0	0	0	0	0	0	0	0	0	0	0	0	0	0	0
LADK01003785	208	68.2692	100	0	0	0	0	0	0	0	0	0	0	0	0	0	0	0	0	0	0	0	0	0	0	0	0	0	0	0	0	0	0	0	0	0
LADK01003369	241	63.9004	100	0	0	0	0	0	0	0	0	0	0	0	0	0	0	0	0	0	0	0	0	0	0	0	0	0	0	0	0	0	0	0	0	0
LADK01007400	234	57.6923	100	0	0	0	0	0	0	0	0	0	0	0	0	0	0	0	0	0	0	0	0	0	0	0	0	0	0	0	0	0	0	0	0	0
LADK01005806	603	64.6766	100	0	0	0	0	0	0	0	0	0	0	0	0	0	0	0	0	0	0	0	0	0	0	0	0	0	0	0	0	0	0	0	0	0
LADK01004545	223	62.3318	100	0	0	0	0	0	0	0	0	0	0	0	0	0	0	0	0	0	0	0	0	0	0	0	0	0	0	0	0	0	0	0	0	0
LADK01007795	244	38.1148	100	0	0	0	0	0	0	0	0	0	0	0	0	0	0	0	0	0	0	0	0	0	0	0	0	0	0	0	0	0	0	0	0	0
LADK01005662	345	67.8261	100	0	0	0	0	0	0	0	0	0	0	0	0	0	0	0	0	0	0	0	0	0	0	0	0	0	0	0	0	0	0	0	0	0
LADK01007204	433	72.7483	100	0	0	0	0	0	0	0	0	0	0	0	0	0	0	0	0	0	0	0	0	0	0	0	0	0	0	0	0	0	0	0	0	0
LADK01006301	220	61.8182	100	0	0	0	0	0	0	0	0	0	0	0	0	0	0	0	0	0	0	0	0	0	0	0	0	0	0	0	0	0	0	0	0	0
LADK01007092	370	60.2703	100	0	0	0	0	0	0	0	0	0	0	0	0	0	0	0	0	0	0	0	0	0	0	0	0	0	0	0	0	0	0	0	0	0
LADK01001641	230	66.9565	100	0	0	0	0	0	0	0	0	0	0	0	0	0	0	0	0	0	0	0	0	0	0	0	0	0	0	0	0	0	0	0	0	0
LADK01002731	410	55.3659	100	0	0	0	0	0	0	0	0	0	0	0	0	0	0	0	0	0	0	0	0	0	0	0	0	0	0	0	0	0	0	0	0	0
LADK01003427	218	61.0092	100	0	0	0	0	0	0	0	0	0	0	0	0	0	0	0	0	0	0	0	0	0	0	0	0	0	0	0	0	0	0	0	0	0
LADK01005711	219	59.8174	100	0	0	0	0	0	0	0	0	0	0	0	0	0	0	0	0	0	0	0	0	0	0	0	0	0	0	0	0	0	0	0	0	0
LADK01007107	446	59.8655	100	0	0	0	0	0	0	0	0	0	0	0	0	0	0	0	0	0	0	0	0	0	0	0	0	0	0	0	0	0	0	0	0	0
LADK01005614	601	63.7271	100	0	0	0	0	0	0	0	0	0	0	0	0	0	0	0	0	0	0	0	0	0	0	0	0	0	0	0	0	0	0	0	0	0
LADK01004193	412	64.8058	100	0	0	0	0	0	0	0	0	0	0	0	0	0	0	0	0	0	0	0	0	0	0	0	0	0	0	0	0	0	0	0	0	0
LADK01004860	508	65.1575	100	0	0	0	0	0	0	0	0	0	0	0	0	0	0	0	0	0	0	0	0	0	0	0	0	0	0	0	0	0	0	0	0	0
LADK01004209	947	61.6684	100	0	0	0	0	0	0	0	0	0	0	0	0	0	0	0	0	0	0	0	0	0	0	0	0	0	0	0	0	0	0	0	0	0
LADK01008177	471	63.9066	100	0	0	0	0	0	0	0	0	0	0	0	0	0	0	0	0	0	0	0	0	0	0	0	0	0	0	0	0	0	0	0	0	0
LADK01006144	235	57.4468	100	0	0	0	0	0	0	0	0	0	0	0	0	0	0	0	0	0	0	0	0	0	0	0	0	0	0	0	0	0	0	0	0	0
LADK01006574	209	62.201	100	0	0	0	0	0	0	0	0	0	0	0	0	0	0	0	0	0	0	0	0	0	0	0	0	0	0	0	0	0	0	0	0	0
LADK01000833	695	64.3165	100	0	0	0	0	0	0	0	0	0	0	0	0	0	0	0	0	0	0	0	0	0	0	0	0	0	0	0	0	0	0	0	0	0
LADK01001756	417	67.6259	100	0	0	0	0	0	0	0	0	0	0	0	0	0	0	0	0	0	0	0	0	0	0	0	0	0	0	0	0	0	0	0	0	0
LADK01001818	201	34.3284	100	0	0	0	0	0	0	0	0	0	0	0	0	0	0	0	0	0	0	0	0	0	0	0	0	0	0	0	0	0	0	0	0	0
LADK01007042	238	68.9076	100	0	0	0	0	0	0	0	0	0	0	0	0	0	0	0	0	0	0	0	0	0	0	0	0	0	0	0	0	0	0	0	0	0
LADK01006072	241	43.1535	100	0	0	0	0	0	0	0	0	0	0	0	0	0	0	0	0	0	0	0	0	0	0	0	0	0	0	0	0	0	0	0	0	0
LADK01004968	203	68.9655	100	0	0	0	0	0	0	0	0	0	0	0	0	0	0	0	0	0	0	0	0	0	0	0	0	0	0	0	0	0	0	0	0	0
LADK01006426	443	67.4944	100	0	0	0	0	0	0	0	0	0	0	0	0	0	0	0	0	0	0	0	0	0	0	0	0	0	0	0	0	0	0	0	0	0
LADK01001730	231	73.5931	100	0	0	0	0	0	0	0	0	0	0	0	0	0	0	0	0	0	0	0	0	0	0	0	0	0	0	0	0	0	0	0	0	0
LADK01001996	866	60.8545	100	0	0	0	0	0	0	0	0	0	0	0	0	0	0	0	0	0	0	0	0	0	0	0	0	0	0	0	0	0	0	0	0	0
LADK01002531	467	64.8822	100	0	0	0	0	0	0	0	0	0	0	0	0	0	0	0	0	0	0	0	0	0	0	0	0	0	0	0	0	0	0	0	0	0
LADK01005318	225	62.2222	100	0	0	0	0	0	0	0	0	0	0	0	0	0	0	0	0	0	0	0	0	0	0	0	0	0	0	0	0	0	0	0	0	0
LADK01003971	245	66.5306	100	0	0	0	0	0	0	0	0	0	0	0	0	0	0	0	0	0	0	0	0	0	0	0	0	0	0	0	0	0	0	0	0	0
LADK01004050	220	62.2727	100	0	0	0	0	0	0	0	0	0	0	0	0	0	0	0	0	0	0	0	0	0	0	0	0	0	0	0	0	0	0	0	0	0
LADK01004400	534	66.4794	100	0	0	0	0	0	0	0	0	0	0	0	0	0	0	0	0	0	0	0	0	0	0	0	0	0	0	0	0	0	0	0	0	0
LADK01003821	217	66.3594	100	0	0	0	0	0	0	0	0	0	0	0	0	0	0	0	0	0	0	0	0	0	0	0	0	0	0	0	0	0	0	0	0	0
LADK01007941	1174	64.3952	100	0	0	0	0	0	0	0	0	0	0	0	0	0	0	0	0	0	0	0	0	0	0	0	0	0	0	0	0	0	0	0	0	0
LADK01007526	238	53.3613	100	0	0	0	0	0	0	0	0	0	0	0	0	0	0	0	0	0	0	0	0	0	0	0	0	0	0	0	0	0	0	0	0	0
LADK01007552	241	66.805	100	0	0	0	0	0	0	0	0	0	0	0	0	0	0	0	0	0	0	0	0	0	0	0	0	0	0	0	0	0	0	0	0	0
LADK01004071	341	60.4106	100	0	0	0	0	0	0	0	0	0	0	0	0	0	0	0	0	0	0	0	0	0	0	0	0	0	0	0	0	0	0	0	0	0
LADK01007153	219	64.8402	100	0	0	0	0	0	0	0	0	0	0	0	0	0	0	0	0	0	0	0	0	0	0	0	0	0	0	0	0	0	0	0	0	0
LADK01005424	234	64.5299	100	0	0	0	0	0	0	0	0	0	0	0	0	0	0	0	0	0	0	0	0	0	0	0	0	0	0	0	0	0	0	0	0	0
LADK01007401	307	63.1922	100	0	0	0	0	0	0	0	0	0	0	0	0	0	0	0	0	0	0	0	0	0	0	0	0	0	0	0	0	0	0	0	0	0
LADK01005893	551	63.8838	100	0	0	0	0	0	0	0	0	0	0	0	0	0	0	0	0	0	0	0	0	0	0	0	0	0	0	0	0	0	0	0	0	0
LADK01003884	231	67.0996	100	0	0	0	0	0	0	0	0	0	0	0	0	0	0	0	0	0	0	0	0	0	0	0	0	0	0	0	0	0	0	0	0	0
LADK01001286	241	60.5809	100	0	0	0	0	0	0	0	0	0	0	0	0	0	0	0	0	0	0	0	0	0	0	0	0	0	0	0	0	0	0	0	0	0
LADK01002090	445	68.5393	100	0	0	0	0	0	0	0	0	0	0	0	0	0	0	0	0	0	0	0	0	0	0	0	0	0	0	0	0	0	0	0	0	0
LADK01005951	221	65.1584	100	0	0	0	0	0	0	0	0	0	0	0	0	0	0	0	0	0	0	0	0	0	0	0	0	0	0	0	0	0	0	0	0	0
LADK01004134	779	62.9012	100	0	0	0	0	0	0	0	0	0	0	0	0	0	0	0	0	0	0	0	0	0	0	0	0	0	0	0	0	0	0	0	0	0
LADK01007387	347	62.2478	100	0	0	0	0	0	0	0	0	0	0	0	0	0	0	0	0	0	0	0	0	0	0	0	0	0	0	0	0	0	0	0	0	0
LADK01007432	246	66.2602	100	0	0	0	0	0	0	0	0	0	0	0	0	0	0	0	0	0	0	0	0	0	0	0	0	0	0	0	0	0	0	0	0	0
LADK01004751	233	61.3734	100	0	0	0	0	0	0	0	0	0	0	0	0	0	0	0	0	0	0	0	0	0	0	0	0	0	0	0	0	0	0	0	0	0
LADK01001558	222	65.3153	100	0	0	0	0	0	0	0	0	0	0	0	0	0	0	0	0	0	0	0	0	0	0	0	0	0	0	0	0	0	0	0	0	0
LADK01004973	359	67.1309	100	0	0	0	0	0	0	0	0	0	0	0	0	0	0	0	0	0	0	0	0	0	0	0	0	0	0	0	0	0	0	0	0	0
LADK01008228	832	62.9808	100	0	0	0	0	0	0	0	0	0	0	0	0	0	0	0	0	0	0	0	0	0	0	0	0	0	0	0	0	0	0	0	0	0
LADK01007196	328	65.2439	100	0	0	0	0	0	0	0	0	0	0	0	0	0	0	0	0	0	0	0	0	0	0	0	0	0	0	0	0	0	0	0	0	0
LADK01004594	211	63.981	100	0	0	0	0	0	0	0	0	0	0	0	0	0	0	0	0	0	0	0	0	0	0	0	0	0	0	0	0	0	0	0	0	0
LADK01003334	336	62.7976	100	0	0	0	0	0	0	0	0	0	0	0	0	0	0	0	0	0	0	0	0	0	0	0	0	0	0	0	0	0	0	0	0	0
LADK01005430	202	66.8317	100	0	0	0	0	0	0	0	0	0	0	0	0	0	0	0	0	0	0	0	0	0	0	0	0	0	0	0	0	0	0	0	0	0
LADK01004101	221	64.7059	100	0	0	0	0	0	0	0	0	0	0	0	0	0	0	0	0	0	0	0	0	0	0	0	0	0	0	0	0	0	0	0	0	0
LADK01004195	410	62.6829	100	0	0	0	0	0	0	0	0	0	0	0	0	0	0	0	0	0	0	0	0	0	0	0	0	0	0	0	0	0	0	0	0	0
LADK01000754	665	64.9624	100	0	0	0	0	0	0	0	0	0	0	0	0	0	0	0	0	0	0	0	0	0	0	0	0	0	0	0	0	0	0	0	0	0
LADK01007689	228	61.8421	100	0	0	0	0	0	0	0	0	0	0	0	0	0	0	0	0	0	0	0	0	0	0	0	0	0	0	0	0	0	0	0	0	0
LADK01005355	223	66.3677	100	0	0	0	0	0	0	0	0	0	0	0	0	0	0	0	0	0	0	0	0	0	0	0	0	0	0	0	0	0	0	0	0	0
LADK01007259	242	63.6364	100	0	0	0	0	0	0	0	0	0	0	0	0	0	0	0	0	0	0	0	0	0	0	0	0	0	0	0	0	0	0	0	0	0
LADK01006768	233	62.2318	100	0	0	0	0	0	0	0	0	0	0	0	0	0	0	0	0	0	0	0	0	0	0	0	0	0	0	0	0	0	0	0	0	0
LADK01004796	204	61.2745	100	0	0	0	0	0	0	0	0	0	0	0	0	0	0	0	0	0	0	0	0	0	0	0	0	0	0	0	0	0	0	0	0	0
LADK01006567	200	56.5	100	0	0	0	0	0	0	0	0	0	0	0	0	0	0	0	0	0	0	0	0	0	0	0	0	0	0	0	0	0	0	0	0	0
LADK01005065	246	63.0081	100	0	0	0	0	0	0	0	0	0	0	0	0	0	0	0	0	0	0	0	0	0	0	0	0	0	0	0	0	0	0	0	0	0
LADK01007892	754	62.8647	100	0	0	0	0	0	0	0	0	0	0	0	0	0	0	0	0	0	0	0	0	0	0	0	0	0	0	0	0	0	0	0	0	0
LADK01003347	485	63.7113	100	0	0	0	0	0	0	0	0	0	0	0	0	0	0	0	0	0	0	0	0	0	0	0	0	0	0	0	0	0	0	0	0	0
LADK01007278	234	63.2479	100	0	0	0	0	0	0	0	0	0	0	0	0	0	0	0	0	0	0	0	0	0	0	0	0	0	0	0	0	0	0	0	0	0
LADK01007755	316	61.3924	100	0	0	0	0	0	0	0	0	0	0	0	0	0	0	0	0	0	0	0	0	0	0	0	0	0	0	0	0	0	0	0	0	0
LADK01003886	231	65.368	100	0	0	0	0	0	0	0	0	0	0	0	0	0	0	0	0	0	0	0	0	0	0	0	0	0	0	0	0	0	0	0	0	0
LADK01006993	236	60.1695	100	0	0	0	0	0	0	0	0	0	0	0	0	0	0	0	0	0	0	0	0	0	0	0	0	0	0	0	0	0	0	0	0	0
LADK01001158	1204	66.113	100	0	0	0	0	0	0	0	0	0	0	0	0	0	0	0	0	0	0	0	0	0	0	0	0	0	0	0	0	0	0	0	0	0
LADK01005481	231	61.9048	100	0	0	0	0	0	0	0	0	0	0	0	0	0	0	0	0	0	0	0	0	0	0	0	0	0	0	0	0	0	0	0	0	0
LADK01005136	360	66.9444	100	0	0	0	0	0	0	0	0	0	0	0	0	0	0	0	0	0	0	0	0	0	0	0	0	0	0	0	0	0	0	0	0	0
LADK01002599	439	61.7312	100	0	0	0	0	0	0	0	0	0	0	0	0	0	0	0	0	0	0	0	0	0	0	0	0	0	0	0	0	0	0	0	0	0
LADK01006563	429	59.9068	100	0	0	0	0	0	0	0	0	0	0	0	0	0	0	0	0	0	0	0	0	0	0	0	0	0	0	0	0	0	0	0	0	0
LADK01006969	241	58.0913	100	0	0	0	0	0	0	0	0	0	0	0	0	0	0	0	0	0	0	0	0	0	0	0	0	0	0	0	0	0	0	0	0	0
LADK01006135	290	66.2069	100	0	0	0	0	0	0	0	0	0	0	0	0	0	0	0	0	0	0	0	0	0	0	0	0	0	0	0	0	0	0	0	0	0
LADK01006390	240	64.1667	100	0	0	0	0	0	0	0	0	0	0	0	0	0	0	0	0	0	0	0	0	0	0	0	0	0	0	0	0	0	0	0	0	0
LADK01006001	234	61.1111	100	0	0	0	0	0	0	0	0	0	0	0	0	0	0	0	0	0	0	0	0	0	0	0	0	0	0	0	0	0	0	0	0	0
LADK01003879	241	61.4108	100	0	0	0	0	0	0	0	0	0	0	0	0	0	0	0	0	0	0	0	0	0	0	0	0	0	0	0	0	0	0	0	0	0
LADK01002247	573	58.1152	100	0	0	0	0	0	0	0	0	0	0	0	0	0	0	0	0	0	0	0	0	0	0	0	0	0	0	0	0	0	0	0	0	0
LADK01006194	208	54.8077	100	0	0	0	0	0	0	0	0	0	0	0	0	0	0	0	0	0	0	0	0	0	0	0	0	0	0	0	0	0	0	0	0	0
LADK01003871	388	64.6907	100	0	0	0	0	0	0	0	0	0	0	0	0	0	0	0	0	0	0	0	0	0	0	0	0	0	0	0	0	0	0	0	0	0
LADK01000647	480	64.5833	100	0	0	0	0	0	0	0	0	0	0	0	0	0	0	0	0	0	0	0	0	0	0	0	0	0	0	0	0	0	0	0	0	0
LADK01007454	244	61.8852	100	0	0	0	0	0	0	0	0	0	0	0	0	0	0	0	0	0	0	0	0	0	0	0	0	0	0	0	0	0	0	0	0	0
LADK01000458	479	65.3445	100	0	0	0	0	0	0	0	0	0	0	0	0	0	0	0	0	0	0	0	0	0	0	0	0	0	0	0	0	0	0	0	0	0
LADK01006501	217	58.9862	100	0	0	0	0	0	0	0	0	0	0	0	0	0	0	0	0	0	0	0	0	0	0	0	0	0	0	0	0	0	0	0	0	0
LADK01004211	840	62.0238	100	0	0	0	0	0	0	0	0	0	0	0	0	0	0	0	0	0	0	0	0	0	0	0	0	0	0	0	0	0	0	0	0	0
LADK01002581	227	60.793	100	0	0	0	0	0	0	0	0	0	0	0	0	0	0	0	0	0	0	0	0	0	0	0	0	0	0	0	0	0	0	0	0	0
LADK01003750	200	65.5	100	0	0	0	0	0	0	0	0	0	0	0	0	0	0	0	0	0	0	0	0	0	0	0	0	0	0	0	0	0	0	0	0	0
LADK01000844	218	71.1009	100	0	0	0	0	0	0	0	0	0	0	0	0	0	0	0	0	0	0	0	0	0	0	0	0	0	0	0	0	0	0	0	0	0
LADK01006309	365	70.6849	100	0	0	0	0	0	0	0	0	0	0	0	0	0	0	0	0	0	0	0	0	0	0	0	0	0	0	0	0	0	0	0	0	0
LADK01007827	590	67.1186	100	0	0	0	0	0	0	0	0	0	0	0	0	0	0	0	0	0	0	0	0	0	0	0	0	0	0	0	0	0	0	0	0	0
LADK01000948	231	61.039	100	0	0	0	0	0	0	0	0	0	0	0	0	0	0	0	0	0	0	0	0	0	0	0	0	0	0	0	0	0	0	0	0	0
LADK01004517	547	69.1042	100	0	0	0	0	0	0	0	0	0	0	0	0	0	0	0	0	0	0	0	0	0	0	0	0	0	0	0	0	0	0	0	0	0
LADK01002063	652	62.2699	100	0	0	0	0	0	0	0	0	0	0	0	0	0	0	0	0	0	0	0	0	0	0	0	0	0	0	0	0	0	0	0	0	0
LADK01005564	233	66.5236	100	0	0	0	0	0	0	0	0	0	0	0	0	0	0	0	0	0	0	0	0	0	0	0	0	0	0	0	0	0	0	0	0	0
LADK01002793	217	65.8986	100	0	0	0	0	0	0	0	0	0	0	0	0	0	0	0	0	0	0	0	0	0	0	0	0	0	0	0	0	0	0	0	0	0
LADK01000902	311	43.0868	100	0	0	0	0	0	0	0	0	0	0	0	0	0	0	0	0	0	0	0	0	0	0	0	0	0	0	0	0	0	0	0	0	0
LADK01002966	535	61.6822	100	0	0	0	0	0	0	0	0	0	0	0	0	0	0	0	0	0	0	0	0	0	0	0	0	0	0	0	0	0	0	0	0	0
LADK01002251	210	54.2857	100	0	0	0	0	0	0	0	0	0	0	0	0	0	0	0	0	0	0	0	0	0	0	0	0	0	0	0	0	0	0	0	0	0
LADK01004167	260	63.4615	100	0	0	0	0	0	0	0	0	0	0	0	0	0	0	0	0	0	0	0	0	0	0	0	0	0	0	0	0	0	0	0	0	0
LADK01004712	357	65.5462	100	0	0	0	0	0	0	0	0	0	0	0	0	0	0	0	0	0	0	0	0	0	0	0	0	0	0	0	0	0	0	0	0	0
LADK01003360	241	63.4855	100	0	0	0	0	0	0	0	0	0	0	0	0	0	0	0	0	0	0	0	0	0	0	0	0	0	0	0	0	0	0	0	0	0
LADK01007266	205	67.8049	100	0	0	0	0	0	0	0	0	0	0	0	0	0	0	0	0	0	0	0	0	0	0	0	0	0	0	0	0	0	0	0	0	0
LADK01005520	226	66.8142	100	0	0	0	0	0	0	0	0	0	0	0	0	0	0	0	0	0	0	0	0	0	0	0	0	0	0	0	0	0	0	0	0	0
LADK01005899	209	68.4211	100	0	0	0	0	0	0	0	0	0	0	0	0	0	0	0	0	0	0	0	0	0	0	0	0	0	0	0	0	0	0	0	0	0
LADK01002083	367	64.8501	100	0	0	0	0	0	0	0	0	0	0	0	0	0	0	0	0	0	0	0	0	0	0	0	0	0	0	0	0	0	0	0	0	0
LADK01007379	226	67.2566	100	0	0	0	0	0	0	0	0	0	0	0	0	0	0	0	0	0	0	0	0	0	0	0	0	0	0	0	0	0	0	0	0	0
LADK01003584	416	59.1346	100	0	0	0	0	0	0	0	0	0	0	0	0	0	0	0	0	0	0	0	0	0	0	0	0	0	0	0	0	0	0	0	0	0
LADK01005415	232	57.3276	100	0	0	0	0	0	0	0	0	0	0	0	0	0	0	0	0	0	0	0	0	0	0	0	0	0	0	0	0	0	0	0	0	0
LADK01004664	241	59.3361	100	0	0	0	0	0	0	0	0	0	0	0	0	0	0	0	0	0	0	0	0	0	0	0	0	0	0	0	0	0	0	0	0	0
LADK01005173	213	64.3192	100	0	0	0	0	0	0	0	0	0	0	0	0	0	0	0	0	0	0	0	0	0	0	0	0	0	0	0	0	0	0	0	0	0
LADK01006235	240	52.9167	100	0	0	0	0	0	0	0	0	0	0	0	0	0	0	0	0	0	0	0	0	0	0	0	0	0	0	0	0	0	0	0	0	0
LADK01003615	332	55.4217	100	0	0	0	0	0	0	0	0	0	0	0	0	0	0	0	0	0	0	0	0	0	0	0	0	0	0	0	0	0	0	0	0	0
LADK01007016	225	69.3333	100	0	0	0	0	0	0	0	0	0	0	0	0	0	0	0	0	0	0	0	0	0	0	0	0	0	0	0	0	0	0	0	0	0
LADK01007371	239	61.0879	100	0	0	0	0	0	0	0	0	0	0	0	0	0	0	0	0	0	0	0	0	0	0	0	0	0	0	0	0	0	0	0	0	0
LADK01002584	783	63.3461	100	0	0	0	0	0	0	0	0	0	0	0	0	0	0	0	0	0	0	0	0	0	0	0	0	0	0	0	0	0	0	0	0	0
LADK01000963	1314	59.6651	100	0	0	0	0	0	0	0	0	0	0	0	0	0	0	0	0	0	0	0	0	0	0	0	0	0	0	0	0	0	0	0	0	0
LADK01003060	794	67.3804	100	0	0	0	0	0	0	0	0	0	0	0	0	0	0	0	0	0	0	0	0	0	0	0	0	0	0	0	0	0	0	0	0	0
LADK01002429	865	60.578	100	0	0	0	0	0	0	0	0	0	0	0	0	0	0	0	0	0	0	0	0	0	0	0	0	0	0	0	0	0	0	0	0	0
LADK01003267	552	65.942	100	0	0	0	0	0	0	0	0	0	0	0	0	0	0	0	0	0	0	0	0	0	0	0	0	0	0	0	0	0	0	0	0	0
LADK01006764	232	65.0862	100	0	0	0	0	0	0	0	0	0	0	0	0	0	0	0	0	0	0	0	0	0	0	0	0	0	0	0	0	0	0	0	0	0
LADK01002183	577	66.0312	100	0	0	0	0	0	0	0	0	0	0	0	0	0	0	0	0	0	0	0	0	0	0	0	0	0	0	0	0	0	0	0	0	0
LADK01002312	710	59.4366	100	0	0	0	0	0	0	0	0	0	0	0	0	0	0	0	0	0	0	0	0	0	0	0	0	0	0	0	0	0	0	0	0	0
LADK01004337	203	69.4581	100	0	0	0	0	0	0	0	0	0	0	0	0	0	0	0	0	0	0	0	0	0	0	0	0	0	0	0	0	0	0	0	0	0
LADK01007681	241	56.8465	100	0	0	0	0	0	0	0	0	0	0	0	0	0	0	0	0	0	0	0	0	0	0	0	0	0	0	0	0	0	0	0	0	0
LADK01004863	416	62.7404	100	0	0	0	0	0	0	0	0	0	0	0	0	0	0	0	0	0	0	0	0	0	0	0	0	0	0	0	0	0	0	0	0	0
LADK01001272	220	59.5455	100	0	0	0	0	0	0	0	0	0	0	0	0	0	0	0	0	0	0	0	0	0	0	0	0	0	0	0	0	0	0	0	0	0
LADK01000863	396	68.4343	100	0	0	0	0	0	0	0	0	0	0	0	0	0	0	0	0	0	0	0	0	0	0	0	0	0	0	0	0	0	0	0	0	0
LADK01004223	555	59.2793	100	0	0	0	0	0	0	0	0	0	0	0	0	0	0	0	0	0	0	0	0	0	0	0	0	0	0	0	0	0	0	0	0	0
LADK01002886	408	62.9902	100	0	0	0	0	0	0	0	0	0	0	0	0	0	0	0	0	0	0	0	0	0	0	0	0	0	0	0	0	0	0	0	0	0
LADK01004855	367	64.3052	100	0	0	0	0	0	0	0	0	0	0	0	0	0	0	0	0	0	0	0	0	0	0	0	0	0	0	0	0	0	0	0	0	0
LADK01002892	619	66.0743	100	0	0	0	0	0	0	0	0	0	0	0	0	0	0	0	0	0	0	0	0	0	0	0	0	0	0	0	0	0	0	0	0	0
LADK01003364	385	63.8961	100	0	0	0	0	0	0	0	0	0	0	0	0	0	0	0	0	0	0	0	0	0	0	0	0	0	0	0	0	0	0	0	0	0
LADK01003070	983	61.2411	100	0	0	0	0	0	0	0	0	0	0	0	0	0	0	0	0	0	0	0	0	0	0	0	0	0	0	0	0	0	0	0	0	0
LADK01008102	353	62.0397	100	0	0	0	0	0	0	0	0	0	0	0	0	0	0	0	0	0	0	0	0	0	0	0	0	0	0	0	0	0	0	0	0	0
LADK01001479	1005	63.3831	100	0	0	0	0	0	0	0	0	0	0	0	0	0	0	0	0	0	0	0	0	0	0	0	0	0	0	0	0	0	0	0	0	0
LADK01007528	230	62.1739	100	0	0	0	0	0	0	0	0	0	0	0	0	0	0	0	0	0	0	0	0	0	0	0	0	0	0	0	0	0	0	0	0	0
LADK01005404	770	62.8571	100	0	0	0	0	0	0	0	0	0	0	0	0	0	0	0	0	0	0	0	0	0	0	0	0	0	0	0	0	0	0	0	0	0
LADK01003510	241	43.1535	100	0	0	0	0	0	0	0	0	0	0	0	0	0	0	0	0	0	0	0	0	0	0	0	0	0	0	0	0	0	0	0	0	0
LADK01002917	241	58.9212	100	0	0	0	0	0	0	0	0	0	0	0	0	0	0	0	0	0	0	0	0	0	0	0	0	0	0	0	0	0	0	0	0	0
LADK01003606	231	54.5455	100	0	0	0	0	0	0	0	0	0	0	0	0	0	0	0	0	0	0	0	0	0	0	0	0	0	0	0	0	0	0	0	0	0
LADK01003707	595	67.0588	100	0	0	0	0	0	0	0	0	0	0	0	0	0	0	0	0	0	0	0	0	0	0	0	0	0	0	0	0	0	0	0	0	0
LADK01005610	383	68.1462	100	0	0	0	0	0	0	0	0	0	0	0	0	0	0	0	0	0	0	0	0	0	0	0	0	0	0	0	0	0	0	0	0	0
LADK01004546	422	66.3507	100	0	0	0	0	0	0	0	0	0	0	0	0	0	0	0	0	0	0	0	0	0	0	0	0	0	0	0	0	0	0	0	0	0
LADK01005639	433	63.9723	100	0	0	0	0	0	0	0	0	0	0	0	0	0	0	0	0	0	0	0	0	0	0	0	0	0	0	0	0	0	0	0	0	0
LADK01005164	230	55.2174	100	0	0	0	0	0	0	0	0	0	0	0	0	0	0	0	0	0	0	0	0	0	0	0	0	0	0	0	0	0	0	0	0	0
LADK01006281	224	61.1607	100	0	0	0	0	0	0	0	0	0	0	0	0	0	0	0	0	0	0	0	0	0	0	0	0	0	0	0	0	0	0	0	0	0
LADK01004253	242	65.7025	100	0	0	0	0	0	0	0	0	0	0	0	0	0	0	0	0	0	0	0	0	0	0	0	0	0	0	0	0	0	0	0	0	0
LADK01001693	517	69.6325	100	0	0	0	0	0	0	0	0	0	0	0	0	0	0	0	0	0	0	0	0	0	0	0	0	0	0	0	0	0	0	0	0	0
LADK01001323	239	64.8536	100	0	0	0	0	0	0	0	0	0	0	0	0	0	0	0	0	0	0	0	0	0	0	0	0	0	0	0	0	0	0	0	0	0
LADK01008205	674	66.6172	100	0	0	0	0	0	0	0	0	0	0	0	0	0	0	0	0	0	0	0	0	0	0	0	0	0	0	0	0	0	0	0	0	0
LADK01005051	388	66.2371	100	0	0	0	0	0	0	0	0	0	0	0	0	0	0	0	0	0	0	0	0	0	0	0	0	0	0	0	0	0	0	0	0	0
LADK01004245	282	46.0993	100	0	0	0	0	0	0	0	0	0	0	0	0	0	0	0	0	0	0	0	0	0	0	0	0	0	0	0	0	0	0	0	0	0
LADK01006425	241	62.2407	100	0	0	0	0	0	0	0	0	0	0	0	0	0	0	0	0	0	0	0	0	0	0	0	0	0	0	0	0	0	0	0	0	0
LADK01003013	545	68.4404	100	0	0	0	0	0	0	0	0	0	0	0	0	0	0	0	0	0	0	0	0	0	0	0	0	0	0	0	0	0	0	0	0	0
LADK01007831	495	66.2626	100	0	0	0	0	0	0	0	0	0	0	0	0	0	0	0	0	0	0	0	0	0	0	0	0	0	0	0	0	0	0	0	0	0
LADK01002331	371	28.3019	100	0	0	0	0	0	0	0	0	0	0	0	0	0	0	0	0	0	0	0	0	0	0	0	0	0	0	0	0	0	0	0	0	0
LADK01006286	241	61.4108	100	0	0	0	0	0	0	0	0	0	0	0	0	0	0	0	0	0	0	0	0	0	0	0	0	0	0	0	0	0	0	0	0	0
LADK01007340	235	63.8298	100	0	0	0	0	0	0	0	0	0	0	0	0	0	0	0	0	0	0	0	0	0	0	0	0	0	0	0	0	0	0	0	0	0
LADK01003068	237	61.6034	100	0	0	0	0	0	0	0	0	0	0	0	0	0	0	0	0	0	0	0	0	0	0	0	0	0	0	0	0	0	0	0	0	0
LADK01001283	484	65.2893	100	0	0	0	0	0	0	0	0	0	0	0	0	0	0	0	0	0	0	0	0	0	0	0	0	0	0	0	0	0	0	0	0	0
LADK01005274	239	60.251	100	0	0	0	0	0	0	0	0	0	0	0	0	0	0	0	0	0	0	0	0	0	0	0	0	0	0	0	0	0	0	0	0	0
LADK01004892	268	64.9254	100	0	0	0	0	0	0	0	0	0	0	0	0	0	0	0	0	0	0	0	0	0	0	0	0	0	0	0	0	0	0	0	0	0
LADK01003691	404	66.5842	100	0	0	0	0	0	0	0	0	0	0	0	0	0	0	0	0	0	0	0	0	0	0	0	0	0	0	0	0	0	0	0	0	0
LADK01003526	270	70	100	0	0	0	0	0	0	0	0	0	0	0	0	0	0	0	0	0	0	0	0	0	0	0	0	0	0	0	0	0	0	0	0	0
LADK01003596	1241	64.7865	100	0	0	0	0	0	0	0	0	0	0	0	0	0	0	0	0	0	0	0	0	0	0	0	0	0	0	0	0	0	0	0	0	0
LADK01007265	274	67.8832	100	0	0	0	0	0	0	0	0	0	0	0	0	0	0	0	0	0	0	0	0	0	0	0	0	0	0	0	0	0	0	0	0	0
LADK01005926	460	70.6522	100	0	0	0	0	0	0	0	0	0	0	0	0	0	0	0	0	0	0	0	0	0	0	0	0	0	0	0	0	0	0	0	0	0
LADK01004165	631	60.6973	100	0	0	0	0	0	0	0	0	0	0	0	0	0	0	0	0	0	0	0	0	0	0	0	0	0	0	0	0	0	0	0	0	0
LADK01004835	557	65.8887	100	0	0	0	0	0	0	0	0	0	0	0	0	0	0	0	0	0	0	0	0	0	0	0	0	0	0	0	0	0	0	0	0	0
LADK01005187	240	66.6667	100	0	0	0	0	0	0	0	0	0	0	0	0	0	0	0	0	0	0	0	0	0	0	0	0	0	0	0	0	0	0	0	0	0
LADK01004616	241	65.1452	100	0	0	0	0	0	0	0	0	0	0	0	0	0	0	0	0	0	0	0	0	0	0	0	0	0	0	0	0	0	0	0	0	0
LADK01007318	241	63.0705	100	0	0	0	0	0	0	0	0	0	0	0	0	0	0	0	0	0	0	0	0	0	0	0	0	0	0	0	0	0	0	0	0	0
LADK01007436	245	65.7143	100	0	0	0	0	0	0	0	0	0	0	0	0	0	0	0	0	0	0	0	0	0	0	0	0	0	0	0	0	0	0	0	0	0
LADK01007496	244	54.918	100	0	0	0	0	0	0	0	0	0	0	0	0	0	0	0	0	0	0	0	0	0	0	0	0	0	0	0	0	0	0	0	0	0
LADK01005796	230	59.1304	100	0	0	0	0	0	0	0	0	0	0	0	0	0	0	0	0	0	0	0	0	0	0	0	0	0	0	0	0	0	0	0	0	0
LADK01003059	332	64.4578	100	0	0	0	0	0	0	0	0	0	0	0	0	0	0	0	0	0	0	0	0	0	0	0	0	0	0	0	0	0	0	0	0	0
LADK01008021	353	59.2068	100	0	0	0	0	0	0	0	0	0	0	0	0	0	0	0	0	0	0	0	0	0	0	0	0	0	0	0	0	0	0	0	0	0
LADK01006983	217	64.0553	100	0	0	0	0	0	0	0	0	0	0	0	0	0	0	0	0	0	0	0	0	0	0	0	0	0	0	0	0	0	0	0	0	0
LADK01002291	237	67.0886	100	0	0	0	0	0	0	0	0	0	0	0	0	0	0	0	0	0	0	0	0	0	0	0	0	0	0	0	0	0	0	0	0	0
LADK01003279	237	59.4937	100	0	0	0	0	0	0	0	0	0	0	0	0	0	0	0	0	0	0	0	0	0	0	0	0	0	0	0	0	0	0	0	0	0
LADK01004268	466	66.0944	100	0	0	0	0	0	0	0	0	0	0	0	0	0	0	0	0	0	0	0	0	0	0	0	0	0	0	0	0	0	0	0	0	0
LADK01003542	241	64.7303	100	0	0	0	0	0	0	0	0	0	0	0	0	0	0	0	0	0	0	0	0	0	0	0	0	0	0	0	0	0	0	0	0	0
LADK01005936	318	63.522	100	0	0	0	0	0	0	0	0	0	0	0	0	0	0	0	0	0	0	0	0	0	0	0	0	0	0	0	0	0	0	0	0	0
LADK01006843	241	59.3361	100	0	0	0	0	0	0	0	0	0	0	0	0	0	0	0	0	0	0	0	0	0	0	0	0	0	0	0	0	0	0	0	0	0
LADK01001021	376	70.2128	100	0	0	0	0	0	0	0	0	0	0	0	0	0	0	0	0	0	0	0	0	0	0	0	0	0	0	0	0	0	0	0	0	0
LADK01007749	241	43.1535	100	0	0	0	0	0	0	0	0	0	0	0	0	0	0	0	0	0	0	0	0	0	0	0	0	0	0	0	0	0	0	0	0	0
LADK01001343	221	71.0407	100	0	0	0	0	0	0	0	0	0	0	0	0	0	0	0	0	0	0	0	0	0	0	0	0	0	0	0	0	0	0	0	0	0
LADK01002225	1447	61.7139	100	0	0	0	0	0	0	0	0	0	0	0	0	0	0	0	0	0	0	0	0	0	0	0	0	0	0	0	0	0	0	0	0	0
LADK01003881	220	73.1818	100	0	0	0	0	0	0	0	0	0	0	0	0	0	0	0	0	0	0	0	0	0	0	0	0	0	0	0	0	0	0	0	0	0
LADK01000565	311	66.5595	100	0	0	0	0	0	0	0	0	0	0	0	0	0	0	0	0	0	0	0	0	0	0	0	0	0	0	0	0	0	0	0	0	0
LADK01001645	218	64.2202	100	0	0	0	0	0	0	0	0	0	0	0	0	0	0	0	0	0	0	0	0	0	0	0	0	0	0	0	0	0	0	0	0	0
LADK01003239	536	65.1119	100	0	0	0	0	0	0	0	0	0	0	0	0	0	0	0	0	0	0	0	0	0	0	0	0	0	0	0	0	0	0	0	0	0
LADK01005784	370	67.8378	100	0	0	0	0	0	0	0	0	0	0	0	0	0	0	0	0	0	0	0	0	0	0	0	0	0	0	0	0	0	0	0	0	0
LADK01005979	249	75.9036	100	0	0	0	0	0	0	0	0	0	0	0	0	0	0	0	0	0	0	0	0	0	0	0	0	0	0	0	0	0	0	0	0	0
LADK01006456	226	62.8319	100	0	0	0	0	0	0	0	0	0	0	0	0	0	0	0	0	0	0	0	0	0	0	0	0	0	0	0	0	0	0	0	0	0
LADK01007612	572	65.2098	100	0	0	0	0	0	0	0	0	0	0	0	0	0	0	0	0	0	0	0	0	0	0	0	0	0	0	0	0	0	0	0	0	0
LADK01000709	332	66.2651	100	0	0	0	0	0	0	0	0	0	0	0	0	0	0	0	0	0	0	0	0	0	0	0	0	0	0	0	0	0	0	0	0	0
LADK01001754	354	67.7966	100	0	0	0	0	0	0	0	0	0	0	0	0	0	0	0	0	0	0	0	0	0	0	0	0	0	0	0	0	0	0	0	0	0
LADK01007930	873	61.1684	100	0	0	0	0	0	0	0	0	0	0	0	0	0	0	0	0	0	0	0	0	0	0	0	0	0	0	0	0	0	0	0	0	0
LADK01001247	436	69.0367	100	0	0	0	0	0	0	0	0	0	0	0	0	0	0	0	0	0	0	0	0	0	0	0	0	0	0	0	0	0	0	0	0	0
LADK01005420	231	63.2035	100	0	0	0	0	0	0	0	0	0	0	0	0	0	0	0	0	0	0	0	0	0	0	0	0	0	0	0	0	0	0	0	0	0
LADK01007450	241	61.8257	100	0	0	0	0	0	0	0	0	0	0	0	0	0	0	0	0	0	0	0	0	0	0	0	0	0	0	0	0	0	0	0	0	0
LADK01002325	813	69.3727	100	0	0	0	0	0	0	0	0	0	0	0	0	0	0	0	0	0	0	0	0	0	0	0	0	0	0	0	0	0	0	0	0	0
LADK01007210	214	66.3551	100	0	0	0	0	0	0	0	0	0	0	0	0	0	0	0	0	0	0	0	0	0	0	0	0	0	0	0	0	0	0	0	0	0
LADK01007769	241	61.4108	100	0	0	0	0	0	0	0	0	0	0	0	0	0	0	0	0	0	0	0	0	0	0	0	0	0	0	0	0	0	0	0	0	0
LADK01003439	373	67.5603	100	0	0	0	0	0	0	0	0	0	0	0	0	0	0	0	0	0	0	0	0	0	0	0	0	0	0	0	0	0	0	0	0	0
LADK01002744	201	63.1841	100	0	0	0	0	0	0	0	0	0	0	0	0	0	0	0	0	0	0	0	0	0	0	0	0	0	0	0	0	0	0	0	0	0
LADK01002930	219	71.2329	100	0	0	0	0	0	0	0	0	0	0	0	0	0	0	0	0	0	0	0	0	0	0	0	0	0	0	0	0	0	0	0	0	0
LADK01000943	470	59.7872	100	0	0	0	0	0	0	0	0	0	0	0	0	0	0	0	0	0	0	0	0	0	0	0	0	0	0	0	0	0	0	0	0	0
LADK01004537	207	62.3188	100	0	0	0	0	0	0	0	0	0	0	0	0	0	0	0	0	0	0	0	0	0	0	0	0	0	0	0	0	0	0	0	0	0
LADK01004431	489	62.1677	100	0	0	0	0	0	0	0	0	0	0	0	0	0	0	0	0	0	0	0	0	0	0	0	0	0	0	0	0	0	0	0	0	0
LADK01007089	236	64.8305	100	0	0	0	0	0	0	0	0	0	0	0	0	0	0	0	0	0	0	0	0	0	0	0	0	0	0	0	0	0	0	0	0	0
LADK01001658	238	53.3613	100	0	0	0	0	0	0	0	0	0	0	0	0	0	0	0	0	0	0	0	0	0	0	0	0	0	0	0	0	0	0	0	0	0
LADK01006898	241	62.6556	100	0	0	0	0	0	0	0	0	0	0	0	0	0	0	0	0	0	0	0	0	0	0	0	0	0	0	0	0	0	0	0	0	0
LADK01001680	251	65.7371	100	0	0	0	0	0	0	0	0	0	0	0	0	0	0	0	0	0	0	0	0	0	0	0	0	0	0	0	0	0	0	0	0	0
LADK01005763	237	66.2447	100	0	0	0	0	0	0	0	0	0	0	0	0	0	0	0	0	0	0	0	0	0	0	0	0	0	0	0	0	0	0	0	0	0
LADK01005297	427	63.2319	100	0	0	0	0	0	0	0	0	0	0	0	0	0	0	0	0	0	0	0	0	0	0	0	0	0	0	0	0	0	0	0	0	0
LADK01000701	574	63.9373	100	0	0	0	0	0	0	0	0	0	0	0	0	0	0	0	0	0	0	0	0	0	0	0	0	0	0	0	0	0	0	0	0	0
LADK01004085	630	65.0794	100	0	0	0	0	0	0	0	0	0	0	0	0	0	0	0	0	0	0	0	0	0	0	0	0	0	0	0	0	0	0	0	0	0
LADK01003318	232	66.3793	100	0	0	0	0	0	0	0	0	0	0	0	0	0	0	0	0	0	0	0	0	0	0	0	0	0	0	0	0	0	0	0	0	0
LADK01006517	216	68.9815	100	0	0	0	0	0	0	0	0	0	0	0	0	0	0	0	0	0	0	0	0	0	0	0	0	0	0	0	0	0	0	0	0	0
LADK01001958	363	65.0138	100	0	0	0	0	0	0	0	0	0	0	0	0	0	0	0	0	0	0	0	0	0	0	0	0	0	0	0	0	0	0	0	0	0
LADK01005101	404	63.6139	100	0	0	0	0	0	0	0	0	0	0	0	0	0	0	0	0	0	0	0	0	0	0	0	0	0	0	0	0	0	0	0	0	0
LADK01006538	232	66.8103	100	0	0	0	0	0	0	0	0	0	0	0	0	0	0	0	0	0	0	0	0	0	0	0	0	0	0	0	0	0	0	0	0	0
LADK01002399	238	63.8655	100	0	0	0	0	0	0	0	0	0	0	0	0	0	0	0	0	0	0	0	0	0	0	0	0	0	0	0	0	0	0	0	0	0
LADK01001261	375	60.2667	100	0	0	0	0	0	0	0	0	0	0	0	0	0	0	0	0	0	0	0	0	0	0	0	0	0	0	0	0	0	0	0	0	0
LADK01005139	318	65.0943	100	0	0	0	0	0	0	0	0	0	0	0	0	0	0	0	0	0	0	0	0	0	0	0	0	0	0	0	0	0	0	0	0	0
LADK01007834	751	63.1158	100	0	0	0	0	0	0	0	0	0	0	0	0	0	0	0	0	0	0	0	0	0	0	0	0	0	0	0	0	0	0	0	0	0
LADK01002041	210	65.7143	100	0	0	0	0	0	0	0	0	0	0	0	0	0	0	0	0	0	0	0	0	0	0	0	0	0	0	0	0	0	0	0	0	0
LADK01007870	397	64.7355	100	0	0	0	0	0	0	0	0	0	0	0	0	0	0	0	0	0	0	0	0	0	0	0	0	0	0	0	0	0	0	0	0	0
LADK01002979	652	63.1902	100	0	0	0	0	0	0	0	0	0	0	0	0	0	0	0	0	0	0	0	0	0	0	0	0	0	0	0	0	0	0	0	0	0
LADK01001433	346	60.9827	100	0	0	0	0	0	0	0	0	0	0	0	0	0	0	0	0	0	0	0	0	0	0	0	0	0	0	0	0	0	0	0	0	0
LADK01005235	865	60.4624	100	0	0	0	0	0	0	0	0	0	0	0	0	0	0	0	0	0	0	0	0	0	0	0	0	0	0	0	0	0	0	0	0	0
LADK01005011	241	71.3693	100	0	0	0	0	0	0	0	0	0	0	0	0	0	0	0	0	0	0	0	0	0	0	0	0	0	0	0	0	0	0	0	0	0
LADK01002404	237	57.384	100	0	0	0	0	0	0	0	0	0	0	0	0	0	0	0	0	0	0	0	0	0	0	0	0	0	0	0	0	0	0	0	0	0
LADK01004845	620	66.9355	100	0	0	0	0	0	0	0	0	0	0	0	0	0	0	0	0	0	0	0	0	0	0	0	0	0	0	0	0	0	0	0	0	0
LADK01001640	458	59.607	100	0	0	0	0	0	0	0	0	0	0	0	0	0	0	0	0	0	0	0	0	0	0	0	0	0	0	0	0	0	0	0	0	0
LADK01000755	654	63.9144	100	0	0	0	0	0	0	0	0	0	0	0	0	0	0	0	0	0	0	0	0	0	0	0	0	0	0	0	0	0	0	0	0	0
LADK01005196	241	65.1452	100	0	0	0	0	0	0	0	0	0	0	0	0	0	0	0	0	0	0	0	0	0	0	0	0	0	0	0	0	0	0	0	0	0
LADK01006293	371	67.1159	100	0	0	0	0	0	0	0	0	0	0	0	0	0	0	0	0	0	0	0	0	0	0	0	0	0	0	0	0	0	0	0	0	0
LADK01005357	238	64.7059	100	0	0	0	0	0	0	0	0	0	0	0	0	0	0	0	0	0	0	0	0	0	0	0	0	0	0	0	0	0	0	0	0	0
LADK01007998	517	56.4797	100	0	0	0	0	0	0	0	0	0	0	0	0	0	0	0	0	0	0	0	0	0	0	0	0	0	0	0	0	0	0	0	0	0
LADK01005203	241	69.2946	100	0	0	0	0	0	0	0	0	0	0	0	0	0	0	0	0	0	0	0	0	0	0	0	0	0	0	0	0	0	0	0	0	0
LADK01004080	392	64.7959	100	0	0	0	0	0	0	0	0	0	0	0	0	0	0	0	0	0	0	0	0	0	0	0	0	0	0	0	0	0	0	0	0	0
LADK01006474	226	62.3894	100	0	0	0	0	0	0	0	0	0	0	0	0	0	0	0	0	0	0	0	0	0	0	0	0	0	0	0	0	0	0	0	0	0
LADK01004411	222	63.964	100	0	0	0	0	0	0	0	0	0	0	0	0	0	0	0	0	0	0	0	0	0	0	0	0	0	0	0	0	0	0	0	0	0
LADK01000699	296	64.1892	100	0	0	0	0	0	0	0	0	0	0	0	0	0	0	0	0	0	0	0	0	0	0	0	0	0	0	0	0	0	0	0	0	0
LADK01007503	238	63.8655	100	0	0	0	0	0	0	0	0	0	0	0	0	0	0	0	0	0	0	0	0	0	0	0	0	0	0	0	0	0	0	0	0	0
LADK01004547	237	67.0886	100	0	0	0	0	0	0	0	0	0	0	0	0	0	0	0	0	0	0	0	0	0	0	0	0	0	0	0	0	0	0	0	0	0
LADK01001835	665	64.0602	100	0	0	0	0	0	0	0	0	0	0	0	0	0	0	0	0	0	0	0	0	0	0	0	0	0	0	0	0	0	0	0	0	0
[truncated: 6,099 more rows]

## Sheet: GCA_001458455.1
scaffold	length (nt)	GC content	Proteobacteria	Cyanobacteria	Actinobacteria	Bacteroidetes	Firmicutes	Armatimonadetes	Planctomycetes	Euryarchaeota	Deinococcus-Thermus	Spirochaetes	Chloroflexi	Gemmatimonadetes	Chlorobi	Verrucomicrobia	Nitrospirae	Acidobacteria	Dictyoglomi	Synergistetes	Chlamydiae	Candidatus Tectomicrobia	Deferribacteres	Fusobacteria	Thermotogae	Ignavibacteriae	Aquificae	Crenarchaeota	Fibrobacteres	Lentisphaerae	others
[truncated: 7,094 more rows]

[truncated: 14 more sheets: GCA_000817775.1, GCA_000817735.1, GCA_000828085.1, GCA_000634395.1, GCF_001637395.1, GCA_000828075.1, GCF_001637315.1, GCF_000828075.2, GCA_000341585.2, GCA_000934435.1, GCF_000346485.2, PRJNA165539, GCF_001904775.1, GCA_000341585.1]
