# Supplementary material for: Consensus assessment of the contamination level of publicly available cyanobacterial genomes
Source: PLoS One. 2018 Jul 25;13(7):e0200323. doi: 10.1371/journal.pone.0200323 (PMC6059444; doi:10.1371/journal.pone.0200323)
Supplement: S5 Table — Only contaminants that could be identified at least at the genus level are considered. Redundant assemblies were only analyzed once. Absolute counts are in pseudo-reads, whereas relative counts are expressed with respect to the total number of pseudo-reads indentified at least at the genus level. (XLSX) [file pone.0200323.s011.xlsx]

## Sheet: tax-overview-contams
Genus	Fraction	Count	Lineage
Hyphomonas	0.13572	11720	cellular organisms; Bacteria; Proteobacteria; Alphaproteobacteria; Rhodobacterales; Hyphomonadaceae; Hyphomonas
Chloracidobacterium	0.10529	9092	cellular organisms; Bacteria; Acidobacteria; Blastocatellia; Chloracidobacterium
Phaeodactylibacter	0.10124	8743	cellular organisms; Bacteria; FCB group; Bacteroidetes/Chlorobi group; Bacteroidetes; Chitinophagia; Chitinophagales; Saprospiraceae; Phaeodactylibacter
Candidatus Phaeomarinobacter	0.09012	7782	cellular organisms; Bacteria; Proteobacteria; Alphaproteobacteria; Rhizobiales; Rhodobiaceae; Candidatus Phaeomarinobacter
Maricaulis	0.0511	4413	cellular organisms; Bacteria; Proteobacteria; Alphaproteobacteria; Rhodobacterales; Hyphomonadaceae; Maricaulis
Lysobacter	0.03334	2879	cellular organisms; Bacteria; Proteobacteria; Gammaproteobacteria; Xanthomonadales; Xanthomonadaceae; Lysobacter
Sphingomonas	0.02088	1803	cellular organisms; Bacteria; Proteobacteria; Alphaproteobacteria; Sphingomonadales; Sphingomonadaceae; Sphingomonas
Oceanicaulis	0.01992	1720	cellular organisms; Bacteria; Proteobacteria; Alphaproteobacteria; Rhodobacterales; Hyphomonadaceae; Oceanicaulis
Erythrobacter	0.01841	1590	cellular organisms; Bacteria; Proteobacteria; Alphaproteobacteria; Sphingomonadales; Erythrobacteraceae; Erythrobacter
SAR86 cluster bacterium SAR86E	0.01612	1392	cellular organisms; Bacteria; Proteobacteria; Gammaproteobacteria; unclassified Gammaproteobacteria; SAR86 cluster; SAR86 cluster bacterium SAR86E
Mesorhizobium	0.01032	891	cellular organisms; Bacteria; Proteobacteria; Alphaproteobacteria; Rhizobiales; Phyllobacteriaceae; Mesorhizobium
Brevundimonas	0.00906	782	cellular organisms; Bacteria; Proteobacteria; Alphaproteobacteria; Caulobacterales; Caulobacteraceae; Brevundimonas
Pseudomonas	0.0088	760	cellular organisms; Bacteria; Proteobacteria; Gammaproteobacteria; Pseudomonadales; Pseudomonadaceae; Pseudomonas
Haliscomenobacter	0.00792	684	cellular organisms; Bacteria; FCB group; Bacteroidetes/Chlorobi group; Bacteroidetes; Chitinophagia; Chitinophagales; Saprospiraceae; Haliscomenobacter
Marivirga	0.0071	613	cellular organisms; Bacteria; FCB group; Bacteroidetes/Chlorobi group; Bacteroidetes; Cytophagia; Cytophagales; Flammeovirgaceae; Marivirga
Novosphingobium	0.00667	576	cellular organisms; Bacteria; Proteobacteria; Alphaproteobacteria; Sphingomonadales; Sphingomonadaceae; Novosphingobium
Sphingobium	0.00644	556	cellular organisms; Bacteria; Proteobacteria; Alphaproteobacteria; Sphingomonadales; Sphingomonadaceae; Sphingobium
Cesiribacter	0.00589	509	cellular organisms; Bacteria; FCB group; Bacteroidetes/Chlorobi group; Bacteroidetes; Cytophagia; Cytophagales; Flammeovirgaceae; Cesiribacter
Phycisphaera	0.00549	474	cellular organisms; Bacteria; PVC group; Planctomycetes; Phycisphaerae; Phycisphaerales; Phycisphaeraceae; Phycisphaera
Flavobacterium	0.0053	458	cellular organisms; Bacteria; FCB group; Bacteroidetes/Chlorobi group; Bacteroidetes; Flavobacteriia; Flavobacteriales; Flavobacteriaceae; Flavobacterium
Xanthomonas	0.005	432	cellular organisms; Bacteria; Proteobacteria; Gammaproteobacteria; Xanthomonadales; Xanthomonadaceae; Xanthomonas
Rhizobium/Agrobacterium group	0.0049	423	cellular organisms; Bacteria; Proteobacteria; Alphaproteobacteria; Rhizobiales; Rhizobiaceae; Rhizobium/Agrobacterium group
Arenimonas	0.00462	399	cellular organisms; Bacteria; Proteobacteria; Gammaproteobacteria; Xanthomonadales; Xanthomonadaceae; Arenimonas
Sphingopyxis	0.00449	388	cellular organisms; Bacteria; Proteobacteria; Alphaproteobacteria; Sphingomonadales; Sphingomonadaceae; Sphingopyxis
Pontibacter	0.00446	385	cellular organisms; Bacteria; FCB group; Bacteroidetes/Chlorobi group; Bacteroidetes; Cytophagia; Cytophagales; Hymenobacteraceae; Pontibacter
Pedobacter	0.00428	370	cellular organisms; Bacteria; FCB group; Bacteroidetes/Chlorobi group; Bacteroidetes; Sphingobacteriia; Sphingobacteriales; Sphingobacteriaceae; Pedobacter
Microscilla	0.0039	337	cellular organisms; Bacteria; FCB group; Bacteroidetes/Chlorobi group; Bacteroidetes; Cytophagia; Cytophagales; Cytophagaceae; Microscilla
Sporocytophaga	0.00375	324	cellular organisms; Bacteria; FCB group; Bacteroidetes/Chlorobi group; Bacteroidetes; Cytophagia; Cytophagales; Cytophagaceae; Sporocytophaga
Pseudoxanthomonas	0.00372	321	cellular organisms; Bacteria; Proteobacteria; Gammaproteobacteria; Xanthomonadales; Xanthomonadaceae; Pseudoxanthomonas
Chloroflexus	0.00366	316	cellular organisms; Bacteria; Terrabacteria group; Chloroflexi; Chloroflexia; Chloroflexales; Chloroflexineae; Chloroflexaceae; Chloroflexus
Oscillochloris	0.0036	311	cellular organisms; Bacteria; Terrabacteria group; Chloroflexi; Chloroflexia; Chloroflexales; Chloroflexineae; Oscillochloridaceae; Oscillochloris
Flavihumibacter	0.00358	309	cellular organisms; Bacteria; FCB group; Bacteroidetes/Chlorobi group; Bacteroidetes; Chitinophagia; Chitinophagales; Chitinophagaceae; Flavihumibacter
Nitratireductor	0.00337	291	cellular organisms; Bacteria; Proteobacteria; Alphaproteobacteria; Rhizobiales; Phyllobacteriaceae; Nitratireductor
Microbacterium	0.00332	287	cellular organisms; Bacteria; Terrabacteria group; Actinobacteria; Actinobacteria; Micrococcales; Microbacteriaceae; Microbacterium
Fluviicola	0.00307	265	cellular organisms; Bacteria; FCB group; Bacteroidetes/Chlorobi group; Bacteroidetes; Flavobacteriia; Flavobacteriales; Crocinitomicaceae; Fluviicola
Niastella	0.00296	256	cellular organisms; Bacteria; FCB group; Bacteroidetes/Chlorobi group; Bacteroidetes; Chitinophagia; Chitinophagales; Chitinophagaceae; Niastella
Pyrinomonas	0.00288	249	cellular organisms; Bacteria; Acidobacteria; Blastocatellia; Pyrinomonas
Parvibaculum	0.00268	231	cellular organisms; Bacteria; Proteobacteria; Alphaproteobacteria; Rhizobiales; Rhodobiaceae; Parvibaculum
Hoeflea	0.00266	230	cellular organisms; Bacteria; Proteobacteria; Alphaproteobacteria; Rhizobiales; Phyllobacteriaceae; Hoeflea
Hymenobacter	0.00259	224	cellular organisms; Bacteria; FCB group; Bacteroidetes/Chlorobi group; Bacteroidetes; Cytophagia; Cytophagales; Hymenobacteraceae; Hymenobacter
Stenotrophomonas	0.00259	224	cellular organisms; Bacteria; Proteobacteria; Gammaproteobacteria; Xanthomonadales; Xanthomonadaceae; Stenotrophomonas
Bradyrhizobium	0.00251	217	cellular organisms; Bacteria; Proteobacteria; Alphaproteobacteria; Rhizobiales; Bradyrhizobiaceae; Bradyrhizobium
Ktedonobacter	0.00245	212	cellular organisms; Bacteria; Terrabacteria group; Chloroflexi; Ktedonobacteria; Ktedonobacterales; Ktedonobacteraceae; Ktedonobacter
Roseiflexus	0.00244	211	cellular organisms; Bacteria; Terrabacteria group; Chloroflexi; Chloroflexia; Chloroflexales; Roseiflexineae; Roseiflexaceae; Roseiflexus
Bacillus	0.00229	198	cellular organisms; Bacteria; Terrabacteria group; Firmicutes; Bacilli; Bacillales; Bacillaceae; Bacillus
Methylobacterium	0.00226	195	cellular organisms; Bacteria; Proteobacteria; Alphaproteobacteria; Rhizobiales; Methylobacteriaceae; Methylobacterium
Spirosoma	0.00214	185	cellular organisms; Bacteria; FCB group; Bacteroidetes/Chlorobi group; Bacteroidetes; Cytophagia; Cytophagales; Cytophagaceae; Spirosoma
Bacteroides	0.00213	184	cellular organisms; Bacteria; FCB group; Bacteroidetes/Chlorobi group; Bacteroidetes; Bacteroidia; Bacteroidales; Bacteroidaceae; Bacteroides
Devosia	0.00207	179	cellular organisms; Bacteria; Proteobacteria; Alphaproteobacteria; Rhizobiales; Hyphomicrobiaceae; Devosia
Candidatus Entotheonella	0.00204	176	cellular organisms; Bacteria; Nitrospinae/Tectomicrobia group; Candidatus Tectomicrobia; Candidatus Entotheonella
Caulobacter	0.00204	176	cellular organisms; Bacteria; Proteobacteria; Alphaproteobacteria; Caulobacterales; Caulobacteraceae; Caulobacter
Paenibacillus	0.00204	176	cellular organisms; Bacteria; Terrabacteria group; Firmicutes; Bacilli; Bacillales; Paenibacillaceae; Paenibacillus
Sphingobacterium	0.00204	176	cellular organisms; Bacteria; FCB group; Bacteroidetes/Chlorobi group; Bacteroidetes; Sphingobacteriia; Sphingobacteriales; Sphingobacteriaceae; Sphingobacterium
Solitalea	0.00198	171	cellular organisms; Bacteria; FCB group; Bacteroidetes/Chlorobi group; Bacteroidetes; Sphingobacteriia; Sphingobacteriales; Sphingobacteriaceae; Solitalea
Cytophaga	0.00196	169	cellular organisms; Bacteria; FCB group; Bacteroidetes/Chlorobi group; Bacteroidetes; Cytophagia; Cytophagales; Cytophagaceae; Cytophaga
Azospirillum	0.00195	168	cellular organisms; Bacteria; Proteobacteria; Alphaproteobacteria; Rhodospirillales; Rhodospirillaceae; Azospirillum
Oceanibaculum	0.00195	168	cellular organisms; Bacteria; Proteobacteria; Alphaproteobacteria; Rhodospirillales; Rhodospirillaceae; Oceanibaculum
Rhodopirellula	0.00195	168	cellular organisms; Bacteria; PVC group; Planctomycetes; Planctomycetia; Planctomycetales; Planctomycetaceae; Rhodopirellula
Owenweeksia	0.00188	162	cellular organisms; Bacteria; FCB group; Bacteroidetes/Chlorobi group; Bacteroidetes; Flavobacteriia; Flavobacteriales; Cryomorphaceae; Owenweeksia
Streptomyces	0.00184	159	cellular organisms; Bacteria; Terrabacteria group; Actinobacteria; Actinobacteria; Streptomycetales; Streptomycetaceae; Streptomyces
Luteimonas	0.00178	154	cellular organisms; Bacteria; Proteobacteria; Gammaproteobacteria; Xanthomonadales; Xanthomonadaceae; Luteimonas
Sinorhizobium/Ensifer group	0.00177	153	cellular organisms; Bacteria; Proteobacteria; Alphaproteobacteria; Rhizobiales; Rhizobiaceae; Sinorhizobium/Ensifer group
Burkholderia	0.00175	151	cellular organisms; Bacteria; Proteobacteria; Betaproteobacteria; Burkholderiales; Burkholderiaceae; Burkholderia
Runella	0.00175	151	cellular organisms; Bacteria; FCB group; Bacteroidetes/Chlorobi group; Bacteroidetes; Cytophagia; Cytophagales; Cytophagaceae; Runella
Fibrisoma	0.00171	148	cellular organisms; Bacteria; FCB group; Bacteroidetes/Chlorobi group; Bacteroidetes; Cytophagia; Cytophagales; Cytophagaceae; Fibrisoma
Skermanella	0.00167	144	cellular organisms; Bacteria; Proteobacteria; Alphaproteobacteria; Rhodospirillales; Rhodospirillaceae; Skermanella
Cyclobacterium	0.00166	143	cellular organisms; Bacteria; FCB group; Bacteroidetes/Chlorobi group; Bacteroidetes; Cytophagia; Cytophagales; Cyclobacteriaceae; Cyclobacterium
Rufibacter	0.00161	139	cellular organisms; Bacteria; FCB group; Bacteroidetes/Chlorobi group; Bacteroidetes; Cytophagia; Cytophagales; Hymenobacteraceae; Rufibacter
Mariniradius	0.00157	136	cellular organisms; Bacteria; FCB group; Bacteroidetes/Chlorobi group; Bacteroidetes; Cytophagia; Cytophagales; Cyclobacteriaceae; Mariniradius
Dyadobacter	0.00155	134	cellular organisms; Bacteria; FCB group; Bacteroidetes/Chlorobi group; Bacteroidetes; Cytophagia; Cytophagales; Cytophagaceae; Dyadobacter
Chryseobacterium	0.00154	133	cellular organisms; Bacteria; FCB group; Bacteroidetes/Chlorobi group; Bacteroidetes; Flavobacteriia; Flavobacteriales; Flavobacteriaceae; Chryseobacterium
Emticicia	0.00144	124	cellular organisms; Bacteria; FCB group; Bacteroidetes/Chlorobi group; Bacteroidetes; Cytophagia; Cytophagales; Cytophagaceae; Emticicia
Geobacter	0.00135	117	cellular organisms; Bacteria; Proteobacteria; delta/epsilon subdivisions; Deltaproteobacteria; Desulfuromonadales; Geobacteraceae; Geobacter
Vibrio	0.00135	117	cellular organisms; Bacteria; Proteobacteria; Gammaproteobacteria; Vibrionales; Vibrionaceae; Vibrio
Anditalea	0.00131	113	cellular organisms; Bacteria; FCB group; Bacteroidetes/Chlorobi group; Bacteroidetes; Cytophagia; Cytophagales; Cytophagaceae; Anditalea
Chitinophaga	0.00131	113	cellular organisms; Bacteria; FCB group; Bacteroidetes/Chlorobi group; Bacteroidetes; Chitinophagia; Chitinophagales; Chitinophagaceae; Chitinophaga
Algoriphagus	0.0013	112	cellular organisms; Bacteria; FCB group; Bacteroidetes/Chlorobi group; Bacteroidetes; Cytophagia; Cytophagales; Cyclobacteriaceae; Algoriphagus
Marinobacter	0.0013	112	cellular organisms; Bacteria; Proteobacteria; Gammaproteobacteria; Alteromonadales; Alteromonadaceae; Marinobacter
Leptospira	0.00129	111	cellular organisms; Bacteria; Spirochaetes; Spirochaetia; Leptospirales; Leptospiraceae; Leptospira
Echinicola	0.00127	110	cellular organisms; Bacteria; FCB group; Bacteroidetes/Chlorobi group; Bacteroidetes; Cytophagia; Cytophagales; Cyclobacteriaceae; Echinicola
Pseudoalteromonas	0.00126	109	cellular organisms; Bacteria; Proteobacteria; Gammaproteobacteria; Alteromonadales; Pseudoalteromonadaceae; Pseudoalteromonas
Altererythrobacter	0.00125	108	cellular organisms; Bacteria; Proteobacteria; Alphaproteobacteria; Sphingomonadales; Erythrobacteraceae; Altererythrobacter
Beggiatoa	0.00125	108	cellular organisms; Bacteria; Proteobacteria; Gammaproteobacteria; Thiotrichales; Thiotrichaceae; Beggiatoa
Acinetobacter	0.00123	106	cellular organisms; Bacteria; Proteobacteria; Gammaproteobacteria; Pseudomonadales; Moraxellaceae; Acinetobacter
Draconibacterium	0.00123	106	cellular organisms; Bacteria; FCB group; Bacteroidetes/Chlorobi group; Bacteroidetes; Bacteroidia; Bacteroidales; Prolixibacteraceae; Draconibacterium
Labrenzia	0.00123	106	cellular organisms; Bacteria; Proteobacteria; Alphaproteobacteria; Rhodobacterales; Rhodobacteraceae; Labrenzia
Phenylobacterium	0.00122	105	cellular organisms; Bacteria; Proteobacteria; Alphaproteobacteria; Caulobacterales; Caulobacteraceae; Phenylobacterium
Herpetosiphon	0.0012	104	cellular organisms; Bacteria; Terrabacteria group; Chloroflexi; Chloroflexia; Herpetosiphonales; Herpetosiphonaceae; Herpetosiphon
Mycobacterium	0.00118	102	cellular organisms; Bacteria; Terrabacteria group; Actinobacteria; Actinobacteria; Corynebacteriales; Mycobacteriaceae; Mycobacterium
Asticcacaulis	0.00117	101	cellular organisms; Bacteria; Proteobacteria; Alphaproteobacteria; Caulobacterales; Caulobacteraceae; Asticcacaulis
Chlorobium/Pelodictyon group	0.00117	101	cellular organisms; Bacteria; FCB group; Bacteroidetes/Chlorobi group; Chlorobi; Chlorobia; Chlorobiales; Chlorobiaceae; Chlorobium/Pelodictyon group
Halomonas	0.00117	101	cellular organisms; Bacteria; Proteobacteria; Gammaproteobacteria; Oceanospirillales; Halomonadaceae; Halomonas
Rhodospirillum	0.00117	101	cellular organisms; Bacteria; Proteobacteria; Alphaproteobacteria; Rhodospirillales; Rhodospirillaceae; Rhodospirillum
Polaribacter	0.00116	100	cellular organisms; Bacteria; FCB group; Bacteroidetes/Chlorobi group; Bacteroidetes; Flavobacteriia; Flavobacteriales; Flavobacteriaceae; Polaribacter
Belliella	0.00112	97	cellular organisms; Bacteria; FCB group; Bacteroidetes/Chlorobi group; Bacteroidetes; Cytophagia; Cytophagales; Cyclobacteriaceae; Belliella
Sorangium	0.00112	97	cellular organisms; Bacteria; Proteobacteria; delta/epsilon subdivisions; Deltaproteobacteria; Myxococcales; Sorangiineae; Polyangiaceae; Sorangium
bacterium UASB270	0.0011	95	cellular organisms; Bacteria; unclassified Bacteria; unclassified Bacteria (miscellaneous); bacterium UASB270
Hirschia	0.00109	94	cellular organisms; Bacteria; Proteobacteria; Alphaproteobacteria; Rhodobacterales; Hyphomonadaceae; Hirschia
Thiomargarita	0.00108	93	cellular organisms; Bacteria; Proteobacteria; Gammaproteobacteria; Thiotrichales; Thiotrichaceae; Thiomargarita
Lunatimonas	0.00107	92	cellular organisms; Bacteria; FCB group; Bacteroidetes/Chlorobi group; Bacteroidetes; Cytophagia; Cytophagales; Cyclobacteriaceae; Lunatimonas
Saprospira	0.00105	91	cellular organisms; Bacteria; FCB group; Bacteroidetes/Chlorobi group; Bacteroidetes; Chitinophagia; Chitinophagales; Saprospiraceae; Saprospira
alpha proteobacterium BAL199	0.00104	90	cellular organisms; Bacteria; Proteobacteria; Alphaproteobacteria; unclassified Alphaproteobacteria; unclassified Alphaproteobacteria (miscellaneous); alpha proteobacterium BAL199
Flexibacter	0.00102	88	cellular organisms; Bacteria; FCB group; Bacteroidetes/Chlorobi group; Bacteroidetes; Cytophagia; Cytophagales; Cytophagaceae; Flexibacter
Desulfovibrio	0.001	86	cellular organisms; Bacteria; Proteobacteria; delta/epsilon subdivisions; Deltaproteobacteria; Desulfovibrionales; Desulfovibrionaceae; Desulfovibrio
Indibacter	0.001	86	cellular organisms; Bacteria; FCB group; Bacteroidetes/Chlorobi group; Bacteroidetes; Cytophagia; Cytophagales; Cyclobacteriaceae; Indibacter
Thioalkalivibrio	0.001	86	cellular organisms; Bacteria; Proteobacteria; Gammaproteobacteria; Chromatiales; Ectothiorhodospiraceae; Thioalkalivibrio
Shewanella	0.00098	85	cellular organisms; Bacteria; Proteobacteria; Gammaproteobacteria; Alteromonadales; Shewanellaceae; Shewanella
Fibrella	0.00096	83	cellular organisms; Bacteria; FCB group; Bacteroidetes/Chlorobi group; Bacteroidetes; Cytophagia; Cytophagales; Cytophagaceae; Fibrella
Magnetospirillum	0.00096	83	cellular organisms; Bacteria; Proteobacteria; Alphaproteobacteria; Rhodospirillales; Rhodospirillaceae; Magnetospirillum
Methanosarcina	0.00096	83	cellular organisms; Archaea; Euryarchaeota; Methanomicrobia; Methanosarcinales; Methanosarcinaceae; Methanosarcina
Microvirga	0.00096	83	cellular organisms; Bacteria; Proteobacteria; Alphaproteobacteria; Rhizobiales; Methylobacteriaceae; Microvirga
Rhodanobacter	0.00096	83	cellular organisms; Bacteria; Proteobacteria; Gammaproteobacteria; Xanthomonadales; Rhodanobacteraceae; Rhodanobacter
Hyphomicrobium	0.00095	82	cellular organisms; Bacteria; Proteobacteria; Alphaproteobacteria; Rhizobiales; Hyphomicrobiaceae; Hyphomicrobium
Myxococcus	0.00094	81	cellular organisms; Bacteria; Proteobacteria; delta/epsilon subdivisions; Deltaproteobacteria; Myxococcales; Cystobacterineae; Myxococcaceae; Myxococcus
Candidatus Jettenia	0.00093	80	cellular organisms; Bacteria; PVC group; Planctomycetes; Planctomycetia; Candidatus Brocadiales; Candidatus Brocadiaceae; Candidatus Jettenia
Nitrosococcus	0.00093	80	cellular organisms; Bacteria; Proteobacteria; Gammaproteobacteria; Chromatiales; Chromatiaceae; Nitrosococcus
Roseobacter	0.00093	80	cellular organisms; Bacteria; Proteobacteria; Alphaproteobacteria; Rhodobacterales; Rhodobacteraceae; Roseobacter
Ruegeria	0.00093	80	cellular organisms; Bacteria; Proteobacteria; Alphaproteobacteria; Rhodobacterales; Rhodobacteraceae; Ruegeria
Pedosphaera	0.00091	79	cellular organisms; Bacteria; PVC group; Verrucomicrobia; Verrucomicrobiae; Verrucomicrobiales; Verrucomicrobia subdivision 3; Pedosphaera
Alcanivorax	0.00087	75	cellular organisms; Bacteria; Proteobacteria; Gammaproteobacteria; Oceanospirillales; Alcanivoracaceae; Alcanivorax
Clostridium	0.00085	73	cellular organisms; Bacteria; Terrabacteria group; Firmicutes; Clostridia; Clostridiales; Clostridiaceae; Clostridium
Mucilaginibacter	0.00085	73	cellular organisms; Bacteria; FCB group; Bacteroidetes/Chlorobi group; Bacteroidetes; Sphingobacteriia; Sphingobacteriales; Sphingobacteriaceae; Mucilaginibacter
Aquimarina	0.00082	71	cellular organisms; Bacteria; FCB group; Bacteroidetes/Chlorobi group; Bacteroidetes; Flavobacteriia; Flavobacteriales; Flavobacteriaceae; Aquimarina
Cystobacter	0.00082	71	cellular organisms; Bacteria; Proteobacteria; delta/epsilon subdivisions; Deltaproteobacteria; Myxococcales; Cystobacterineae; Cystobacteraceae; Cystobacter
Deinococcus	0.00082	71	cellular organisms; Bacteria; Terrabacteria group; Deinococcus-Thermus; Deinococci; Deinococcales; Deinococcaceae; Deinococcus
Kiloniella	0.00082	71	cellular organisms; Bacteria; Proteobacteria; Alphaproteobacteria; Kiloniellales; Kiloniellaceae; Kiloniella
Rhodonellum	0.00082	71	cellular organisms; Bacteria; FCB group; Bacteroidetes/Chlorobi group; Bacteroidetes; Cytophagia; Cytophagales; Cytophagaceae; Rhodonellum
Saccharicrinis	0.00082	71	cellular organisms; Bacteria; FCB group; Bacteroidetes/Chlorobi group; Bacteroidetes; Bacteroidia; Bacteroidales; Marinilabiliaceae; Saccharicrinis
Cellulophaga	0.00078	67	cellular organisms; Bacteria; FCB group; Bacteroidetes/Chlorobi group; Bacteroidetes; Flavobacteriia; Flavobacteriales; Flavobacteriaceae; Cellulophaga
Rhodopseudomonas	0.00076	66	cellular organisms; Bacteria; Proteobacteria; Alphaproteobacteria; Rhizobiales; Bradyrhizobiaceae; Rhodopseudomonas
Rhodovulum	0.00074	64	cellular organisms; Bacteria; Proteobacteria; Alphaproteobacteria; Rhodobacterales; Rhodobacteraceae; Rhodovulum
Caenispirillum	0.00073	63	cellular organisms; Bacteria; Proteobacteria; Alphaproteobacteria; Rhodospirillales; Rhodospirillaceae; Caenispirillum
Aurantimonas	0.00072	62	cellular organisms; Bacteria; Proteobacteria; Alphaproteobacteria; Rhizobiales; Aurantimonadaceae; Aurantimonas
Candidatus Solibacter	0.00072	62	cellular organisms; Bacteria; Acidobacteria; Solibacteres; Solibacterales; Solibacteraceae; Candidatus Solibacter
Singulisphaera	0.00072	62	cellular organisms; Bacteria; PVC group; Planctomycetes; Planctomycetia; Planctomycetales; Isosphaeraceae; Singulisphaera
Afipia	0.00071	61	cellular organisms; Bacteria; Proteobacteria; Alphaproteobacteria; Rhizobiales; Bradyrhizobiaceae; Afipia
Geofilum	0.00071	61	cellular organisms; Bacteria; FCB group; Bacteroidetes/Chlorobi group; Bacteroidetes; Bacteroidia; Bacteroidales; Marinilabiliaceae; Geofilum
Cecembia	0.00069	60	cellular organisms; Bacteria; FCB group; Bacteroidetes/Chlorobi group; Bacteroidetes; Cytophagia; Cytophagales; Cyclobacteriaceae; Cecembia
Caldilinea	0.00067	58	cellular organisms; Bacteria; Terrabacteria group; Chloroflexi; Caldilineae; Caldilineales; Caldilineaceae; Caldilinea
Inquilinus	0.00067	58	cellular organisms; Bacteria; Proteobacteria; Alphaproteobacteria; Rhodospirillales; Rhodospirillaceae; Inquilinus
Pararhodospirillum	0.00067	58	cellular organisms; Bacteria; Proteobacteria; Alphaproteobacteria; Rhodospirillales; Rhodospirillaceae; Pararhodospirillum
Arcticibacter	0.00066	57	cellular organisms; Bacteria; FCB group; Bacteroidetes/Chlorobi group; Bacteroidetes; Sphingobacteriia; Sphingobacteriales; Sphingobacteriaceae; Arcticibacter
Rhodothermus	0.00066	57	cellular organisms; Bacteria; FCB group; Bacteroidetes/Chlorobi group; Bacteroidetes; Bacteroidetes Order II. Incertae sedis; Rhodothermaceae; Rhodothermus
Thioploca	0.00066	57	cellular organisms; Bacteria; Proteobacteria; Gammaproteobacteria; Thiotrichales; Thiotrichaceae; Thioploca
Winogradskyella	0.00066	57	cellular organisms; Bacteria; FCB group; Bacteroidetes/Chlorobi group; Bacteroidetes; Flavobacteriia; Flavobacteriales; Flavobacteriaceae; Winogradskyella
Ochrobactrum	0.00065	56	cellular organisms; Bacteria; Proteobacteria; Alphaproteobacteria; Rhizobiales; Brucellaceae; Ochrobactrum
Paracoccus	0.00065	56	cellular organisms; Bacteria; Proteobacteria; Alphaproteobacteria; Rhodobacterales; Rhodobacteraceae; Paracoccus
Porphyrobacter	0.00065	56	cellular organisms; Bacteria; Proteobacteria; Alphaproteobacteria; Sphingomonadales; Erythrobacteraceae; Porphyrobacter
Capnocytophaga	0.00064	55	cellular organisms; Bacteria; FCB group; Bacteroidetes/Chlorobi group; Bacteroidetes; Flavobacteriia; Flavobacteriales; Flavobacteriaceae; Capnocytophaga
Muricauda	0.00064	55	cellular organisms; Bacteria; FCB group; Bacteroidetes/Chlorobi group; Bacteroidetes; Flavobacteriia; Flavobacteriales; Flavobacteriaceae; Muricauda
Prevotella	0.00064	55	cellular organisms; Bacteria; FCB group; Bacteroidetes/Chlorobi group; Bacteroidetes; Bacteroidia; Bacteroidales; Prevotellaceae; Prevotella
Bosea	0.00063	54	cellular organisms; Bacteria; Proteobacteria; Alphaproteobacteria; Rhizobiales; Bradyrhizobiaceae; Bosea
Methylophaga	0.00061	53	cellular organisms; Bacteria; Proteobacteria; Gammaproteobacteria; Thiotrichales; Piscirickettsiaceae; Methylophaga
Ralstonia	0.00061	53	cellular organisms; Bacteria; Proteobacteria; Betaproteobacteria; Burkholderiales; Burkholderiaceae; Ralstonia
Ruminiclostridium	0.00061	53	cellular organisms; Bacteria; Terrabacteria group; Firmicutes; Clostridia; Clostridiales; Ruminococcaceae; Ruminiclostridium
Kordia	0.0006	52	cellular organisms; Bacteria; FCB group; Bacteroidetes/Chlorobi group; Bacteroidetes; Flavobacteriia; Flavobacteriales; Flavobacteriaceae; Kordia
Nitrosomonas	0.0006	52	cellular organisms; Bacteria; Proteobacteria; Betaproteobacteria; Nitrosomonadales; Nitrosomonadaceae; Nitrosomonas
Rubrobacter	0.0006	52	cellular organisms; Bacteria; Terrabacteria group; Actinobacteria; Rubrobacteria; Rubrobacterales; Rubrobacteraceae; Rubrobacter
Archangium	0.00059	51	cellular organisms; Bacteria; Proteobacteria; delta/epsilon subdivisions; Deltaproteobacteria; Myxococcales; Cystobacterineae; Cystobacteraceae; Archangium
Leadbetterella	0.00059	51	cellular organisms; Bacteria; FCB group; Bacteroidetes/Chlorobi group; Bacteroidetes; Cytophagia; Cytophagales; Cytophagaceae; Leadbetterella
alpha proteobacterium JLT2015	0.00059	51	cellular organisms; Bacteria; Proteobacteria; Alphaproteobacteria; unclassified Alphaproteobacteria; unclassified Alphaproteobacteria (miscellaneous); alpha proteobacterium JLT2015
Cupriavidus	0.00058	50	cellular organisms; Bacteria; Proteobacteria; Betaproteobacteria; Burkholderiales; Burkholderiaceae; Cupriavidus
Pseudopedobacter	0.00058	50	cellular organisms; Bacteria; FCB group; Bacteroidetes/Chlorobi group; Bacteroidetes; Sphingobacteriia; Sphingobacteriales; Sphingobacteriaceae; Pseudopedobacter
Celeribacter	0.00057	49	cellular organisms; Bacteria; Proteobacteria; Alphaproteobacteria; Rhodobacterales; Rhodobacteraceae; Celeribacter
Thalassospira	0.00057	49	cellular organisms; Bacteria; Proteobacteria; Alphaproteobacteria; Rhodospirillales; Rhodospirillaceae; Thalassospira
Brucella	0.00056	48	cellular organisms; Bacteria; Proteobacteria; Alphaproteobacteria; Rhizobiales; Brucellaceae; Brucella
Methylomicrobium	0.00056	48	cellular organisms; Bacteria; Proteobacteria; Gammaproteobacteria; Methylococcales; Methylococcaceae; Methylomicrobium
Niabella	0.00056	48	cellular organisms; Bacteria; FCB group; Bacteroidetes/Chlorobi group; Bacteroidetes; Chitinophagia; Chitinophagales; Chitinophagaceae; Niabella
Pseudovibrio	0.00056	48	cellular organisms; Bacteria; Proteobacteria; Alphaproteobacteria; Rhodobacterales; Rhodobacteraceae; Pseudovibrio
Phaeospirillum	0.00054	47	cellular organisms; Bacteria; Proteobacteria; Alphaproteobacteria; Rhodospirillales; Rhodospirillaceae; Phaeospirillum
Phyllobacterium	0.00054	47	cellular organisms; Bacteria; Proteobacteria; Alphaproteobacteria; Rhizobiales; Phyllobacteriaceae; Phyllobacterium
bacterium UASB14	0.00054	47	cellular organisms; Bacteria; unclassified Bacteria; unclassified Bacteria (miscellaneous); bacterium UASB14
Achromobacter	0.00053	46	cellular organisms; Bacteria; Proteobacteria; Betaproteobacteria; Burkholderiales; Alcaligenaceae; Achromobacter
Candidatus Koribacter	0.00053	46	cellular organisms; Bacteria; Acidobacteria; Acidobacteriia; Acidobacteriales; Acidobacteriaceae; Candidatus Koribacter
Gimesia	0.00053	46	cellular organisms; Bacteria; PVC group; Planctomycetes; Planctomycetia; Planctomycetales; Planctomycetaceae; Gimesia
Methyloceanibacter caenitepidi	0.00053	46	cellular organisms; Bacteria; Proteobacteria; Alphaproteobacteria; Rhizobiales; unclassified Rhizobiales; Methyloceanibacter; Methyloceanibacter caenitepidi
Nitrolancea	0.00053	46	cellular organisms; Bacteria; Terrabacteria group; Chloroflexi; Thermomicrobia; Sphaerobacteridae; Sphaerobacterales; Sphaerobacterineae; Sphaerobacteraceae; Nitrolancea
Polymorphum gilvum SL003B-26A1	0.00053	46	cellular organisms; Bacteria; Proteobacteria; Alphaproteobacteria; unclassified Alphaproteobacteria; Polymorphum; Polymorphum gilvum; Polymorphum gilvum SL003B-26A1
Thauera	0.00053	46	cellular organisms; Bacteria; Proteobacteria; Betaproteobacteria; Rhodocyclales; Rhodocyclaceae; Thauera
Isosphaera	0.00052	45	cellular organisms; Bacteria; PVC group; Planctomycetes; Planctomycetia; Planctomycetales; Isosphaeraceae; Isosphaera
Brevibacillus	0.00051	44	cellular organisms; Bacteria; Terrabacteria group; Firmicutes; Bacilli; Bacillales; Paenibacillaceae; Brevibacillus
Jannaschia	0.00051	44	cellular organisms; Bacteria; Proteobacteria; Alphaproteobacteria; Rhodobacterales; Rhodobacteraceae; Jannaschia
Meiothermus	0.00051	44	cellular organisms; Bacteria; Terrabacteria group; Deinococcus-Thermus; Deinococci; Thermales; Thermaceae; Meiothermus
Psychroflexus	0.00051	44	cellular organisms; Bacteria; FCB group; Bacteroidetes/Chlorobi group; Bacteroidetes; Flavobacteriia; Flavobacteriales; Flavobacteriaceae; Psychroflexus
Roseivivax	0.00051	44	cellular organisms; Bacteria; Proteobacteria; Alphaproteobacteria; Rhodobacterales; Rhodobacteraceae; Roseivivax
Salinibacter	0.00051	44	cellular organisms; Bacteria; FCB group; Bacteroidetes/Chlorobi group; Bacteroidetes; Bacteroidetes Order II. Incertae sedis; Rhodothermaceae; Salinibacter
Roseomonas	0.0005	43	cellular organisms; Bacteria; Proteobacteria; Alphaproteobacteria; Rhodospirillales; Acetobacteraceae; Roseomonas
Shinella	0.0005	43	cellular organisms; Bacteria; Proteobacteria; Alphaproteobacteria; Rhizobiales; Rhizobiaceae; Shinella
Chelativorans	0.00049	42	cellular organisms; Bacteria; Proteobacteria; Alphaproteobacteria; Rhizobiales; Phyllobacteriaceae; Chelativorans
Legionella	0.00049	42	cellular organisms; Bacteria; Proteobacteria; Gammaproteobacteria; Legionellales; Legionellaceae; Legionella
Leisingera	0.00049	42	cellular organisms; Bacteria; Proteobacteria; Alphaproteobacteria; Rhodobacterales; Rhodobacteraceae; Leisingera
Rhodobacter	0.00049	42	cellular organisms; Bacteria; Proteobacteria; Alphaproteobacteria; Rhodobacterales; Rhodobacteraceae; Rhodobacter
Rubinisphaera	0.00049	42	cellular organisms; Bacteria; PVC group; Planctomycetes; Planctomycetia; Planctomycetales; Planctomycetaceae; Rubinisphaera
Thalassobacter	0.00049	42	cellular organisms; Bacteria; Proteobacteria; Alphaproteobacteria; Rhodobacterales; Rhodobacteraceae; Thalassobacter
Amycolatopsis	0.00047	41	cellular organisms; Bacteria; Terrabacteria group; Actinobacteria; Actinobacteria; Pseudonocardiales; Pseudonocardiaceae; Amycolatopsis
Rhodococcus	0.00047	41	cellular organisms; Bacteria; Terrabacteria group; Actinobacteria; Actinobacteria; Corynebacteriales; Nocardiaceae; Rhodococcus
Ahrensia	0.00046	40	cellular organisms; Bacteria; Proteobacteria; Alphaproteobacteria; Rhodobacterales; Rhodobacteraceae; Ahrensia
Croceicoccus	0.00046	40	cellular organisms; Bacteria; Proteobacteria; Alphaproteobacteria; Sphingomonadales; Erythrobacteraceae; Croceicoccus
Leeuwenhoekiella	0.00046	40	cellular organisms; Bacteria; FCB group; Bacteroidetes/Chlorobi group; Bacteroidetes; Flavobacteriia; Flavobacteriales; Flavobacteriaceae; Leeuwenhoekiella
Dyella	0.00045	39	cellular organisms; Bacteria; Proteobacteria; Gammaproteobacteria; Xanthomonadales; Rhodanobacteraceae; Dyella
Gillisia	0.00045	39	cellular organisms; Bacteria; FCB group; Bacteroidetes/Chlorobi group; Bacteroidetes; Flavobacteriia; Flavobacteriales; Flavobacteriaceae; Gillisia
Idiomarina	0.00045	39	cellular organisms; Bacteria; Proteobacteria; Gammaproteobacteria; Alteromonadales; Idiomarinaceae; Idiomarina
Lutibaculum	0.00045	39	cellular organisms; Bacteria; Proteobacteria; Alphaproteobacteria; Rhizobiales; Rhodobiaceae; Lutibaculum
Massilia	0.00045	39	cellular organisms; Bacteria; Proteobacteria; Betaproteobacteria; Burkholderiales; Oxalobacteraceae; Massilia
Schleiferia	0.00045	39	cellular organisms; Bacteria; FCB group; Bacteroidetes/Chlorobi group; Bacteroidetes; Flavobacteriia; Flavobacteriales; Schleiferiaceae; Schleiferia
Sphaerobacter	0.00045	39	cellular organisms; Bacteria; Terrabacteria group; Chloroflexi; Thermomicrobia; Sphaerobacteridae; Sphaerobacterales; Sphaerobacterineae; Sphaerobacteraceae; Sphaerobacter
Desulfosporosinus	0.00044	38	cellular organisms; Bacteria; Terrabacteria group; Firmicutes; Clostridia; Clostridiales; Peptococcaceae; Desulfosporosinus
Haliangium	0.00044	38	cellular organisms; Bacteria; Proteobacteria; delta/epsilon subdivisions; Deltaproteobacteria; Myxococcales; Nannocystineae; Kofleriaceae; Haliangium
Maribacter	0.00044	38	cellular organisms; Bacteria; FCB group; Bacteroidetes/Chlorobi group; Bacteroidetes; Flavobacteriia; Flavobacteriales; Flavobacteriaceae; Maribacter
Paraglaciecola	0.00044	38	cellular organisms; Bacteria; Proteobacteria; Gammaproteobacteria; Alteromonadales; Alteromonadaceae; Paraglaciecola
Pelagibacterium	0.00044	38	cellular organisms; Bacteria; Proteobacteria; Alphaproteobacteria; Rhizobiales; Hyphomicrobiaceae; Pelagibacterium
Plesiocystis	0.00044	38	cellular organisms; Bacteria; Proteobacteria; delta/epsilon subdivisions; Deltaproteobacteria; Myxococcales; Nannocystineae; Nannocystaceae; Plesiocystis
Sulfitobacter	0.00044	38	cellular organisms; Bacteria; Proteobacteria; Alphaproteobacteria; Rhodobacterales; Rhodobacteraceae; Sulfitobacter
Blastopirellula	0.00043	37	cellular organisms; Bacteria; PVC group; Planctomycetes; Planctomycetia; Planctomycetales; Planctomycetaceae; Blastopirellula
Chondromyces	0.00043	37	cellular organisms; Bacteria; Proteobacteria; delta/epsilon subdivisions; Deltaproteobacteria; Myxococcales; Sorangiineae; Polyangiaceae; Chondromyces
Chthoniobacter	0.00043	37	cellular organisms; Bacteria; PVC group; Verrucomicrobia; Spartobacteria; Chthoniobacterales; Chthoniobacteraceae; Chthoniobacter
Enhygromyxa salina	0.00043	37	cellular organisms; Bacteria; Proteobacteria; delta/epsilon subdivisions; Deltaproteobacteria; Myxococcales; unclassified Myxococcales; Enhygromyxa; Enhygromyxa salina
Marinomonas	0.00043	37	cellular organisms; Bacteria; Proteobacteria; Gammaproteobacteria; Oceanospirillales; Oceanospirillaceae; Marinomonas
Paludibacter	0.00043	37	cellular organisms; Bacteria; FCB group; Bacteroidetes/Chlorobi group; Bacteroidetes; Bacteroidia; Bacteroidales; Porphyromonadaceae; Paludibacter
Xylella	0.00043	37	cellular organisms; Bacteria; Proteobacteria; Gammaproteobacteria; Xanthomonadales; Xanthomonadaceae; Xylella
alpha proteobacterium Q-1	0.00043	37	cellular organisms; Bacteria; Proteobacteria; Alphaproteobacteria; unclassified Alphaproteobacteria; unclassified Alphaproteobacteria (miscellaneous); alpha proteobacterium Q-1
Desulfococcus	0.00042	36	cellular organisms; Bacteria; Proteobacteria; delta/epsilon subdivisions; Deltaproteobacteria; Desulfobacterales; Desulfobacteraceae; Desulfococcus
Janthinobacterium	0.00042	36	cellular organisms; Bacteria; Proteobacteria; Betaproteobacteria; Burkholderiales; Oxalobacteraceae; Janthinobacterium
Pirellula	0.00042	36	cellular organisms; Bacteria; PVC group; Planctomycetes; Planctomycetia; Planctomycetales; Planctomycetaceae; Pirellula
Roseovarius	0.00042	36	cellular organisms; Bacteria; Proteobacteria; Alphaproteobacteria; Rhodobacterales; Rhodobacteraceae; Roseovarius
Granulicella	0.00041	35	cellular organisms; Bacteria; Acidobacteria; Acidobacteriia; Acidobacteriales; Acidobacteriaceae; Granulicella
Ignavibacterium	0.00041	35	cellular organisms; Bacteria; FCB group; Bacteroidetes/Chlorobi group; Ignavibacteriae; Ignavibacteria; Ignavibacteriales; Ignavibacteriaceae; Ignavibacterium
Marinovum	0.00041	35	cellular organisms; Bacteria; Proteobacteria; Alphaproteobacteria; Rhodobacterales; Rhodobacteraceae; Marinovum
Parvularcula	0.00041	35	cellular organisms; Bacteria; Proteobacteria; Alphaproteobacteria; Parvularculales; Parvularculaceae; Parvularcula
Thermoplasma	0.00041	35	cellular organisms; Archaea; Euryarchaeota; Thermoplasmata; Thermoplasmatales; Thermoplasmataceae; Thermoplasma
Tistrella	0.00041	35	cellular organisms; Bacteria; Proteobacteria; Alphaproteobacteria; Rhodospirillales; Rhodospirillaceae; Tistrella
Gemmatirosa	0.00039	34	cellular organisms; Bacteria; FCB group; Gemmatimonadetes; Gemmatimonadetes; Gemmatimonadales; Gemmatimonadaceae; Gemmatirosa
Nitritalea	0.00039	34	cellular organisms; Bacteria; FCB group; Bacteroidetes/Chlorobi group; Bacteroidetes; Cytophagia; Cytophagales; Cyclobacteriaceae; Nitritalea
Phaeobacter	0.00039	34	cellular organisms; Bacteria; Proteobacteria; Alphaproteobacteria; Rhodobacterales; Rhodobacteraceae; Phaeobacter
Roseibium	0.00039	34	cellular organisms; Bacteria; Proteobacteria; Alphaproteobacteria; Rhodobacterales; Rhodobacteraceae; Roseibium
Stigmatella	0.00039	34	cellular organisms; Bacteria; Proteobacteria; delta/epsilon subdivisions; Deltaproteobacteria; Myxococcales; Cystobacterineae; Cystobacteraceae; Stigmatella
Starkeya	0.00038	33	cellular organisms; Bacteria; Proteobacteria; Alphaproteobacteria; Rhizobiales; Xanthobacteraceae; Starkeya
Bordetella	0.00037	32	cellular organisms; Bacteria; Proteobacteria; Betaproteobacteria; Burkholderiales; Alcaligenaceae; Bordetella
Dokdonia	0.00037	32	cellular organisms; Bacteria; FCB group; Bacteroidetes/Chlorobi group; Bacteroidetes; Flavobacteriia; Flavobacteriales; Flavobacteriaceae; Dokdonia
Flavobacteriales bacterium ALC-1	0.00037	32	cellular organisms; Bacteria; FCB group; Bacteroidetes/Chlorobi group; Bacteroidetes; Flavobacteriia; Flavobacteriales; unclassified Flavobacteriales; unclassified Flavobacteriales (miscellaneous); Flavobacteriales bacterium ALC-1
Hyalangium	0.00037	32	cellular organisms; Bacteria; Proteobacteria; delta/epsilon subdivisions; Deltaproteobacteria; Myxococcales; Cystobacterineae; Cystobacteraceae; Hyalangium
Jejuia	0.00037	32	cellular organisms; Bacteria; FCB group; Bacteroidetes/Chlorobi group; Bacteroidetes; Flavobacteriia; Flavobacteriales; Flavobacteriaceae; Jejuia
Magnetospira	0.00037	32	cellular organisms; Bacteria; Proteobacteria; Alphaproteobacteria; Rhodospirillales; Rhodospirillaceae; Magnetospira
Paraburkholderia	0.00037	32	cellular organisms; Bacteria; Proteobacteria; Betaproteobacteria; Burkholderiales; Burkholderiaceae; Paraburkholderia
Thermobaculum terrenum ATCC BAA-798	0.00037	32	cellular organisms; Bacteria; Terrabacteria group; unclassified Terrabacteria group; Thermobaculum; Thermobaculum terrenum; Thermobaculum terrenum ATCC BAA-798
Thermus	0.00037	32	cellular organisms; Bacteria; Terrabacteria group; Deinococcus-Thermus; Deinococci; Thermales; Thermaceae; Thermus
Alistipes	0.00036	31	cellular organisms; Bacteria; FCB group; Bacteroidetes/Chlorobi group; Bacteroidetes; Bacteroidia; Bacteroidales; Rikenellaceae; Alistipes
Elizabethkingia	0.00036	31	cellular organisms; Bacteria; FCB group; Bacteroidetes/Chlorobi group; Bacteroidetes; Flavobacteriia; Flavobacteriales; Flavobacteriaceae; Elizabethkingia
Lactobacillus	0.00036	31	cellular organisms; Bacteria; Terrabacteria group; Firmicutes; Bacilli; Lactobacillales; Lactobacillaceae; Lactobacillus
Methanosaeta	0.00036	31	cellular organisms; Archaea; Euryarchaeota; Methanomicrobia; Methanosarcinales; Methanosaetaceae; Methanosaeta
Nonlabens	0.00036	31	cellular organisms; Bacteria; FCB group; Bacteroidetes/Chlorobi group; Bacteroidetes; Flavobacteriia; Flavobacteriales; Flavobacteriaceae; Nonlabens
Thiocapsa	0.00036	31	cellular organisms; Bacteria; Proteobacteria; Gammaproteobacteria; Chromatiales; Chromatiaceae; Thiocapsa
Candidatus Accumulibacter phosphatis clade IIA str. UW-1	0.00035	30	cellular organisms; Bacteria; Proteobacteria; Betaproteobacteria; unclassified Betaproteobacteria; Candidatus Accumulibacter; Candidatus Accumulibacter phosphatis; Candidatus Accumulibacter phosphatis clade IIA str. UW-1
Fimbriimonas	0.00035	30	cellular organisms; Bacteria; Terrabacteria group; Armatimonadetes; Fimbriimonadia; Fimbriimonadales; Fimbriimonadaceae; Fimbriimonas
Loktanella	0.00035	30	cellular organisms; Bacteria; Proteobacteria; Alphaproteobacteria; Rhodobacterales; Rhodobacteraceae; Loktanella
Pandoraea	0.00035	30	cellular organisms; Bacteria; Proteobacteria; Betaproteobacteria; Burkholderiales; Burkholderiaceae; Pandoraea
Parabacteroides	0.00035	30	cellular organisms; Bacteria; FCB group; Bacteroidetes/Chlorobi group; Bacteroidetes; Bacteroidia; Bacteroidales; Porphyromonadaceae; Parabacteroides
Roseibacterium	0.00035	30	cellular organisms; Bacteria; Proteobacteria; Alphaproteobacteria; Rhodobacterales; Rhodobacteraceae; Roseibacterium
Rubellimicrobium	0.00035	30	cellular organisms; Bacteria; Proteobacteria; Alphaproteobacteria; Rhodobacterales; Rhodobacteraceae; Rubellimicrobium
Anaeromyxobacter	0.00034	29	cellular organisms; Bacteria; Proteobacteria; delta/epsilon subdivisions; Deltaproteobacteria; Myxococcales; Cystobacterineae; Anaeromyxobacteraceae; Anaeromyxobacter
Glaciecola	0.00034	29	cellular organisms; Bacteria; Proteobacteria; Gammaproteobacteria; Alteromonadales; Alteromonadaceae; Glaciecola
Polaromonas	0.00034	29	cellular organisms; Bacteria; Proteobacteria; Betaproteobacteria; Burkholderiales; Comamonadaceae; Polaromonas
Sandaracinus	0.00034	29	cellular organisms; Bacteria; Proteobacteria; delta/epsilon subdivisions; Deltaproteobacteria; Myxococcales; Sorangiineae; Sandaracinaceae; Sandaracinus
Vitellibacter	0.00034	29	cellular organisms; Bacteria; FCB group; Bacteroidetes/Chlorobi group; Bacteroidetes; Flavobacteriia; Flavobacteriales; Flavobacteriaceae; Vitellibacter
Alteromonas	0.00032	28	cellular organisms; Bacteria; Proteobacteria; Gammaproteobacteria; Alteromonadales; Alteromonadaceae; Alteromonas
Comamonas	0.00032	28	cellular organisms; Bacteria; Proteobacteria; Betaproteobacteria; Burkholderiales; Comamonadaceae; Comamonas
Halorhodospira	0.00032	28	cellular organisms; Bacteria; Proteobacteria; Gammaproteobacteria; Chromatiales; Ectothiorhodospiraceae; Halorhodospira
Martelella	0.00032	28	cellular organisms; Bacteria; Proteobacteria; Alphaproteobacteria; Rhizobiales; Aurantimonadaceae; Martelella
Micromonospora	0.00032	28	cellular organisms; Bacteria; Terrabacteria group; Actinobacteria; Actinobacteria; Micromonosporales; Micromonosporaceae; Micromonospora
Thiomonas sp. CB2	0.00032	28	cellular organisms; Bacteria; Proteobacteria; Betaproteobacteria; Burkholderiales; unclassified Burkholderiales; Burkholderiales Genera incertae sedis; Thiomonas; Thiomonas sp. CB2
Thiothrix	0.00032	28	cellular organisms; Bacteria; Proteobacteria; Gammaproteobacteria; Thiotrichales; Thiotrichaceae; Thiothrix
candidate division WWE3 bacterium RAAC2_WWE3_1	0.00032	28	cellular organisms; Bacteria; unclassified Bacteria; Bacteria candidate phyla; candidate division WWE3; candidate division WWE3 bacterium RAAC2_WWE3_1
gamma proteobacterium IMCC3088	0.00032	28	cellular organisms; Bacteria; Proteobacteria; Gammaproteobacteria; Cellvibrionales; Halieaceae; unclassified Halieaceae; gamma proteobacterium IMCC3088
Acidovorax	0.00031	27	cellular organisms; Bacteria; Proteobacteria; Betaproteobacteria; Burkholderiales; Comamonadaceae; Acidovorax
Azorhizobium	0.00031	27	cellular organisms; Bacteria; Proteobacteria; Alphaproteobacteria; Rhizobiales; Xanthobacteraceae; Azorhizobium
Desulfotomaculum	0.00031	27	cellular organisms; Bacteria; Terrabacteria group; Firmicutes; Clostridia; Clostridiales; Peptococcaceae; Desulfotomaculum
Dinoroseobacter	0.00031	27	cellular organisms; Bacteria; Proteobacteria; Alphaproteobacteria; Rhodobacterales; Rhodobacteraceae; Dinoroseobacter
Joostella	0.00031	27	cellular organisms; Bacteria; FCB group; Bacteroidetes/Chlorobi group; Bacteroidetes; Flavobacteriia; Flavobacteriales; Flavobacteriaceae; Joostella
Planctopirus	0.00031	27	cellular organisms; Bacteria; PVC group; Planctomycetes; Planctomycetia; Planctomycetales; Planctomycetaceae; Planctopirus
Thioclava	0.00031	27	cellular organisms; Bacteria; Proteobacteria; Alphaproteobacteria; Rhodobacterales; Rhodobacteraceae; Thioclava
Caballeronia	0.0003	26	cellular organisms; Bacteria; Proteobacteria; Betaproteobacteria; Burkholderiales; Burkholderiaceae; Caballeronia
Cellvibrio	0.0003	26	cellular organisms; Bacteria; Proteobacteria; Gammaproteobacteria; Cellvibrionales; Cellvibrionaceae; Cellvibrio
Congregibacter	0.0003	26	cellular organisms; Bacteria; Proteobacteria; Gammaproteobacteria; Cellvibrionales; Halieaceae; Congregibacter
Defluviimonas	0.0003	26	cellular organisms; Bacteria; Proteobacteria; Alphaproteobacteria; Rhodobacterales; Rhodobacteraceae; Defluviimonas
Geobacillus	0.0003	26	cellular organisms; Bacteria; Terrabacteria group; Firmicutes; Bacilli; Bacillales; Bacillaceae; Geobacillus
Nitrosospira	0.0003	26	cellular organisms; Bacteria; Proteobacteria; Betaproteobacteria; Nitrosomonadales; Nitrosomonadaceae; Nitrosospira
Thioflavicoccus	0.0003	26	cellular organisms; Bacteria; Proteobacteria; Gammaproteobacteria; Chromatiales; Chromatiaceae; Thioflavicoccus
Zobellia	0.0003	26	cellular organisms; Bacteria; FCB group; Bacteroidetes/Chlorobi group; Bacteroidetes; Flavobacteriia; Flavobacteriales; Flavobacteriaceae; Zobellia
Aureimonas	0.00029	25	cellular organisms; Bacteria; Proteobacteria; Alphaproteobacteria; Rhizobiales; Aurantimonadaceae; Aureimonas
Caldithrix	0.00029	25	cellular organisms; Bacteria; Calditrichaeota; Caldithrix
Chloroherpeton	0.00029	25	cellular organisms; Bacteria; FCB group; Bacteroidetes/Chlorobi group; Chlorobi; Chlorobia; Chlorobiales; Chlorobiaceae; Chloroherpeton
Gramella	0.00029	25	cellular organisms; Bacteria; FCB group; Bacteroidetes/Chlorobi group; Bacteroidetes; Flavobacteriia; Flavobacteriales; Flavobacteriaceae; Gramella
Kangiella	0.00029	25	cellular organisms; Bacteria; Proteobacteria; Gammaproteobacteria; Oceanospirillales; Kangiellaceae; Kangiella
Pelosinus	0.00029	25	cellular organisms; Bacteria; Terrabacteria group; Firmicutes; Negativicutes; Selenomonadales; Sporomusaceae; Pelosinus
Photobacterium	0.00029	25	cellular organisms; Bacteria; Proteobacteria; Gammaproteobacteria; Vibrionales; Vibrionaceae; Photobacterium
Thalassomonas	0.00029	25	cellular organisms; Bacteria; Proteobacteria; Gammaproteobacteria; Alteromonadales; Colwelliaceae; Thalassomonas
Thiorhodovibrio	0.00029	25	cellular organisms; Bacteria; Proteobacteria; Gammaproteobacteria; Chromatiales; Chromatiaceae; Thiorhodovibrio
Variovorax	0.00029	25	cellular organisms; Bacteria; Proteobacteria; Betaproteobacteria; Burkholderiales; Comamonadaceae; Variovorax
Xanthobacter	0.00029	25	cellular organisms; Bacteria; Proteobacteria; Alphaproteobacteria; Rhizobiales; Xanthobacteraceae; Xanthobacter
Zunongwangia	0.00029	25	cellular organisms; Bacteria; FCB group; Bacteroidetes/Chlorobi group; Bacteroidetes; Flavobacteriia; Flavobacteriales; Flavobacteriaceae; Zunongwangia
delta proteobacterium MLMS-1	0.00029	25	cellular organisms; Bacteria; Proteobacteria; delta/epsilon subdivisions; Deltaproteobacteria; unclassified Deltaproteobacteria; unclassified Deltaproteobacteria (miscellaneous); delta proteobacterium MLMS-1
unidentified eubacterium SCB49	0.00029	25	cellular organisms; Bacteria; FCB group; Bacteroidetes/Chlorobi group; Bacteroidetes; environmental samples; unidentified eubacterium SCB49
Formosa	0.00028	24	cellular organisms; Bacteria; FCB group; Bacteroidetes/Chlorobi group; Bacteroidetes; Flavobacteriia; Flavobacteriales; Flavobacteriaceae; Formosa
Nitrobacter	0.00028	24	cellular organisms; Bacteria; Proteobacteria; Alphaproteobacteria; Rhizobiales; Bradyrhizobiaceae; Nitrobacter
Pseudooceanicola	0.00028	24	cellular organisms; Bacteria; Proteobacteria; Alphaproteobacteria; Rhodobacterales; Rhodobacteraceae; Pseudooceanicola
Stackebrandtia	0.00028	24	cellular organisms; Bacteria; Terrabacteria group; Actinobacteria; Actinobacteria; Glycomycetales; Glycomycetaceae; Stackebrandtia
Verrucomicrobiae bacterium DG1235	0.00028	24	cellular organisms; Bacteria; PVC group; Verrucomicrobia; Verrucomicrobiae; Verrucomicrobiales; unclassified Verrucomicrobiales; unclassified Verrucomicrobiales (miscellaneous); Verrucomicrobiae bacterium DG1235
Zhouia	0.00028	24	cellular organisms; Bacteria; FCB group; Bacteroidetes/Chlorobi group; Bacteroidetes; Flavobacteriia; Flavobacteriales; Flavobacteriaceae; Zhouia
Acetobacteraceae bacterium AT-5844	0.00027	23	cellular organisms; Bacteria; Proteobacteria; Alphaproteobacteria; Rhodospirillales; Acetobacteraceae; unclassified Acetobacteraceae; Acetobacteraceae bacterium AT-5844
Anaerolinea	0.00027	23	cellular organisms; Bacteria; Terrabacteria group; Chloroflexi; Anaerolineae; Anaerolineales; Anaerolineaceae; Anaerolinea
Candidatus Tectomicrobia	0.00027	23	cellular organisms; Bacteria; Nitrospinae/Tectomicrobia group; Candidatus Tectomicrobia
Croceibacter	0.00027	23	cellular organisms; Bacteria; FCB group; Bacteroidetes/Chlorobi group; Bacteroidetes; Flavobacteriia; Flavobacteriales; Flavobacteriaceae; Croceibacter
Imtechella	0.00027	23	cellular organisms; Bacteria; FCB group; Bacteroidetes/Chlorobi group; Bacteroidetes; Flavobacteriia; Flavobacteriales; Flavobacteriaceae; Imtechella
Methylomonas	0.00027	23	cellular organisms; Bacteria; Proteobacteria; Gammaproteobacteria; Methylococcales; Methylococcaceae; Methylomonas
Odoribacter	0.00027	23	cellular organisms; Bacteria; FCB group; Bacteroidetes/Chlorobi group; Bacteroidetes; Bacteroidia; Bacteroidales; Odoribacteraceae; Odoribacter
Oleiagrimonas	0.00027	23	cellular organisms; Bacteria; Proteobacteria; Gammaproteobacteria; Xanthomonadales; Rhodanobacteraceae; Oleiagrimonas
Photorhabdus	0.00027	23	cellular organisms; Bacteria; Proteobacteria; Gammaproteobacteria; Enterobacterales; Morganellaceae; Photorhabdus
Rhodomicrobium	0.00027	23	cellular organisms; Bacteria; Proteobacteria; Alphaproteobacteria; Rhizobiales; Hyphomicrobiaceae; Rhodomicrobium
Spiribacter	0.00027	23	cellular organisms; Bacteria; Proteobacteria; Gammaproteobacteria; Chromatiales; Ectothiorhodospiraceae; Spiribacter
Neisseria	0.00025	22	cellular organisms; Bacteria; Proteobacteria; Betaproteobacteria; Neisseriales; Neisseriaceae; Neisseria
Salipiger	0.00025	22	cellular organisms; Bacteria; Proteobacteria; Alphaproteobacteria; Rhodobacterales; Rhodobacteraceae; Salipiger
Spirochaeta	0.00025	22	cellular organisms; Bacteria; Spirochaetes; Spirochaetia; Spirochaetales; Spirochaetaceae; Spirochaeta
Thiocystis	0.00025	22	cellular organisms; Bacteria; Proteobacteria; Gammaproteobacteria; Chromatiales; Chromatiaceae; Thiocystis
gamma proteobacterium HIMB55	0.00025	22	cellular organisms; Bacteria; Proteobacteria; Gammaproteobacteria; Cellvibrionales; Halieaceae; unclassified Halieaceae; gamma proteobacterium HIMB55
gamma proteobacterium NOR5-3	0.00025	22	cellular organisms; Bacteria; Proteobacteria; Gammaproteobacteria; unclassified Gammaproteobacteria; unclassified Gammaproteobacteria (miscellaneous); gamma proteobacterium NOR5-3
Alkalilimnicola	0.00024	21	cellular organisms; Bacteria; Proteobacteria; Gammaproteobacteria; Chromatiales; Ectothiorhodospiraceae; Alkalilimnicola
Chthonomonas	0.00024	21	cellular organisms; Bacteria; Terrabacteria group; Armatimonadetes; Chthonomonadetes; Chthonomonadales; Chthonomonadaceae; Chthonomonas
Citreicella	0.00024	21	cellular organisms; Bacteria; Proteobacteria; Alphaproteobacteria; Rhodobacterales; Rhodobacteraceae; Citreicella
Elstera	0.00024	21	cellular organisms; Bacteria; Proteobacteria; Alphaproteobacteria; Rhodospirillales; Rhodospirillaceae; Elstera
Endozoicomonas	0.00024	21	cellular organisms; Bacteria; Proteobacteria; Gammaproteobacteria; Oceanospirillales; Hahellaceae; Endozoicomonas
Geoalkalibacter	0.00024	21	cellular organisms; Bacteria; Proteobacteria; delta/epsilon subdivisions; Deltaproteobacteria; Desulfuromonadales; Geobacteraceae; Geoalkalibacter
Herbaspirillum	0.00024	21	cellular organisms; Bacteria; Proteobacteria; Betaproteobacteria; Burkholderiales; Oxalobacteraceae; Herbaspirillum
Mizugakiibacter	0.00024	21	cellular organisms; Bacteria; Proteobacteria; Gammaproteobacteria; Xanthomonadales; Rhodanobacteraceae; Mizugakiibacter
Nitrincola	0.00024	21	cellular organisms; Bacteria; Proteobacteria; Gammaproteobacteria; Oceanospirillales; Oceanospirillaceae; Nitrincola
Oceanicola	0.00024	21	cellular organisms; Bacteria; Proteobacteria; Alphaproteobacteria; Rhodobacterales; Rhodobacteraceae; Oceanicola
Sedimenticola thiotaurini	0.00024	21	cellular organisms; Bacteria; Proteobacteria; Gammaproteobacteria; unclassified Gammaproteobacteria; Sedimenticola; Sedimenticola thiotaurini
Syntrophobacter	0.00024	21	cellular organisms; Bacteria; Proteobacteria; delta/epsilon subdivisions; Deltaproteobacteria; Syntrophobacterales; Syntrophobacteraceae; Syntrophobacter
Thermoanaerobaculum aquaticum	0.00024	21	cellular organisms; Bacteria; Acidobacteria; unclassified Acidobacteria; Acidobacteria subdivision 23; Thermoanaerobaculum; Thermoanaerobaculum aquaticum
Truepera	0.00024	21	cellular organisms; Bacteria; Terrabacteria group; Deinococcus-Thermus; Deinococci; Deinococcales; Trueperaceae; Truepera
Wenxinia	0.00024	21	cellular organisms; Bacteria; Proteobacteria; Alphaproteobacteria; Rhodobacterales; Rhodobacteraceae; Wenxinia
Aeromonas	0.00023	20	cellular organisms; Bacteria; Proteobacteria; Gammaproteobacteria; Aeromonadales; Aeromonadaceae; Aeromonas
Azoarcus	0.00023	20	cellular organisms; Bacteria; Proteobacteria; Betaproteobacteria; Rhodocyclales; Rhodocyclaceae; Azoarcus
Candidatus Magnetobacterium	0.00023	20	cellular organisms; Bacteria; Nitrospirae; Nitrospira; Nitrospirales; Nitrospiraceae; Candidatus Magnetobacterium
Hahella	0.00023	20	cellular organisms; Bacteria; Proteobacteria; Gammaproteobacteria; Oceanospirillales; Hahellaceae; Hahella
Maritimibacter	0.00023	20	cellular organisms; Bacteria; Proteobacteria; Alphaproteobacteria; Rhodobacterales; Rhodobacteraceae; Maritimibacter
Octadecabacter	0.00023	20	cellular organisms; Bacteria; Proteobacteria; Alphaproteobacteria; Rhodobacterales; Rhodobacteraceae; Octadecabacter
Porphyromonas	0.00023	20	cellular organisms; Bacteria; FCB group; Bacteroidetes/Chlorobi group; Bacteroidetes; Bacteroidia; Bacteroidales; Porphyromonadaceae; Porphyromonas
Terriglobus	0.00023	20	cellular organisms; Bacteria; Acidobacteria; Acidobacteriia; Acidobacteriales; Acidobacteriaceae; Terriglobus
Acidithiobacillus	0.00022	19	cellular organisms; Bacteria; Proteobacteria; Acidithiobacillia; Acidithiobacillales; Acidithiobacillaceae; Acidithiobacillus
Acidobacterium	0.00022	19	cellular organisms; Bacteria; Acidobacteria; Acidobacteriia; Acidobacteriales; Acidobacteriaceae; Acidobacterium
Chlorobaculum	0.00022	19	cellular organisms; Bacteria; FCB group; Bacteroidetes/Chlorobi group; Chlorobi; Chlorobia; Chlorobiales; Chlorobiaceae; Chlorobaculum
Desulfomonile	0.00022	19	cellular organisms; Bacteria; Proteobacteria; delta/epsilon subdivisions; Deltaproteobacteria; Syntrophobacterales; Syntrophaceae; Desulfomonile
Epilithonimonas	0.00022	19	cellular organisms; Bacteria; FCB group; Bacteroidetes/Chlorobi group; Bacteroidetes; Flavobacteriia; Flavobacteriales; Flavobacteriaceae; Epilithonimonas
Gemmatimonas	0.00022	19	cellular organisms; Bacteria; FCB group; Gemmatimonadetes; Gemmatimonadetes; Gemmatimonadales; Gemmatimonadaceae; Gemmatimonas
Magnetococcus	0.00022	19	cellular organisms; Bacteria; Proteobacteria; Alphaproteobacteria; Magnetococcales; Magnetococcaceae; Magnetococcus
Melioribacter	0.00022	19	cellular organisms; Bacteria; FCB group; Bacteroidetes/Chlorobi group; Ignavibacteriae; Ignavibacteria; Ignavibacteriales; Melioribacteraceae; Melioribacter
Methylococcus	0.00022	19	cellular organisms; Bacteria; Proteobacteria; Gammaproteobacteria; Methylococcales; Methylococcaceae; Methylococcus
Pelobacter	0.00022	19	cellular organisms; Bacteria; Proteobacteria; delta/epsilon subdivisions; Deltaproteobacteria; Desulfuromonadales; Desulfuromonadaceae; Pelobacter
Salinisphaera	0.00022	19	cellular organisms; Bacteria; Proteobacteria; Gammaproteobacteria; Salinisphaerales; Salinisphaeraceae; Salinisphaera
Tateyamaria	0.00022	19	cellular organisms; Bacteria; Proteobacteria; Alphaproteobacteria; Rhodobacterales; Rhodobacteraceae; Tateyamaria
Teredinibacter	0.00022	19	cellular organisms; Bacteria; Proteobacteria; Gammaproteobacteria; Cellvibrionales; Cellvibrionaceae; Teredinibacter
Xanthomarina	0.00022	19	cellular organisms; Bacteria; FCB group; Bacteroidetes/Chlorobi group; Bacteroidetes; Flavobacteriia; Flavobacteriales; Flavobacteriaceae; Xanthomarina
Gynuella	0.00021	18	cellular organisms; Bacteria; Proteobacteria; Gammaproteobacteria; Oceanospirillales; Saccharospirillaceae; Gynuella
Hydrocarboniphaga	0.00021	18	cellular organisms; Bacteria; Proteobacteria; Gammaproteobacteria; Nevskiales; Sinobacteraceae; Hydrocarboniphaga
Hydrogenophaga	0.00021	18	cellular organisms; Bacteria; Proteobacteria; Betaproteobacteria; Burkholderiales; Comamonadaceae; Hydrogenophaga
Kibdelosporangium	0.00021	18	cellular organisms; Bacteria; Terrabacteria group; Actinobacteria; Actinobacteria; Pseudonocardiales; Pseudonocardiaceae; Kibdelosporangium
Lacinutrix	0.00021	18	cellular organisms; Bacteria; FCB group; Bacteroidetes/Chlorobi group; Bacteroidetes; Flavobacteriia; Flavobacteriales; Flavobacteriaceae; Lacinutrix
Nitrococcus	0.00021	18	cellular organisms; Bacteria; Proteobacteria; Gammaproteobacteria; Chromatiales; Ectothiorhodospiraceae; Nitrococcus
Ramlibacter	0.00021	18	cellular organisms; Bacteria; Proteobacteria; Betaproteobacteria; Burkholderiales; Comamonadaceae; Ramlibacter
Rubrivivax gelatinosus IL144	0.00021	18	cellular organisms; Bacteria; Proteobacteria; Betaproteobacteria; Burkholderiales; unclassified Burkholderiales; Burkholderiales Genera incertae sedis; Rubrivivax; Rubrivivax gelatinosus; Rubrivivax gelatinosus IL144
Serratia	0.00021	18	cellular organisms; Bacteria; Proteobacteria; Gammaproteobacteria; Enterobacterales; Yersiniaceae; Serratia
Siansivirga	0.00021	18	cellular organisms; Bacteria; FCB group; Bacteroidetes/Chlorobi group; Bacteroidetes; Flavobacteriia; Flavobacteriales; Flavobacteriaceae; Siansivirga
Sulfuricella	0.00021	18	cellular organisms; Bacteria; Proteobacteria; Betaproteobacteria; Sulfuricellales; Sulfuricellaceae; Sulfuricella
Thiobacillus	0.00021	18	cellular organisms; Bacteria; Proteobacteria; Betaproteobacteria; Hydrogenophilales; Hydrogenophilaceae; Thiobacillus
delta proteobacterium NaphS2	0.00021	18	cellular organisms; Bacteria; Proteobacteria; delta/epsilon subdivisions; Deltaproteobacteria; unclassified Deltaproteobacteria; unclassified Deltaproteobacteria (miscellaneous); delta proteobacterium NaphS2
Acetobacter	0.0002	17	cellular organisms; Bacteria; Proteobacteria; Alphaproteobacteria; Rhodospirillales; Acetobacteraceae; Acetobacter
Acidiphilium	0.0002	17	cellular organisms; Bacteria; Proteobacteria; Alphaproteobacteria; Rhodospirillales; Acetobacteraceae; Acidiphilium
Aequorivita	0.0002	17	cellular organisms; Bacteria; FCB group; Bacteroidetes/Chlorobi group; Bacteroidetes; Flavobacteriia; Flavobacteriales; Flavobacteriaceae; Aequorivita
Desulfobacterium	0.0002	17	cellular organisms; Bacteria; Proteobacteria; delta/epsilon subdivisions; Deltaproteobacteria; Desulfobacterales; Desulfobacteraceae; Desulfobacterium
Gordonia	0.0002	17	cellular organisms; Bacteria; Terrabacteria group; Actinobacteria; Actinobacteria; Corynebacteriales; Gordoniaceae; Gordonia
Kutzneria	0.0002	17	cellular organisms; Bacteria; Terrabacteria group; Actinobacteria; Actinobacteria; Pseudonocardiales; Pseudonocardiaceae; Kutzneria
Pseudohaliea	0.0002	17	cellular organisms; Bacteria; Proteobacteria; Gammaproteobacteria; Cellvibrionales; Halieaceae; Pseudohaliea
Salmonella	0.0002	17	cellular organisms; Bacteria; Proteobacteria; Gammaproteobacteria; Enterobacterales; Enterobacteriaceae; Salmonella
Streptococcus	0.0002	17	cellular organisms; Bacteria; Terrabacteria group; Firmicutes; Bacilli; Lactobacillales; Streptococcaceae; Streptococcus
Thiolapillus brandeum	0.0002	17	cellular organisms; Bacteria; Proteobacteria; Gammaproteobacteria; unclassified Gammaproteobacteria; Thiolapillus; Thiolapillus brandeum
Thiorhodococcus	0.0002	17	cellular organisms; Bacteria; Proteobacteria; Gammaproteobacteria; Chromatiales; Chromatiaceae; Thiorhodococcus
Xenorhabdus	0.0002	17	cellular organisms; Bacteria; Proteobacteria; Gammaproteobacteria; Enterobacterales; Morganellaceae; Xenorhabdus
Yersinia	0.0002	17	cellular organisms; Bacteria; Proteobacteria; Gammaproteobacteria; Enterobacterales; Yersiniaceae; Yersinia
alpha proteobacterium RS24	0.0002	17	cellular organisms; Bacteria; Proteobacteria; Alphaproteobacteria; unclassified Alphaproteobacteria; unclassified Alphaproteobacteria (miscellaneous); alpha proteobacterium RS24
Candidatus Amoebophilus	0.00019	16	cellular organisms; Bacteria; FCB group; Bacteroidetes/Chlorobi group; Bacteroidetes; Cytophagia; Cytophagales; Amoebophilaceae; Candidatus Amoebophilus
Cutibacterium	0.00019	16	cellular organisms; Bacteria; Terrabacteria group; Actinobacteria; Actinobacteria; Propionibacteriales; Propionibacteriaceae; Cutibacterium
Escherichia	0.00019	16	cellular organisms; Bacteria; Proteobacteria; Gammaproteobacteria; Enterobacterales; Enterobacteriaceae; Escherichia
Fusobacterium	0.00019	16	cellular organisms; Bacteria; Fusobacteria; Fusobacteriia; Fusobacteriales; Fusobacteriaceae; Fusobacterium
Listeria	0.00019	16	cellular organisms; Bacteria; Terrabacteria group; Firmicutes; Bacilli; Bacillales; Listeriaceae; Listeria
Mameliella	0.00019	16	cellular organisms; Bacteria; Proteobacteria; Alphaproteobacteria; Rhodobacterales; Rhodobacteraceae; Mameliella
Micavibrio aeruginosavorus	0.00019	16	cellular organisms; Bacteria; Proteobacteria; Alphaproteobacteria; unclassified Alphaproteobacteria; Micavibrio; Micavibrio aeruginosavorus
Nitrospina	0.00019	16	cellular organisms; Bacteria; Nitrospinae/Tectomicrobia group; Nitrospinae; Nitrospinia; Nitrospinales; Nitrospinaceae; Nitrospina
Nitrospira	0.00019	16	cellular organisms; Bacteria; Nitrospirae; Nitrospira; Nitrospirales; Nitrospiraceae; Nitrospira
Opitutus	0.00019	16	cellular organisms; Bacteria; PVC group; Verrucomicrobia; Opitutae; Opitutales; Opitutaceae; Opitutus
Tamlana	0.00019	16	cellular organisms; Bacteria; FCB group; Bacteroidetes/Chlorobi group; Bacteroidetes; Flavobacteriia; Flavobacteriales; Flavobacteriaceae; Tamlana
Thalassotalea	0.00019	16	cellular organisms; Bacteria; Proteobacteria; Gammaproteobacteria; Alteromonadales; Colwelliaceae; Thalassotalea
Thermococcus	0.00019	16	cellular organisms; Archaea; Euryarchaeota; Thermococci; Thermococcales; Thermococcaceae; Thermococcus
Treponema	0.00019	16	cellular organisms; Bacteria; Spirochaetes; Spirochaetia; Spirochaetales; Spirochaetaceae; Treponema
gamma proteobacterium HTCC2207	0.00019	16	cellular organisms; Bacteria; Proteobacteria; Gammaproteobacteria; Cellvibrionales; Porticoccaceae; unclassified Porticoccaceae; SAR92 clade; gamma proteobacterium HTCC2207
marine gamma proteobacterium HTCC2148	0.00019	16	cellular organisms; Bacteria; Proteobacteria; Gammaproteobacteria; Cellvibrionales; Halieaceae; unclassified Halieaceae; marine gamma proteobacterium HTCC2148
Acidocella	0.00017	15	cellular organisms; Bacteria; Proteobacteria; Alphaproteobacteria; Rhodospirillales; Acetobacteraceae; Acidocella
Actinoplanes	0.00017	15	cellular organisms; Bacteria; Terrabacteria group; Actinobacteria; Actinobacteria; Micromonosporales; Micromonosporaceae; Actinoplanes
Algibacter	0.00017	15	cellular organisms; Bacteria; FCB group; Bacteroidetes/Chlorobi group; Bacteroidetes; Flavobacteriia; Flavobacteriales; Flavobacteriaceae; Algibacter
Azotobacter group	0.00017	15	cellular organisms; Bacteria; Proteobacteria; Gammaproteobacteria; Pseudomonadales; Pseudomonadaceae; Azotobacter group
Bdellovibrio	0.00017	15	cellular organisms; Bacteria; Proteobacteria; delta/epsilon subdivisions; Deltaproteobacteria; Bdellovibrionales; Bdellovibrionaceae; Bdellovibrio
Corallococcus	0.00017	15	cellular organisms; Bacteria; Proteobacteria; delta/epsilon subdivisions; Deltaproteobacteria; Myxococcales; Cystobacterineae; Myxococcaceae; Corallococcus
Dysgonomonas	0.00017	15	cellular organisms; Bacteria; FCB group; Bacteroidetes/Chlorobi group; Bacteroidetes; Bacteroidia; Bacteroidales; Porphyromonadaceae; Dysgonomonas
Flavobacteria bacterium BAL38	0.00017	15	cellular organisms; Bacteria; FCB group; Bacteroidetes/Chlorobi group; Bacteroidetes; Flavobacteriia; Flavobacteriales; unclassified Flavobacteriales; unclassified Flavobacteriales (miscellaneous); Flavobacteria bacterium BAL38
Galbibacter	0.00017	15	cellular organisms; Bacteria; FCB group; Bacteroidetes/Chlorobi group; Bacteroidetes; Flavobacteriia; Flavobacteriales; Flavobacteriaceae; Galbibacter
Hylemonella	0.00017	15	cellular organisms; Bacteria; Proteobacteria; Betaproteobacteria; Burkholderiales; Comamonadaceae; Hylemonella
Luminiphilus	0.00017	15	cellular organisms; Bacteria; Proteobacteria; Gammaproteobacteria; Cellvibrionales; Halieaceae; Luminiphilus
Luteibacter	0.00017	15	cellular organisms; Bacteria; Proteobacteria; Gammaproteobacteria; Xanthomonadales; Rhodanobacteraceae; Luteibacter
Methanocella	0.00017	15	cellular organisms; Archaea; Euryarchaeota; Methanomicrobia; Methanocellales; Methanocellaceae; Methanocella
Methylocystis	0.00017	15	cellular organisms; Bacteria; Proteobacteria; Alphaproteobacteria; Rhizobiales; Methylocystaceae; Methylocystis
Myroides	0.00017	15	cellular organisms; Bacteria; FCB group; Bacteroidetes/Chlorobi group; Bacteroidetes; Flavobacteriia; Flavobacteriales; Flavobacteriaceae; Myroides
Nocardia	0.00017	15	cellular organisms; Bacteria; Terrabacteria group; Actinobacteria; Actinobacteria; Corynebacteriales; Nocardiaceae; Nocardia
Peptococcaceae bacterium CEB3	0.00017	15	cellular organisms; Bacteria; Terrabacteria group; Firmicutes; Clostridia; Clostridiales; Peptococcaceae; unclassified Peptococcaceae; Peptococcaceae bacterium CEB3
Rhodobacteraceae bacterium KLH11	0.00017	15	cellular organisms; Bacteria; Proteobacteria; Alphaproteobacteria; Rhodobacterales; Rhodobacteraceae; unclassified Rhodobacteraceae; Rhodobacteraceae bacterium KLH11
Rhodobacterales bacterium Y4I	0.00017	15	cellular organisms; Bacteria; Proteobacteria; Alphaproteobacteria; Rhodobacterales; unclassified Rhodobacterales; Rhodobacterales bacterium Y4I
Robiginitalea	0.00017	15	cellular organisms; Bacteria; FCB group; Bacteroidetes/Chlorobi group; Bacteroidetes; Flavobacteriia; Flavobacteriales; Flavobacteriaceae; Robiginitalea
Saccharomonospora	0.00017	15	cellular organisms; Bacteria; Terrabacteria group; Actinobacteria; Actinobacteria; Pseudonocardiales; Pseudonocardiaceae; Saccharomonospora
Simiduia	0.00017	15	cellular organisms; Bacteria; Proteobacteria; Gammaproteobacteria; Cellvibrionales; Cellvibrionaceae; Simiduia
Smithella	0.00017	15	cellular organisms; Bacteria; Proteobacteria; delta/epsilon subdivisions; Deltaproteobacteria; Syntrophobacterales; Syntrophaceae; Smithella
alpha proteobacterium IMCC14465	0.00017	15	cellular organisms; Bacteria; Proteobacteria; Alphaproteobacteria; unclassified Alphaproteobacteria; unclassified Alphaproteobacteria (miscellaneous); alpha proteobacterium IMCC14465
gamma proteobacterium BDW918	0.00017	15	cellular organisms; Bacteria; Proteobacteria; Gammaproteobacteria; Cellvibrionales; Spongiibacteraceae; unclassified Spongiibacteraceae; gamma proteobacterium BDW918
marine gamma proteobacterium HTCC2080	0.00017	15	cellular organisms; Bacteria; Proteobacteria; Gammaproteobacteria; Cellvibrionales; Halieaceae; unclassified Halieaceae; marine gamma proteobacterium HTCC2080
marine gamma proteobacterium HTCC2143	0.00017	15	cellular organisms; Bacteria; Proteobacteria; Gammaproteobacteria; Cellvibrionales; Spongiibacteraceae; unclassified Spongiibacteraceae; BD1-7 clade; marine gamma proteobacterium HTCC2143
Alicyclobacillus	0.00016	14	cellular organisms; Bacteria; Terrabacteria group; Firmicutes; Bacilli; Bacillales; Alicyclobacillaceae; Alicyclobacillus
Burkholderiales bacterium JOSHI_001	0.00016	14	cellular organisms; Bacteria; Proteobacteria; Betaproteobacteria; Burkholderiales; unclassified Burkholderiales; unclassified Burkholderiales (miscellaneous); Burkholderiales bacterium JOSHI_001
Grimontia	0.00016	14	cellular organisms; Bacteria; Proteobacteria; Gammaproteobacteria; Vibrionales; Vibrionaceae; Grimontia
Intrasporangium	0.00016	14	cellular organisms; Bacteria; Terrabacteria group; Actinobacteria; Actinobacteria; Micrococcales; Intrasporangiaceae; Intrasporangium
Actibacterium	0.00015	13	cellular organisms; Bacteria; Proteobacteria; Alphaproteobacteria; Rhodobacterales; Rhodobacteraceae; Actibacterium
Catenovulum	0.00015	13	cellular organisms; Bacteria; Proteobacteria; Gammaproteobacteria; Alteromonadales; Alteromonadaceae; Catenovulum
Cycloclasticus	0.00015	13	cellular organisms; Bacteria; Proteobacteria; Gammaproteobacteria; Thiotrichales; Piscirickettsiaceae; Cycloclasticus
Dehalococcoides	0.00015	13	cellular organisms; Bacteria; Terrabacteria group; Chloroflexi; Dehalococcoidia; Dehalococcoidales; Dehalococcoidaceae; Dehalococcoides
Ectothiorhodospira	0.00015	13	cellular organisms; Bacteria; Proteobacteria; Gammaproteobacteria; Chromatiales; Ectothiorhodospiraceae; Ectothiorhodospira
Enterobacter	0.00015	13	cellular organisms; Bacteria; Proteobacteria; Gammaproteobacteria; Enterobacterales; Enterobacteriaceae; Enterobacter
Leptothrix cholodnii SP-6	0.00015	13	cellular organisms; Bacteria; Proteobacteria; Betaproteobacteria; Burkholderiales; unclassified Burkholderiales; Burkholderiales Genera incertae sedis; Leptothrix; Leptothrix cholodnii; Leptothrix cholodnii SP-6
Methylotenera	0.00015	13	cellular organisms; Bacteria; Proteobacteria; Betaproteobacteria; Methylophilales; Methylophilaceae; Methylotenera
Oceaniovalibus	0.00015	13	cellular organisms; Bacteria; Proteobacteria; Alphaproteobacteria; Rhodobacterales; Rhodobacteraceae; Oceaniovalibus
Wolbachieae	0.00015	13	cellular organisms; Bacteria; Proteobacteria; Alphaproteobacteria; Rickettsiales; Anaplasmataceae; Wolbachieae
unclassified Alphaproteobacteria (miscellaneous)	0.00015	13	cellular organisms; Bacteria; Proteobacteria; Alphaproteobacteria; unclassified Alphaproteobacteria; unclassified Alphaproteobacteria (miscellaneous)
Advenella	0.00014	12	cellular organisms; Bacteria; Proteobacteria; Betaproteobacteria; Burkholderiales; Alcaligenaceae; Advenella
Carboxydothermus	0.00014	12	cellular organisms; Bacteria; Terrabacteria group; Firmicutes; Clostridia; Thermoanaerobacterales; Thermoanaerobacteraceae; Carboxydothermus
Conexibacter	0.00014	12	cellular organisms; Bacteria; Terrabacteria group; Actinobacteria; Thermoleophilia; Solirubrobacterales; Conexibacteraceae; Conexibacter
Coraliomargarita	0.00014	12	cellular organisms; Bacteria; PVC group; Verrucomicrobia; Opitutae; Puniceicoccales; Puniceicoccaceae; Coraliomargarita
Corynebacterium	0.00014	12	cellular organisms; Bacteria; Terrabacteria group; Actinobacteria; Actinobacteria; Corynebacteriales; Corynebacteriaceae; Corynebacterium
Desulfarculus	0.00014	12	cellular organisms; Bacteria; Proteobacteria; delta/epsilon subdivisions; Deltaproteobacteria; Desulfarculales; Desulfarculaceae; Desulfarculus
Desulfobacter	0.00014	12	cellular organisms; Bacteria; Proteobacteria; delta/epsilon subdivisions; Deltaproteobacteria; Desulfobacterales; Desulfobacteraceae; Desulfobacter
Desulfonatronospira	0.00014	12	cellular organisms; Bacteria; Proteobacteria; delta/epsilon subdivisions; Deltaproteobacteria; Desulfovibrionales; Desulfohalobiaceae; Desulfonatronospira
Heliobacterium	0.00014	12	cellular organisms; Bacteria; Terrabacteria group; Firmicutes; Clostridia; Clostridiales; Heliobacteriaceae; Heliobacterium
Klebsiella	0.00014	12	cellular organisms; Bacteria; Proteobacteria; Gammaproteobacteria; Enterobacterales; Enterobacteriaceae; Klebsiella
Methanolobus	0.00014	12	cellular organisms; Archaea; Euryarchaeota; Methanomicrobia; Methanosarcinales; Methanosarcinaceae; Methanolobus
Methylobacter	0.00014	12	cellular organisms; Bacteria; Proteobacteria; Gammaproteobacteria; Methylococcales; Methylococcaceae; Methylobacter
Methylocella	0.00014	12	cellular organisms; Bacteria; Proteobacteria; Alphaproteobacteria; Rhizobiales; Beijerinckiaceae; Methylocella
Pantoea	0.00014	12	cellular organisms; Bacteria; Proteobacteria; Gammaproteobacteria; Enterobacterales; Erwiniaceae; Pantoea
Selenomonas	0.00014	12	cellular organisms; Bacteria; Terrabacteria group; Firmicutes; Negativicutes; Selenomonadales; Selenomonadaceae; Selenomonas
Thiorhodospira	0.00014	12	cellular organisms; Bacteria; Proteobacteria; Gammaproteobacteria; Chromatiales; Ectothiorhodospiraceae; Thiorhodospira
endosymbiont of unidentified scaly snail isolate Monju	0.00014	12	cellular organisms; Bacteria; Proteobacteria; Gammaproteobacteria; unclassified Gammaproteobacteria; unclassified Gammaproteobacteria (miscellaneous); endosymbiont of unidentified scaly snail isolate Monju
Alcaligenes	0.00013	11	cellular organisms; Bacteria; Proteobacteria; Betaproteobacteria; Burkholderiales; Alcaligenaceae; Alcaligenes
Alishewanella	0.00013	11	cellular organisms; Bacteria; Proteobacteria; Gammaproteobacteria; Alteromonadales; Alteromonadaceae; Alishewanella
Asaia	0.00013	11	cellular organisms; Bacteria; Proteobacteria; Alphaproteobacteria; Rhodospirillales; Acetobacteraceae; Asaia
Azospira	0.00013	11	cellular organisms; Bacteria; Proteobacteria; Betaproteobacteria; Rhodocyclales; Rhodocyclaceae; Azospira
Bizionia	0.00013	11	cellular organisms; Bacteria; FCB group; Bacteroidetes/Chlorobi group; Bacteroidetes; Flavobacteriia; Flavobacteriales; Flavobacteriaceae; Bizionia
Campylobacter	0.00013	11	cellular organisms; Bacteria; Proteobacteria; delta/epsilon subdivisions; Epsilonproteobacteria; Campylobacterales; Campylobacteraceae; Campylobacter
Candidatus Symbiobacter	0.00013	11	cellular organisms; Bacteria; Proteobacteria; Betaproteobacteria; Burkholderiales; Comamonadaceae; Candidatus Symbiobacter
Dickeya	0.00013	11	cellular organisms; Bacteria; Proteobacteria; Gammaproteobacteria; Enterobacterales; Pectobacteriaceae; Dickeya
Gallaecimonas xiamenensis 3-C-1	0.00013	11	cellular organisms; Bacteria; Proteobacteria; Gammaproteobacteria; unclassified Gammaproteobacteria; Gallaecimonas; Gallaecimonas xiamenensis; Gallaecimonas xiamenensis 3-C-1
Ilumatobacter	0.00013	11	cellular organisms; Bacteria; Terrabacteria group; Actinobacteria; Acidimicrobiia; Acidimicrobiales; Acidimicrobiaceae; Ilumatobacter
Leptospirillum	0.00013	11	cellular organisms; Bacteria; Nitrospirae; Nitrospira; Nitrospirales; Nitrospiraceae; Leptospirillum
Marichromatium	0.00013	11	cellular organisms; Bacteria; Proteobacteria; Gammaproteobacteria; Chromatiales; Chromatiaceae; Marichromatium
Marinithermus	0.00013	11	cellular organisms; Bacteria; Terrabacteria group; Deinococcus-Thermus; Deinococci; Thermales; Thermaceae; Marinithermus
Mariprofundus	0.00013	11	cellular organisms; Bacteria; Proteobacteria; Zetaproteobacteria; Mariprofundales; Mariprofundaceae; Mariprofundus
Methanobacterium	0.00013	11	cellular organisms; Archaea; Euryarchaeota; Methanobacteria; Methanobacteriales; Methanobacteriaceae; Methanobacterium
Ornithobacterium	0.00013	11	cellular organisms; Bacteria; FCB group; Bacteroidetes/Chlorobi group; Bacteroidetes; Flavobacteriia; Flavobacteriales; Flavobacteriaceae; Ornithobacterium
Peptococcaceae bacterium SCADC1_2_3	0.00013	11	cellular organisms; Bacteria; Terrabacteria group; Firmicutes; Clostridia; Clostridiales; Peptococcaceae; unclassified Peptococcaceae; Peptococcaceae bacterium SCADC1_2_3
Providencia	0.00013	11	cellular organisms; Bacteria; Proteobacteria; Gammaproteobacteria; Enterobacterales; Morganellaceae; Providencia
Psychrobacter	0.00013	11	cellular organisms; Bacteria; Proteobacteria; Gammaproteobacteria; Pseudomonadales; Moraxellaceae; Psychrobacter
Turneriella	0.00013	11	cellular organisms; Bacteria; Spirochaetes; Spirochaetia; Leptospirales; Leptospiraceae; Turneriella
Weeksella	0.00013	11	cellular organisms; Bacteria; FCB group; Bacteroidetes/Chlorobi group; Bacteroidetes; Flavobacteriia; Flavobacteriales; Flavobacteriaceae; Weeksella
unclassified Opitutaceae	0.00013	11	cellular organisms; Bacteria; PVC group; Verrucomicrobia; Opitutae; Opitutales; Opitutaceae; unclassified Opitutaceae
Aneurinibacillus group	0.00012	10	cellular organisms; Bacteria; Terrabacteria group; Firmicutes; Bacilli; Bacillales; Paenibacillaceae; Aneurinibacillus group
Arthrobacter	0.00012	10	cellular organisms; Bacteria; Terrabacteria group; Actinobacteria; Actinobacteria; Micrococcales; Micrococcaceae; Arthrobacter
Beijerinckia	0.00012	10	cellular organisms; Bacteria; Proteobacteria; Alphaproteobacteria; Rhizobiales; Beijerinckiaceae; Beijerinckia
Cellulomonas	0.00012	10	cellular organisms; Bacteria; Terrabacteria group; Actinobacteria; Actinobacteria; Micrococcales; Cellulomonadaceae; Cellulomonas
Chromobacterium group	0.00012	10	cellular organisms; Bacteria; Proteobacteria; Betaproteobacteria; Neisseriales; Chromobacteriaceae; Chromobacterium group
Desulfitobacterium	0.00012	10	cellular organisms; Bacteria; Terrabacteria group; Firmicutes; Clostridia; Clostridiales; Peptococcaceae; Desulfitobacterium
Desulfobulbus	0.00012	10	cellular organisms; Bacteria; Proteobacteria; delta/epsilon subdivisions; Deltaproteobacteria; Desulfobacterales; Desulfobulbaceae; Desulfobulbus
Dethiosulfatarculus	0.00012	10	cellular organisms; Bacteria; Proteobacteria; delta/epsilon subdivisions; Deltaproteobacteria; Desulfarculales; Desulfarculaceae; Dethiosulfatarculus
Ferrimonas	0.00012	10	cellular organisms; Bacteria; Proteobacteria; Gammaproteobacteria; Alteromonadales; Ferrimonadaceae; Ferrimonas
Gallionella	0.00012	10	cellular organisms; Bacteria; Proteobacteria; Betaproteobacteria; Gallionellales; Gallionellaceae; Gallionella
Helicobacter	0.00012	10	cellular organisms; Bacteria; Proteobacteria; delta/epsilon subdivisions; Epsilonproteobacteria; Campylobacterales; Helicobacteraceae; Helicobacter
Komagataeibacter	0.00012	10	cellular organisms; Bacteria; Proteobacteria; Alphaproteobacteria; Rhodospirillales; Acetobacteraceae; Komagataeibacter
Lachnoclostridium	0.00012	10	cellular organisms; Bacteria; Terrabacteria group; Firmicutes; Clostridia; Clostridiales; Lachnospiraceae; Lachnoclostridium
Mangrovimonas	0.00012	10	cellular organisms; Bacteria; FCB group; Bacteroidetes/Chlorobi group; Bacteroidetes; Flavobacteriia; Flavobacteriales; Flavobacteriaceae; Mangrovimonas
Methanoregula	0.00012	10	cellular organisms; Archaea; Euryarchaeota; Methanomicrobia; Methanomicrobiales; Methanoregulaceae; Methanoregula
Microbispora	0.00012	10	cellular organisms; Bacteria; Terrabacteria group; Actinobacteria; Actinobacteria; Streptosporangiales; Streptosporangiaceae; Microbispora
Nitrospirillum	0.00012	10	cellular organisms; Bacteria; Proteobacteria; Alphaproteobacteria; Rhodospirillales; Rhodospirillaceae; Nitrospirillum
Oceanithermus	0.00012	10	cellular organisms; Bacteria; Terrabacteria group; Deinococcus-Thermus; Deinococci; Thermales; Thermaceae; Oceanithermus
Prosthecochloris	0.00012	10	cellular organisms; Bacteria; FCB group; Bacteroidetes/Chlorobi group; Chlorobi; Chlorobia; Chlorobiales; Chlorobiaceae; Prosthecochloris
Pseudogulbenkiania	0.00012	10	cellular organisms; Bacteria; Proteobacteria; Betaproteobacteria; Neisseriales; Chromobacteriaceae; Pseudogulbenkiania
Rhodobacteraceae bacterium PD-2	0.00012	10	cellular organisms; Bacteria; Proteobacteria; Alphaproteobacteria; Rhodobacterales; Rhodobacteraceae; unclassified Rhodobacteraceae; Rhodobacteraceae bacterium PD-2
Thermomicrobium	0.00012	10	cellular organisms; Bacteria; Terrabacteria group; Chloroflexi; Thermomicrobia; Thermomicrobiales; Thermomicrobiaceae; Thermomicrobium
unclassified Porticoccaceae	0.00012	10	cellular organisms; Bacteria; Proteobacteria; Gammaproteobacteria; Cellvibrionales; Porticoccaceae; unclassified Porticoccaceae
Actinosynnema	0.0001	9	cellular organisms; Bacteria; Terrabacteria group; Actinobacteria; Actinobacteria; Pseudonocardiales; Pseudonocardiaceae; Actinosynnema
Aliiglaciecola	0.0001	9	cellular organisms; Bacteria; Proteobacteria; Gammaproteobacteria; Alteromonadales; Alteromonadaceae; Aliiglaciecola
Allochromatium	0.0001	9	cellular organisms; Bacteria; Proteobacteria; Gammaproteobacteria; Chromatiales; Chromatiaceae; Allochromatium
Aquabacterium sp. NJ1	0.0001	9	cellular organisms; Bacteria; Proteobacteria; Betaproteobacteria; Burkholderiales; unclassified Burkholderiales; Burkholderiales Genera incertae sedis; Aquabacterium; Aquabacterium sp. NJ1
Barnesiella	0.0001	9	cellular organisms; Bacteria; FCB group; Bacteroidetes/Chlorobi group; Bacteroidetes; Bacteroidia; Bacteroidales; Porphyromonadaceae; Barnesiella
Blautia	0.0001	9	cellular organisms; Bacteria; Terrabacteria group; Firmicutes; Clostridia; Clostridiales; Lachnospiraceae; Blautia
Cardiobacterium	0.0001	9	cellular organisms; Bacteria; Proteobacteria; Gammaproteobacteria; Cardiobacteriales; Cardiobacteriaceae; Cardiobacterium
Catenulispora	0.0001	9	cellular organisms; Bacteria; Terrabacteria group; Actinobacteria; Actinobacteria; Catenulisporales; Catenulisporaceae; Catenulispora
Cronobacter	0.0001	9	cellular organisms; Bacteria; Proteobacteria; Gammaproteobacteria; Enterobacterales; Enterobacteriaceae; Cronobacter
Desulfatibacillum	0.0001	9	cellular organisms; Bacteria; Proteobacteria; delta/epsilon subdivisions; Deltaproteobacteria; Desulfobacterales; Desulfobacteraceae; Desulfatibacillum
Flavobacteriaceae bacterium 3519-10	0.0001	9	cellular organisms; Bacteria; FCB group; Bacteroidetes/Chlorobi group; Bacteroidetes; Flavobacteriia; Flavobacteriales; Flavobacteriaceae; unclassified Flavobacteriaceae; Flavobacteriaceae bacterium 3519-10
Halobacillus	0.0001	9	cellular organisms; Bacteria; Terrabacteria group; Firmicutes; Bacilli; Bacillales; Bacillaceae; Halobacillus
Leptonema	0.0001	9	cellular organisms; Bacteria; Spirochaetes; Spirochaetia; Leptospirales; Leptospiraceae; Leptonema
Litoreibacter	0.0001	9	cellular organisms; Bacteria; Proteobacteria; Alphaproteobacteria; Rhodobacterales; Rhodobacteraceae; Litoreibacter
Methanoculleus	0.0001	9	cellular organisms; Archaea; Euryarchaeota; Methanomicrobia; Methanomicrobiales; Methanomicrobiaceae; Methanoculleus
Micavibrio aeruginosavorus ARL-13	0.0001	9	cellular organisms; Bacteria; Proteobacteria; Alphaproteobacteria; unclassified Alphaproteobacteria; Micavibrio; Micavibrio aeruginosavorus; Micavibrio aeruginosavorus ARL-13
Microlunatus	0.0001	9	cellular organisms; Bacteria; Terrabacteria group; Actinobacteria; Actinobacteria; Propionibacteriales; Propionibacteriaceae; Microlunatus
Neptuniibacter	0.0001	9	cellular organisms; Bacteria; Proteobacteria; Gammaproteobacteria; Oceanospirillales; Oceanospirillaceae; Neptuniibacter
Oceanibulbus	0.0001	9	cellular organisms; Bacteria; Proteobacteria; Alphaproteobacteria; Rhodobacterales; Rhodobacteraceae; Oceanibulbus
Parachlamydia	0.0001	9	cellular organisms; Bacteria; PVC group; Chlamydiae; Chlamydiia; Chlamydiales; Parachlamydiaceae; Parachlamydia
Pelotomaculum	0.0001	9	cellular organisms; Bacteria; Terrabacteria group; Firmicutes; Clostridia; Clostridiales; Peptococcaceae; Pelotomaculum
Propionibacterium	0.0001	9	cellular organisms; Bacteria; Terrabacteria group; Actinobacteria; Actinobacteria; Propionibacteriales; Propionibacteriaceae; Propionibacterium
Pseudarthrobacter	0.0001	9	cellular organisms; Bacteria; Terrabacteria group; Actinobacteria; Actinobacteria; Micrococcales; Micrococcaceae; Pseudarthrobacter
Pseudoflavonifractor capillosus ATCC 29799	0.0001	9	cellular organisms; Bacteria; Terrabacteria group; Firmicutes; Clostridia; Clostridiales; unclassified Clostridiales; Pseudoflavonifractor; Pseudoflavonifractor capillosus; Pseudoflavonifractor capillosus ATCC 29799
Psychromonas	0.0001	9	cellular organisms; Bacteria; Proteobacteria; Gammaproteobacteria; Alteromonadales; Psychromonadaceae; Psychromonas
Sideroxydans	0.0001	9	cellular organisms; Bacteria; Proteobacteria; Betaproteobacteria; Gallionellales; Gallionellaceae; Sideroxydans
Solemya velum gill symbiont	0.0001	9	cellular organisms; Bacteria; Proteobacteria; Gammaproteobacteria; unclassified Gammaproteobacteria; sulfur-oxidizing symbionts; Solemya velum gill symbiont
Staphylococcus	0.0001	9	cellular organisms; Bacteria; Terrabacteria group; Firmicutes; Bacilli; Bacillales; Staphylococcaceae; Staphylococcus
Streptosporangium	0.0001	9	cellular organisms; Bacteria; Terrabacteria group; Actinobacteria; Actinobacteria; Streptosporangiales; Streptosporangiaceae; Streptosporangium
Sulfurihydrogenibium	0.0001	9	cellular organisms; Bacteria; Aquificae; Aquificae; Aquificales; Hydrogenothermaceae; Sulfurihydrogenibium
Syntrophomonas	0.0001	9	cellular organisms; Bacteria; Terrabacteria group; Firmicutes; Clostridia; Clostridiales; Syntrophomonadaceae; Syntrophomonas
Tolumonas	0.0001	9	cellular organisms; Bacteria; Proteobacteria; Gammaproteobacteria; Aeromonadales; Aeromonadaceae; Tolumonas
[Polyangium] brachysporum	0.0001	9	cellular organisms; Bacteria; Proteobacteria; Betaproteobacteria; Burkholderiales; unclassified Burkholderiales; [Polyangium] brachysporum
gamma proteobacterium HTCC5015	0.0001	9	cellular organisms; Bacteria; Proteobacteria; Gammaproteobacteria; unclassified Gammaproteobacteria; unclassified Gammaproteobacteria (miscellaneous); gamma proteobacterium HTCC5015
Actinomyces	9e-05	8	cellular organisms; Bacteria; Terrabacteria group; Actinobacteria; Actinobacteria; Actinomycetales; Actinomycetaceae; Actinomyces
Bifidobacterium	9e-05	8	cellular organisms; Bacteria; Terrabacteria group; Actinobacteria; Actinobacteria; Bifidobacteriales; Bifidobacteriaceae; Bifidobacterium
Bradyrhizobiaceae bacterium SG-6C	9e-05	8	cellular organisms; Bacteria; Proteobacteria; Alphaproteobacteria; Rhizobiales; Bradyrhizobiaceae; unclassified Bradyrhizobiaceae; Bradyrhizobiaceae bacterium SG-6C
Calditerrivibrio	9e-05	8	cellular organisms; Bacteria; Deferribacteres; Deferribacteres; Deferribacterales; Deferribacteraceae; Calditerrivibrio
Candidatus Desulforudis	9e-05	8	cellular organisms; Bacteria; Terrabacteria group; Firmicutes; Clostridia; Clostridiales; Peptococcaceae; Candidatus Desulforudis
Collimonas	9e-05	8	cellular organisms; Bacteria; Proteobacteria; Betaproteobacteria; Burkholderiales; Oxalobacteraceae; Collimonas
Colwellia	9e-05	8	cellular organisms; Bacteria; Proteobacteria; Gammaproteobacteria; Alteromonadales; Colwelliaceae; Colwellia
Delftia	9e-05	8	cellular organisms; Bacteria; Proteobacteria; Betaproteobacteria; Burkholderiales; Comamonadaceae; Delftia
Desulfocapsa	9e-05	8	cellular organisms; Bacteria; Proteobacteria; delta/epsilon subdivisions; Deltaproteobacteria; Desulfobacterales; Desulfobulbaceae; Desulfocapsa
Desulfotignum	9e-05	8	cellular organisms; Bacteria; Proteobacteria; delta/epsilon subdivisions; Deltaproteobacteria; Desulfobacterales; Desulfobacteraceae; Desulfotignum
Eubacterium	9e-05	8	cellular organisms; Bacteria; Terrabacteria group; Firmicutes; Clostridia; Clostridiales; Eubacteriaceae; Eubacterium
Fermentimonas	9e-05	8	cellular organisms; Bacteria; FCB group; Bacteroidetes/Chlorobi group; Bacteroidetes; Bacteroidia; Bacteroidales; Porphyromonadaceae; Fermentimonas
Flavobacteria bacterium BBFL7	9e-05	8	cellular organisms; Bacteria; FCB group; Bacteroidetes/Chlorobi group; Bacteroidetes; Flavobacteriia; unclassified Flavobacteriia; Flavobacteria bacterium BBFL7
Lysinibacillus	9e-05	8	cellular organisms; Bacteria; Terrabacteria group; Firmicutes; Bacilli; Bacillales; Bacillaceae; Lysinibacillus
Methanococcoides	9e-05	8	cellular organisms; Archaea; Euryarchaeota; Methanomicrobia; Methanosarcinales; Methanosarcinaceae; Methanococcoides
Neochlamydia	9e-05	8	cellular organisms; Bacteria; PVC group; Chlamydiae; Chlamydiia; Chlamydiales; Parachlamydiaceae; Neochlamydia
Rhodoferax	9e-05	8	cellular organisms; Bacteria; Proteobacteria; Betaproteobacteria; Burkholderiales; Comamonadaceae; Rhodoferax
Saccharophagus	9e-05	8	cellular organisms; Bacteria; Proteobacteria; Gammaproteobacteria; Cellvibrionales; Cellvibrionaceae; Saccharophagus
Thermoanaerobacter	9e-05	8	cellular organisms; Bacteria; Terrabacteria group; Firmicutes; Clostridia; Thermoanaerobacterales; Thermoanaerobacteraceae; Thermoanaerobacter
Thiomicrospira	9e-05	8	cellular organisms; Bacteria; Proteobacteria; Gammaproteobacteria; Thiotrichales; Piscirickettsiaceae; Thiomicrospira
Verminephrobacter	9e-05	8	cellular organisms; Bacteria; Proteobacteria; Betaproteobacteria; Burkholderiales; Comamonadaceae; Verminephrobacter
Acetomicrobium	8e-05	7	cellular organisms; Bacteria; Synergistetes; Synergistia; Synergistales; Synergistaceae; Acetomicrobium
Aciduliprofundum boonei T469	8e-05	7	cellular organisms; Archaea; Euryarchaeota; unclassified Euryarchaeota; DHVE2 group; Aciduliprofundum; Aciduliprofundum boonei; Aciduliprofundum boonei T469
Agarivorans	8e-05	7	cellular organisms; Bacteria; Proteobacteria; Gammaproteobacteria; Alteromonadales; Alteromonadaceae; Agarivorans
Aliivibrio	8e-05	7	cellular organisms; Bacteria; Proteobacteria; Gammaproteobacteria; Vibrionales; Vibrionaceae; Aliivibrio
Aromatoleum	8e-05	7	cellular organisms; Bacteria; Proteobacteria; Betaproteobacteria; Rhodocyclales; Rhodocyclaceae; Aromatoleum
Bacteriovorax	8e-05	7	cellular organisms; Bacteria; Proteobacteria; delta/epsilon subdivisions; Deltaproteobacteria; Bdellovibrionales; Bacteriovoracaceae; Bacteriovorax
Bermanella	8e-05	7	cellular organisms; Bacteria; Proteobacteria; Gammaproteobacteria; Oceanospirillales; Oceanospirillaceae; Bermanella
Blastococcus	8e-05	7	cellular organisms; Bacteria; Terrabacteria group; Actinobacteria; Actinobacteria; Geodermatophilales; Geodermatophilaceae; Blastococcus
Candidatus Puniceispirillum marinum IMCC1322	8e-05	7	cellular organisms; Bacteria; Proteobacteria; Alphaproteobacteria; unclassified Alphaproteobacteria; SAR116 cluster; Candidatus Puniceispirillum; Candidatus Puniceispirillum marinum; Candidatus Puniceispirillum marinum IMCC1322
Clavibacter	8e-05	7	cellular organisms; Bacteria; Terrabacteria group; Actinobacteria; Actinobacteria; Micrococcales; Microbacteriaceae; Clavibacter
Coprobacter	8e-05	7	cellular organisms; Bacteria; FCB group; Bacteroidetes/Chlorobi group; Bacteroidetes; Bacteroidia; Bacteroidales; Porphyromonadaceae; Coprobacter
Desulfuromonas	8e-05	7	cellular organisms; Bacteria; Proteobacteria; delta/epsilon subdivisions; Deltaproteobacteria; Desulfuromonadales; Desulfuromonadaceae; Desulfuromonas
Flavobacteria bacterium MS024-2A	8e-05	7	cellular organisms; Bacteria; FCB group; Bacteroidetes/Chlorobi group; Bacteroidetes; Flavobacteriia; unclassified Flavobacteriia; Flavobacteria bacterium MS024-2A
Francisella	8e-05	7	cellular organisms; Bacteria; Proteobacteria; Gammaproteobacteria; Thiotrichales; Francisellaceae; Francisella
Gammaproteobacteria bacterium MOLA455	8e-05	7	cellular organisms; Bacteria; Proteobacteria; Gammaproteobacteria; Cellvibrionales; Porticoccaceae; unclassified Porticoccaceae; Gammaproteobacteria bacterium MOLA455
Haemophilus	8e-05	7	cellular organisms; Bacteria; Proteobacteria; Gammaproteobacteria; Pasteurellales; Pasteurellaceae; Haemophilus
Ilyobacter	8e-05	7	cellular organisms; Bacteria; Fusobacteria; Fusobacteriia; Fusobacteriales; Fusobacteriaceae; Ilyobacter
Kitasatospora	8e-05	7	cellular organisms; Bacteria; Terrabacteria group; Actinobacteria; Actinobacteria; Streptomycetales; Streptomycetaceae; Kitasatospora
Lentisphaera	8e-05	7	cellular organisms; Bacteria; PVC group; Lentisphaerae; Lentisphaeria; Lentisphaerales; Lentisphaeraceae; Lentisphaera
Nitrososphaera	8e-05	7	cellular organisms; Archaea; TACK group; Thaumarchaeota; Nitrososphaeria; Nitrososphaerales; Nitrososphaeraceae; Nitrososphaera
Opitutaceae bacterium TAV1	8e-05	7	cellular organisms; Bacteria; PVC group; Verrucomicrobia; Opitutae; Opitutales; Opitutaceae; unclassified Opitutaceae; Opitutaceae bacterium TAV1
Piscirickettsia	8e-05	7	cellular organisms; Bacteria; Proteobacteria; Gammaproteobacteria; Thiotrichales; Piscirickettsiaceae; Piscirickettsia
Reinekea	8e-05	7	cellular organisms; Bacteria; Proteobacteria; Gammaproteobacteria; Oceanospirillales; Saccharospirillaceae; Reinekea
Rickettsieae	8e-05	7	cellular organisms; Bacteria; Proteobacteria; Alphaproteobacteria; Rickettsiales; Rickettsiaceae; Rickettsieae
Rubrivivax benzoatilyticus JA2 = ATCC BAA-35	8e-05	7	cellular organisms; Bacteria; Proteobacteria; Betaproteobacteria; Burkholderiales; unclassified Burkholderiales; Burkholderiales Genera incertae sedis; Rubrivivax; Rubrivivax benzoatilyticus; Rubrivivax benzoatilyticus JA2 = ATCC BAA-35
Saccharothrix	8e-05	7	cellular organisms; Bacteria; Terrabacteria group; Actinobacteria; Actinobacteria; Pseudonocardiales; Pseudonocardiaceae; Saccharothrix
Sagittula	8e-05	7	cellular organisms; Bacteria; Proteobacteria; Alphaproteobacteria; Rhodobacterales; Rhodobacteraceae; Sagittula
Sulfurospirillum	8e-05	7	cellular organisms; Bacteria; Proteobacteria; delta/epsilon subdivisions; Epsilonproteobacteria; Campylobacterales; Campylobacteraceae; Sulfurospirillum
Syntrophobotulus	8e-05	7	cellular organisms; Bacteria; Terrabacteria group; Firmicutes; Clostridia; Clostridiales; Peptococcaceae; Syntrophobotulus
Syntrophus	8e-05	7	cellular organisms; Bacteria; Proteobacteria; delta/epsilon subdivisions; Deltaproteobacteria; Syntrophobacterales; Syntrophaceae; Syntrophus
Tannerella	8e-05	7	cellular organisms; Bacteria; FCB group; Bacteroidetes/Chlorobi group; Bacteroidetes; Bacteroidia; Bacteroidales; Porphyromonadaceae; Tannerella
Thermincola	8e-05	7	cellular organisms; Bacteria; Terrabacteria group; Firmicutes; Clostridia; Clostridiales; Peptococcaceae; Thermincola
Thermotoga	8e-05	7	cellular organisms; Bacteria; Thermotogae; Thermotogae; Thermotogales; Thermotogaceae; Thermotoga
Anoxybacillus	7e-05	6	cellular organisms; Bacteria; Terrabacteria group; Firmicutes; Bacilli; Bacillales; Bacillaceae; Anoxybacillus
Aquitalea	7e-05	6	cellular organisms; Bacteria; Proteobacteria; Betaproteobacteria; Neisseriales; Chromobacteriaceae; Aquitalea
Arcobacter	7e-05	6	cellular organisms; Bacteria; Proteobacteria; delta/epsilon subdivisions; Epsilonproteobacteria; Campylobacterales; Campylobacteraceae; Arcobacter
Bartonella	7e-05	6	cellular organisms; Bacteria; Proteobacteria; Alphaproteobacteria; Rhizobiales; Bartonellaceae; Bartonella
Bilophila	7e-05	6	cellular organisms; Bacteria; Proteobacteria; delta/epsilon subdivisions; Deltaproteobacteria; Desulfovibrionales; Desulfovibrionaceae; Bilophila
Chitinispirillum	7e-05	6	cellular organisms; Bacteria; FCB group; Fibrobacteres; Chitinispirillia; Chitinispirillales; Chitinispirillaceae; Chitinispirillum
Clostridiales bacterium oral taxon 876 str. F0540	7e-05	6	cellular organisms; Bacteria; Terrabacteria group; Firmicutes; Clostridia; Clostridiales; unclassified Clostridiales; unclassified Clostridiales (miscellaneous); Clostridiales bacterium oral taxon 876; Clostridiales bacterium oral taxon 876 str. F0540
Clostridioides	7e-05	6	cellular organisms; Bacteria; Terrabacteria group; Firmicutes; Clostridia; Clostridiales; Peptostreptococcaceae; Clostridioides
Denitrovibrio	7e-05	6	cellular organisms; Bacteria; Deferribacteres; Deferribacteres; Deferribacterales; Deferribacteraceae; Denitrovibrio
Desulfobacca	7e-05	6	cellular organisms; Bacteria; Proteobacteria; delta/epsilon subdivisions; Deltaproteobacteria; Syntrophobacterales; Syntrophaceae; Desulfobacca
Desulfomicrobium	7e-05	6	cellular organisms; Bacteria; Proteobacteria; delta/epsilon subdivisions; Deltaproteobacteria; Desulfovibrionales; Desulfomicrobiaceae; Desulfomicrobium
Flavobacteria bacterium MS024-3C	7e-05	6	cellular organisms; Bacteria; FCB group; Bacteroidetes/Chlorobi group; Bacteroidetes; Flavobacteriia; unclassified Flavobacteriia; Flavobacteria bacterium MS024-3C
Haloarcula	7e-05	6	cellular organisms; Archaea; Euryarchaeota; Halobacteria; Halobacteriales; Halobacteriaceae; Haloarcula
Halococcus	7e-05	6	cellular organisms; Archaea; Euryarchaeota; Halobacteria; Halobacteriales; Halobacteriaceae; Halococcus
Jonesia	7e-05	6	cellular organisms; Bacteria; Terrabacteria group; Actinobacteria; Actinobacteria; Micrococcales; Jonesiaceae; Jonesia
Methanomethylovorans	7e-05	6	cellular organisms; Archaea; Euryarchaeota; Methanomicrobia; Methanosarcinales; Methanosarcinaceae; Methanomethylovorans
Methanospirillum	7e-05	6	cellular organisms; Archaea; Euryarchaeota; Methanomicrobia; Methanomicrobiales; Methanospirillaceae; Methanospirillum
Methylibium petroleiphilum PM1	7e-05	6	cellular organisms; Bacteria; Proteobacteria; Betaproteobacteria; Burkholderiales; unclassified Burkholderiales; Burkholderiales Genera incertae sedis; Methylibium; Methylibium petroleiphilum; Methylibium petroleiphilum PM1
Methyloversatilis	7e-05	6	cellular organisms; Bacteria; Proteobacteria; Betaproteobacteria; Rhodocyclales; Rhodocyclaceae; Methyloversatilis
Natronorubrum	7e-05	6	cellular organisms; Archaea; Euryarchaeota; Halobacteria; Natrialbales; Natrialbaceae; Natronorubrum
Nocardioides	7e-05	6	cellular organisms; Bacteria; Terrabacteria group; Actinobacteria; Actinobacteria; Propionibacteriales; Nocardioidaceae; Nocardioides
Oceanimonas	7e-05	6	cellular organisms; Bacteria; Proteobacteria; Gammaproteobacteria; Aeromonadales; Aeromonadaceae; Oceanimonas
Parageobacillus	7e-05	6	cellular organisms; Bacteria; Terrabacteria group; Firmicutes; Bacilli; Bacillales; Bacillaceae; Parageobacillus
Pectobacterium	7e-05	6	cellular organisms; Bacteria; Proteobacteria; Gammaproteobacteria; Enterobacterales; Pectobacteriaceae; Pectobacterium
Pelagibaca	7e-05	6	cellular organisms; Bacteria; Proteobacteria; Alphaproteobacteria; Rhodobacterales; Rhodobacteraceae; Pelagibaca
Pseudonocardia	7e-05	6	cellular organisms; Bacteria; Terrabacteria group; Actinobacteria; Actinobacteria; Pseudonocardiales; Pseudonocardiaceae; Pseudonocardia
Rheinheimera	7e-05	6	cellular organisms; Bacteria; Proteobacteria; Gammaproteobacteria; Chromatiales; Chromatiaceae; Rheinheimera
Ruminococcus	7e-05	6	cellular organisms; Bacteria; Terrabacteria group; Firmicutes; Clostridia; Clostridiales; Ruminococcaceae; Ruminococcus
SAR116 cluster alpha proteobacterium HIMB100	7e-05	6	cellular organisms; Bacteria; Proteobacteria; Alphaproteobacteria; unclassified Alphaproteobacteria; SAR116 cluster; unclassified SAR116 cluster; SAR116 cluster alpha proteobacterium HIMB100
Salinivibrio	7e-05	6	cellular organisms; Bacteria; Proteobacteria; Gammaproteobacteria; Vibrionales; Vibrionaceae; Salinivibrio
Thalassolituus	7e-05	6	cellular organisms; Bacteria; Proteobacteria; Gammaproteobacteria; Oceanospirillales; Oceanospirillaceae; Thalassolituus
Thiomonas	7e-05	6	cellular organisms; Bacteria; Proteobacteria; Betaproteobacteria; Burkholderiales; unclassified Burkholderiales; Burkholderiales Genera incertae sedis; Thiomonas
Tumebacillus	7e-05	6	cellular organisms; Bacteria; Terrabacteria group; Firmicutes; Bacilli; Bacillales; Alicyclobacillaceae; Tumebacillus
[Clostridium] ultunense Esp	7e-05	6	cellular organisms; Bacteria; Terrabacteria group; Firmicutes; Tissierellia; unclassified Tissierellia; [Clostridium] ultunense; [Clostridium] ultunense Esp
alpha proteobacterium HIMB59	7e-05	6	cellular organisms; Bacteria; Proteobacteria; Alphaproteobacteria; Pelagibacterales; Pelagibacteraceae; unclassified Pelagibacteraceae; alpha proteobacterium HIMB59
gamma proteobacterium HdN1	7e-05	6	cellular organisms; Bacteria; Proteobacteria; Gammaproteobacteria; unclassified Gammaproteobacteria; unclassified Gammaproteobacteria (miscellaneous); gamma proteobacterium HdN1
gamma proteobacterium IMCC1989	7e-05	6	cellular organisms; Bacteria; Proteobacteria; Gammaproteobacteria; Alteromonadales; unclassified Alteromonadales; gamma proteobacterium IMCC1989
uncultured archaeon	7e-05	6	cellular organisms; Archaea; environmental samples; uncultured archaeon
Acetohalobium	6e-05	5	cellular organisms; Bacteria; Terrabacteria group; Firmicutes; Clostridia; Halanaerobiales; Halobacteroidaceae; Acetohalobium
Aciduliprofundum sp. MAR08-339	6e-05	5	cellular organisms; Archaea; Euryarchaeota; unclassified Euryarchaeota; DHVE2 group; Aciduliprofundum; Aciduliprofundum sp. MAR08-339
Actinotalea	6e-05	5	cellular organisms; Bacteria; Terrabacteria group; Actinobacteria; Actinobacteria; Micrococcales; Cellulomonadaceae; Actinotalea
Alkaliphilus	6e-05	5	cellular organisms; Bacteria; Terrabacteria group; Firmicutes; Clostridia; Clostridiales; Clostridiaceae; Alkaliphilus
Arsukibacterium	6e-05	5	cellular organisms; Bacteria; Proteobacteria; Gammaproteobacteria; Chromatiales; Chromatiaceae; Arsukibacterium
Bacteroidetes oral taxon 274 str. F0058	6e-05	5	cellular organisms; Bacteria; FCB group; Bacteroidetes/Chlorobi group; Bacteroidetes; unclassified Bacteroidetes; unclassified Bacteroidetes (miscellaneous); Bacteroidetes oral taxon 274; Bacteroidetes oral taxon 274 str. F0058
Beutenbergia	6e-05	5	cellular organisms; Bacteria; Terrabacteria group; Actinobacteria; Actinobacteria; Micrococcales; Beutenbergiaceae; Beutenbergia
Candidatus Cardinium	6e-05	5	cellular organisms; Bacteria; FCB group; Bacteroidetes/Chlorobi group; Bacteroidetes; Cytophagia; Cytophagales; Amoebophilaceae; Candidatus Cardinium
Candidatus Paracaedibacter	6e-05	5	cellular organisms; Bacteria; Proteobacteria; Alphaproteobacteria; Holosporales; Candidatus Paracaedibacteraceae; Candidatus Paracaedibacter
Candidatus Pelagibacter	6e-05	5	cellular organisms; Bacteria; Proteobacteria; Alphaproteobacteria; Pelagibacterales; Pelagibacteraceae; Candidatus Pelagibacter
Desulfobacula	6e-05	5	cellular organisms; Bacteria; Proteobacteria; delta/epsilon subdivisions; Deltaproteobacteria; Desulfobacterales; Desulfobacteraceae; Desulfobacula
Desulfurispirillum	6e-05	5	cellular organisms; Bacteria; Chrysiogenetes; Chrysiogenetes; Chrysiogenales; Chrysiogenaceae; Desulfurispirillum
Desulfurivibrio	6e-05	5	cellular organisms; Bacteria; Proteobacteria; delta/epsilon subdivisions; Deltaproteobacteria; Desulfobacterales; Desulfobulbaceae; Desulfurivibrio
Dictyoglomus	6e-05	5	cellular organisms; Bacteria; Dictyoglomi; Dictyoglomia; Dictyoglomales; Dictyoglomaceae; Dictyoglomus
Enterococcus	6e-05	5	cellular organisms; Bacteria; Terrabacteria group; Firmicutes; Bacilli; Lactobacillales; Enterococcaceae; Enterococcus
Gluconacetobacter	6e-05	5	cellular organisms; Bacteria; Proteobacteria; Alphaproteobacteria; Rhodospirillales; Acetobacteraceae; Gluconacetobacter
Granulibacter	6e-05	5	cellular organisms; Bacteria; Proteobacteria; Alphaproteobacteria; Rhodospirillales; Acetobacteraceae; Granulibacter
Haematobacter	6e-05	5	cellular organisms; Bacteria; Proteobacteria; Alphaproteobacteria; Rhodobacterales; Rhodobacteraceae; Haematobacter
Halanaerobium	6e-05	5	cellular organisms; Bacteria; Terrabacteria group; Firmicutes; Clostridia; Halanaerobiales; Halanaerobiaceae; Halanaerobium
Halobacteriovorax	6e-05	5	cellular organisms; Bacteria; Proteobacteria; delta/epsilon subdivisions; Deltaproteobacteria; Bdellovibrionales; Halobacteriovoraceae; Halobacteriovorax
Hydrogenivirga	6e-05	5	cellular organisms; Bacteria; Aquificae; Aquificae; Aquificales; Aquificaceae; Hydrogenivirga
Hydrogenovibrio	6e-05	5	cellular organisms; Bacteria; Proteobacteria; Gammaproteobacteria; Thiotrichales; Piscirickettsiaceae; Hydrogenovibrio
Ketogulonicigenium	6e-05	5	cellular organisms; Bacteria; Proteobacteria; Alphaproteobacteria; Rhodobacterales; Rhodobacteraceae; Ketogulonicigenium
Knoellia	6e-05	5	cellular organisms; Bacteria; Terrabacteria group; Actinobacteria; Actinobacteria; Micrococcales; Intrasporangiaceae; Knoellia
Lechevalieria	6e-05	5	cellular organisms; Bacteria; Terrabacteria group; Actinobacteria; Actinobacteria; Pseudonocardiales; Pseudonocardiaceae; Lechevalieria
Marinobacterium	6e-05	5	cellular organisms; Bacteria; Proteobacteria; Gammaproteobacteria; Oceanospirillales; Oceanospirillaceae; Marinobacterium
Methanoplanus	6e-05	5	cellular organisms; Archaea; Euryarchaeota; Methanomicrobia; Methanomicrobiales; Methanomicrobiaceae; Methanoplanus
Methylibium	6e-05	5	cellular organisms; Bacteria; Proteobacteria; Betaproteobacteria; Burkholderiales; unclassified Burkholderiales; Burkholderiales Genera incertae sedis; Methylibium
Methyloglobulus	6e-05	5	cellular organisms; Bacteria; Proteobacteria; Gammaproteobacteria; Methylococcales; Methylococcaceae; Methyloglobulus
Methylovorus	6e-05	5	cellular organisms; Bacteria; Proteobacteria; Betaproteobacteria; Methylophilales; Methylophilaceae; Methylovorus
Micavibrio aeruginosavorus EPB	6e-05	5	cellular organisms; Bacteria; Proteobacteria; Alphaproteobacteria; unclassified Alphaproteobacteria; Micavibrio; Micavibrio aeruginosavorus; Micavibrio aeruginosavorus EPB
Moorella group	6e-05	5	cellular organisms; Bacteria; Terrabacteria group; Firmicutes; Clostridia; Thermoanaerobacterales; Thermoanaerobacteraceae; Moorella group
Moraxella	6e-05	5	cellular organisms; Bacteria; Proteobacteria; Gammaproteobacteria; Pseudomonadales; Moraxellaceae; Moraxella
Moritella	6e-05	5	cellular organisms; Bacteria; Proteobacteria; Gammaproteobacteria; Alteromonadales; Moritellaceae; Moritella
Mucinivorans	6e-05	5	cellular organisms; Bacteria; FCB group; Bacteroidetes/Chlorobi group; Bacteroidetes; Bacteroidia; Bacteroidales; Rikenellaceae; Mucinivorans
Natrialba	6e-05	5	cellular organisms; Archaea; Euryarchaeota; Halobacteria; Natrialbales; Natrialbaceae; Natrialba
Nocardiopsis	6e-05	5	cellular organisms; Bacteria; Terrabacteria group; Actinobacteria; Actinobacteria; Streptosporangiales; Nocardiopsaceae; Nocardiopsis
Oleispira	6e-05	5	cellular organisms; Bacteria; Proteobacteria; Gammaproteobacteria; Oceanospirillales; Oceanospirillaceae; Oleispira
Oligotropha	6e-05	5	cellular organisms; Bacteria; Proteobacteria; Alphaproteobacteria; Rhizobiales; Bradyrhizobiaceae; Oligotropha
Petrotoga	6e-05	5	cellular organisms; Bacteria; Thermotogae; Thermotogae; Petrotogales; Petrotogaceae; Petrotoga
Pimelobacter	6e-05	5	cellular organisms; Bacteria; Terrabacteria group; Actinobacteria; Actinobacteria; Propionibacteriales; Nocardioidaceae; Pimelobacter
Planktomarina	6e-05	5	cellular organisms; Bacteria; Proteobacteria; Alphaproteobacteria; Rhodobacterales; Rhodobacteraceae; Planktomarina
Pontibacillus	6e-05	5	cellular organisms; Bacteria; Terrabacteria group; Firmicutes; Bacilli; Bacillales; Bacillaceae; Pontibacillus
Rhodobacteraceae bacterium HIMB11	6e-05	5	cellular organisms; Bacteria; Proteobacteria; Alphaproteobacteria; Rhodobacterales; Rhodobacteraceae; unclassified Rhodobacteraceae; Rhodobacteraceae bacterium HIMB11
Riemerella	6e-05	5	cellular organisms; Bacteria; FCB group; Bacteroidetes/Chlorobi group; Bacteroidetes; Flavobacteriia; Flavobacteriales; Flavobacteriaceae; Riemerella
Saccharopolyspora	6e-05	5	cellular organisms; Bacteria; Terrabacteria group; Actinobacteria; Actinobacteria; Pseudonocardiales; Pseudonocardiaceae; Saccharopolyspora
Sporomusa	6e-05	5	cellular organisms; Bacteria; Terrabacteria group; Firmicutes; Negativicutes; Selenomonadales; Sporomusaceae; Sporomusa
Symbiobacterium	6e-05	5	cellular organisms; Bacteria; Terrabacteria group; Firmicutes; Clostridia; Clostridiales; Symbiobacteriaceae; Symbiobacterium
Tanticharoenia	6e-05	5	cellular organisms; Bacteria; Proteobacteria; Alphaproteobacteria; Rhodospirillales; Acetobacteraceae; Tanticharoenia
Thalassobium	6e-05	5	cellular organisms; Bacteria; Proteobacteria; Alphaproteobacteria; Rhodobacterales; Rhodobacteraceae; Thalassobium
Verrucosispora	6e-05	5	cellular organisms; Bacteria; Terrabacteria group; Actinobacteria; Actinobacteria; Micromonosporales; Micromonosporaceae; Verrucosispora
Virgibacillus	6e-05	5	cellular organisms; Bacteria; Terrabacteria group; Firmicutes; Bacilli; Bacillales; Bacillaceae; Virgibacillus
Vogesella	6e-05	5	cellular organisms; Bacteria; Proteobacteria; Betaproteobacteria; Neisseriales; Chromobacteriaceae; Vogesella
Zymomonas	6e-05	5	cellular organisms; Bacteria; Proteobacteria; Alphaproteobacteria; Sphingomonadales; Sphingomonadaceae; Zymomonas
Zymomonas mobilis subsp. pomaceae ATCC 29192	6e-05	5	cellular organisms; Bacteria; Proteobacteria; Alphaproteobacteria; Sphingomonadales; Sphingomonadaceae; Zymomonas; Zymomonas mobilis; Zymomonas mobilis subsp. pomaceae; Zymomonas mobilis subsp. pomaceae ATCC 29192
Acidothermus	5e-05	4	cellular organisms; Bacteria; Terrabacteria group; Actinobacteria; Actinobacteria; Acidothermales; Acidothermaceae; Acidothermus
Archaeoglobus	5e-05	4	cellular organisms; Archaea; Euryarchaeota; Archaeoglobi; Archaeoglobales; Archaeoglobaceae; Archaeoglobus
Bergeyella	5e-05	4	cellular organisms; Bacteria; FCB group; Bacteroidetes/Chlorobi group; Bacteroidetes; Flavobacteriia; Flavobacteriales; Flavobacteriaceae; Bergeyella
Brenneria	5e-05	4	cellular organisms; Bacteria; Proteobacteria; Gammaproteobacteria; Enterobacterales; Pectobacteriaceae; Brenneria
Burkholderiales bacterium GJ-E10	5e-05	4	cellular organisms; Bacteria; Proteobacteria; Betaproteobacteria; Burkholderiales; unclassified Burkholderiales; unclassified Burkholderiales (miscellaneous); Burkholderiales bacterium GJ-E10
Caldanaerobacter	5e-05	4	cellular organisms; Bacteria; Terrabacteria group; Firmicutes; Clostridia; Thermoanaerobacterales; Thermoanaerobacteraceae; Caldanaerobacter
Candidatus Caedibacter acanthamoebae	5e-05	4	cellular organisms; Bacteria; Proteobacteria; Alphaproteobacteria; Holosporales; unclassified Holosporales; Caedibacter; Candidatus Caedibacter acanthamoebae
Candidatus Methylopumilus	5e-05	4	cellular organisms; Bacteria; Proteobacteria; Betaproteobacteria; Methylophilales; Methylophilaceae; Candidatus Methylopumilus
Coxiella	5e-05	4	cellular organisms; Bacteria; Proteobacteria; Gammaproteobacteria; Legionellales; Coxiellaceae; Coxiella
Faecalibacterium	5e-05	4	cellular organisms; Bacteria; Terrabacteria group; Firmicutes; Clostridia; Clostridiales; Ruminococcaceae; Faecalibacterium
Ferriphaselus	5e-05	4	cellular organisms; Bacteria; Proteobacteria; Betaproteobacteria; Gallionellales; Gallionellaceae; Ferriphaselus
Gammaproteobacteria bacterium MFB021	5e-05	4	cellular organisms; Bacteria; Proteobacteria; Gammaproteobacteria; unclassified Gammaproteobacteria; unclassified Gammaproteobacteria (miscellaneous); Gammaproteobacteria bacterium MFB021
Geodermatophilus	5e-05	4	cellular organisms; Bacteria; Terrabacteria group; Actinobacteria; Actinobacteria; Geodermatophilales; Geodermatophilaceae; Geodermatophilus
Gluconobacter	5e-05	4	cellular organisms; Bacteria; Proteobacteria; Alphaproteobacteria; Rhodospirillales; Acetobacteraceae; Gluconobacter
Haladaptatus	5e-05	4	cellular organisms; Archaea; Euryarchaeota; Halobacteria; Halobacteriales; Halobacteriaceae; Haladaptatus
Haloferax	5e-05	4	cellular organisms; Archaea; Euryarchaeota; Halobacteria; Haloferacales; Haloferacaceae; Haloferax
Haloterrigena	5e-05	4	cellular organisms; Archaea; Euryarchaeota; Halobacteria; Natrialbales; Natrialbaceae; Haloterrigena
Hippea	5e-05	4	cellular organisms; Bacteria; Proteobacteria; delta/epsilon subdivisions; Deltaproteobacteria; Desulfurellales; Desulfurellaceae; Hippea
Kineosphaera	5e-05	4	cellular organisms; Bacteria; Terrabacteria group; Actinobacteria; Actinobacteria; Micrococcales; Dermatophilaceae; Kineosphaera
Kocuria	5e-05	4	cellular organisms; Bacteria; Terrabacteria group; Actinobacteria; Actinobacteria; Micrococcales; Micrococcaceae; Kocuria
Kosmotoga	5e-05	4	cellular organisms; Bacteria; Thermotogae; Thermotogae; Kosmotogales; Kosmotogaceae; Kosmotoga
Kyrpidia	5e-05	4	cellular organisms; Bacteria; Terrabacteria group; Firmicutes; Bacilli; Bacillales; Alicyclobacillaceae; Kyrpidia
Lachnospiraceae bacterium 28-4	5e-05	4	cellular organisms; Bacteria; Terrabacteria group; Firmicutes; Clostridia; Clostridiales; Lachnospiraceae; unclassified Lachnospiraceae; Lachnospiraceae bacterium 28-4
Lachnospiraceae bacterium A4	5e-05	4	cellular organisms; Bacteria; Terrabacteria group; Firmicutes; Clostridia; Clostridiales; Lachnospiraceae; unclassified Lachnospiraceae; Lachnospiraceae bacterium A4
Lautropia	5e-05	4	cellular organisms; Bacteria; Proteobacteria; Betaproteobacteria; Burkholderiales; Burkholderiaceae; Lautropia
Leucobacter	5e-05	4	cellular organisms; Bacteria; Terrabacteria group; Actinobacteria; Actinobacteria; Micrococcales; Microbacteriaceae; Leucobacter
Limnobacter	5e-05	4	cellular organisms; Bacteria; Proteobacteria; Betaproteobacteria; Burkholderiales; Burkholderiaceae; Limnobacter
Megasphaera	5e-05	4	cellular organisms; Bacteria; Terrabacteria group; Firmicutes; Negativicutes; Veillonellales; Veillonellaceae; Megasphaera
Methanobrevibacter	5e-05	4	cellular organisms; Archaea; Euryarchaeota; Methanobacteria; Methanobacteriales; Methanobacteriaceae; Methanobrevibacter
Methanocaldococcus	5e-05	4	cellular organisms; Archaea; Euryarchaeota; Methanococci; Methanococcales; Methanocaldococcaceae; Methanocaldococcus
Natranaerobius	5e-05	4	cellular organisms; Bacteria; Terrabacteria group; Firmicutes; Clostridia; Natranaerobiales; Natranaerobiaceae; Natranaerobius
Natronococcus	5e-05	4	cellular organisms; Archaea; Euryarchaeota; Halobacteria; Natrialbales; Natrialbaceae; Natronococcus
Oceanobacillus	5e-05	4	cellular organisms; Bacteria; Terrabacteria group; Firmicutes; Bacilli; Bacillales; Bacillaceae; Oceanobacillus
Paeniclostridium	5e-05	4	cellular organisms; Bacteria; Terrabacteria group; Firmicutes; Clostridia; Clostridiales; Peptostreptococcaceae; Paeniclostridium
Paraprevotella	5e-05	4	cellular organisms; Bacteria; FCB group; Bacteroidetes/Chlorobi group; Bacteroidetes; Bacteroidia; Bacteroidales; Prevotellaceae; Paraprevotella
Porphyromonadaceae bacterium COT-184 OH4590	5e-05	4	cellular organisms; Bacteria; FCB group; Bacteroidetes/Chlorobi group; Bacteroidetes; Bacteroidia; Bacteroidales; Porphyromonadaceae; unclassified Porphyromonadaceae; Porphyromonadaceae bacterium COT-184 OH4590
Pusillimonas	5e-05	4	cellular organisms; Bacteria; Proteobacteria; Betaproteobacteria; Burkholderiales; Alcaligenaceae; Pusillimonas
Rhodobacteraceae bacterium HTCC2083	5e-05	4	cellular organisms; Bacteria; Proteobacteria; Alphaproteobacteria; Rhodobacterales; Rhodobacteraceae; unclassified Rhodobacteraceae; Rhodobacteraceae bacterium HTCC2083
Rhodobacterales bacterium HTCC2255	5e-05	4	cellular organisms; Bacteria; Proteobacteria; Alphaproteobacteria; Rhodobacterales; unclassified Rhodobacterales; Rhodobacterales bacterium HTCC2255
Sebaldella	5e-05	4	cellular organisms; Bacteria; Fusobacteria; Fusobacteriia; Fusobacteriales; Leptotrichiaceae; Sebaldella
Sediminispirochaeta	5e-05	4	cellular organisms; Bacteria; Spirochaetes; Spirochaetia; Spirochaetales; Spirochaetaceae; Sediminispirochaeta
Segniliparus	5e-05	4	cellular organisms; Bacteria; Terrabacteria group; Actinobacteria; Actinobacteria; Corynebacteriales; Segniliparaceae; Segniliparus
Streptomycetaceae bacterium MP113-05	5e-05	4	cellular organisms; Bacteria; Terrabacteria group; Actinobacteria; Actinobacteria; Streptomycetales; Streptomycetaceae; unclassified Streptomycetaceae; Streptomycetaceae bacterium MP113-05
Sulfuricurvum	5e-05	4	cellular organisms; Bacteria; Proteobacteria; delta/epsilon subdivisions; Epsilonproteobacteria; Campylobacterales; Helicobacteraceae; Sulfuricurvum
Tatumella	5e-05	4	cellular organisms; Bacteria; Proteobacteria; Gammaproteobacteria; Enterobacterales; Erwiniaceae; Tatumella
Tetrasphaera	5e-05	4	cellular organisms; Bacteria; Terrabacteria group; Actinobacteria; Actinobacteria; Micrococcales; Intrasporangiaceae; Tetrasphaera
Thermanaerovibrio	5e-05	4	cellular organisms; Bacteria; Synergistetes; Synergistia; Synergistales; Synergistaceae; Thermanaerovibrio
Thermocrinis	5e-05	4	cellular organisms; Bacteria; Aquificae; Aquificae; Aquificales; Aquificaceae; Thermocrinis
Thermodesulfobacterium	5e-05	4	cellular organisms; Bacteria; Thermodesulfobacteria; Thermodesulfobacteria; Thermodesulfobacteriales; Thermodesulfobacteriaceae; Thermodesulfobacterium
Thermosinus	5e-05	4	cellular organisms; Bacteria; Terrabacteria group; Firmicutes; Negativicutes; Selenomonadales; Sporomusaceae; Thermosinus
Acholeplasma	3e-05	3	cellular organisms; Bacteria; Terrabacteria group; Tenericutes; Mollicutes; Acholeplasmatales; Acholeplasmataceae; Acholeplasma
Acidiplasma	3e-05	3	cellular organisms; Archaea; Euryarchaeota; Thermoplasmata; Thermoplasmatales; Ferroplasmaceae; Acidiplasma
Acidomonas	3e-05	3	cellular organisms; Bacteria; Proteobacteria; Alphaproteobacteria; Rhodospirillales; Acetobacteraceae; Acidomonas
Aciduliprofundum	3e-05	3	cellular organisms; Archaea; Euryarchaeota; unclassified Euryarchaeota; DHVE2 group; Aciduliprofundum
Aerococcus	3e-05	3	cellular organisms; Bacteria; Terrabacteria group; Firmicutes; Bacilli; Lactobacillales; Aerococcaceae; Aerococcus
Bacteroidetes bacterium oral taxon 272 str. F0290	3e-05	3	cellular organisms; Bacteria; FCB group; Bacteroidetes/Chlorobi group; Bacteroidetes; unclassified Bacteroidetes; unclassified Bacteroidetes (miscellaneous); Bacteroidetes bacterium oral taxon 272; Bacteroidetes bacterium oral taxon 272 str. F0290
Bhargavaea	3e-05	3	cellular organisms; Bacteria; Terrabacteria group; Firmicutes; Bacilli; Bacillales; Planococcaceae; Bhargavaea
Brachyspira	3e-05	3	cellular organisms; Bacteria; Spirochaetes; Spirochaetia; Brachyspirales; Brachyspiraceae; Brachyspira
Caldalkalibacillus	3e-05	3	cellular organisms; Bacteria; Terrabacteria group; Firmicutes; Bacilli; Bacillales; Bacillaceae; Caldalkalibacillus
Candidatus Endolissoclinum	3e-05	3	cellular organisms; Bacteria; Proteobacteria; Alphaproteobacteria; Rhodospirillales; Rhodospirillaceae; Candidatus Endolissoclinum
Candidatus Liberibacter	3e-05	3	cellular organisms; Bacteria; Proteobacteria; Alphaproteobacteria; Rhizobiales; Rhizobiaceae; Candidatus Liberibacter
Candidatus Nitrosoarchaeum	3e-05	3	cellular organisms; Archaea; TACK group; Thaumarchaeota; Nitrosopumilales; Nitrosopumilaceae; Candidatus Nitrosoarchaeum
Candidatus Protochlamydia	3e-05	3	cellular organisms; Bacteria; PVC group; Chlamydiae; Chlamydiia; Chlamydiales; Parachlamydiaceae; Candidatus Protochlamydia
Catenibacterium	3e-05	3	cellular organisms; Bacteria; Terrabacteria group; Firmicutes; Erysipelotrichia; Erysipelotrichales; Erysipelotrichaceae; Catenibacterium
Cellulosimicrobium	3e-05	3	cellular organisms; Bacteria; Terrabacteria group; Actinobacteria; Actinobacteria; Micrococcales; Promicromonosporaceae; Cellulosimicrobium
Chitinivibrio	3e-05	3	cellular organisms; Bacteria; FCB group; Fibrobacteres; Chitinivibrionia; Chitinivibrionales; Chitinivibrionaceae; Chitinivibrio
Chlamydia/Chlamydophila group	3e-05	3	cellular organisms; Bacteria; PVC group; Chlamydiae; Chlamydiia; Chlamydiales; Chlamydiaceae; Chlamydia/Chlamydophila group
Citrobacter	3e-05	3	cellular organisms; Bacteria; Proteobacteria; Gammaproteobacteria; Enterobacterales; Enterobacteriaceae; Citrobacter
Cohnella	3e-05	3	cellular organisms; Bacteria; Terrabacteria group; Firmicutes; Bacilli; Bacillales; Paenibacillaceae; Cohnella
Comamonadaceae bacterium A1	3e-05	3	cellular organisms; Bacteria; Proteobacteria; Betaproteobacteria; Burkholderiales; Comamonadaceae; unclassified Comamonadaceae; Comamonadaceae bacterium A1
Defluviitoga	3e-05	3	cellular organisms; Bacteria; Thermotogae; Thermotogae; Petrotogales; Petrotogaceae; Defluviitoga
Desmospora	3e-05	3	cellular organisms; Bacteria; Terrabacteria group; Firmicutes; Bacilli; Bacillales; Thermoactinomycetaceae; Desmospora
Edwardsiella	3e-05	3	cellular organisms; Bacteria; Proteobacteria; Gammaproteobacteria; Enterobacterales; Hafniaceae; Edwardsiella
Erwinia	3e-05	3	cellular organisms; Bacteria; Proteobacteria; Gammaproteobacteria; Enterobacterales; Erwiniaceae; Erwinia
Ferroglobus	3e-05	3	cellular organisms; Archaea; Euryarchaeota; Archaeoglobi; Archaeoglobales; Archaeoglobaceae; Ferroglobus
Halosimplex	3e-05	3	cellular organisms; Archaea; Euryarchaeota; Halobacteria; Halobacteriales; Halobacteriaceae; Halosimplex
Halothermothrix	3e-05	3	cellular organisms; Bacteria; Terrabacteria group; Firmicutes; Clostridia; Halanaerobiales; Halanaerobiaceae; Halothermothrix
Isoptericola	3e-05	3	cellular organisms; Bacteria; Terrabacteria group; Actinobacteria; Actinobacteria; Micrococcales; Promicromonosporaceae; Isoptericola
Kribbella	3e-05	3	cellular organisms; Bacteria; Terrabacteria group; Actinobacteria; Actinobacteria; Propionibacteriales; Nocardioidaceae; Kribbella
Laribacter	3e-05	3	cellular organisms; Bacteria; Proteobacteria; Betaproteobacteria; Neisseriales; Chromobacteriaceae; Laribacter
Leptotrichia	3e-05	3	cellular organisms; Bacteria; Fusobacteria; Fusobacteriia; Fusobacteriales; Leptotrichiaceae; Leptotrichia
Leuconostoc	3e-05	3	cellular organisms; Bacteria; Terrabacteria group; Firmicutes; Bacilli; Lactobacillales; Leuconostocaceae; Leuconostoc
Marine Group I thaumarchaeote SCGC AAA799-D07	3e-05	3	cellular organisms; Archaea; TACK group; Thaumarchaeota; unclassified Thaumarchaeota; Marine Group I; Marine Group I thaumarchaeote SCGC AAA799-D07
Marinitoga	3e-05	3	cellular organisms; Bacteria; Thermotogae; Thermotogae; Petrotogales; Petrotogaceae; Marinitoga
Mesotoga	3e-05	3	cellular organisms; Bacteria; Thermotogae; Thermotogae; Kosmotogales; Kosmotogaceae; Mesotoga
Methanomassiliicoccus	3e-05	3	cellular organisms; Archaea; Euryarchaeota; Thermoplasmata; Methanomassiliicoccales; Methanomassiliicoccaceae; Methanomassiliicoccus
Methanothermobacter	3e-05	3	cellular organisms; Archaea; Euryarchaeota; Methanobacteria; Methanobacteriales; Methanobacteriaceae; Methanothermobacter
Mitsuokella	3e-05	3	cellular organisms; Bacteria; Terrabacteria group; Firmicutes; Negativicutes; Selenomonadales; Selenomonadaceae; Mitsuokella
Natrinema	3e-05	3	cellular organisms; Archaea; Euryarchaeota; Halobacteria; Natrialbales; Natrialbaceae; Natrinema
Nitrosopumilus	3e-05	3	cellular organisms; Archaea; TACK group; Thaumarchaeota; Nitrosopumilales; Nitrosopumilaceae; Nitrosopumilus
Opitutaceae bacterium TAV5	3e-05	3	cellular organisms; Bacteria; PVC group; Verrucomicrobia; Opitutae; Opitutales; Opitutaceae; unclassified Opitutaceae; Opitutaceae bacterium TAV5
Paenirhodobacter	3e-05	3	cellular organisms; Bacteria; Proteobacteria; Alphaproteobacteria; Rhodobacterales; Rhodobacteraceae; Paenirhodobacter
Parcubacteria bacterium RAAC4_OD1_1	3e-05	3	cellular organisms; Bacteria; unclassified Bacteria; Bacteria candidate phyla; Patescibacteria group; Parcubacteria group; Candidatus Parcubacteria; unclassified Parcubacteria; Parcubacteria bacterium RAAC4_OD1_1
Peptoclostridium	3e-05	3	cellular organisms; Bacteria; Terrabacteria group; Firmicutes; Clostridia; Clostridiales; Peptostreptococcaceae; Peptoclostridium
Planococcus	3e-05	3	cellular organisms; Bacteria; Terrabacteria group; Firmicutes; Bacilli; Bacillales; Planococcaceae; Planococcus
Prauserella	3e-05	3	cellular organisms; Bacteria; Terrabacteria group; Actinobacteria; Actinobacteria; Pseudonocardiales; Pseudonocardiaceae; Prauserella
Proteus	3e-05	3	cellular organisms; Bacteria; Proteobacteria; Gammaproteobacteria; Enterobacterales; Morganellaceae; Proteus
Roseburia	3e-05	3	cellular organisms; Bacteria; Terrabacteria group; Firmicutes; Clostridia; Clostridiales; Lachnospiraceae; Roseburia
Rubrivivax	3e-05	3	cellular organisms; Bacteria; Proteobacteria; Betaproteobacteria; Burkholderiales; unclassified Burkholderiales; Burkholderiales Genera incertae sedis; Rubrivivax
Salinispora	3e-05	3	cellular organisms; Bacteria; Terrabacteria group; Actinobacteria; Actinobacteria; Micromonosporales; Micromonosporaceae; Salinispora
Sodalis	3e-05	3	cellular organisms; Bacteria; Proteobacteria; Gammaproteobacteria; Enterobacterales; Pectobacteriaceae; Sodalis
Sphaerochaeta	3e-05	3	cellular organisms; Bacteria; Spirochaetes; Spirochaetia; Spirochaetales; Spirochaetaceae; Sphaerochaeta
Sphaerotilus natans subsp. natans DSM 6575	3e-05	3	cellular organisms; Bacteria; Proteobacteria; Betaproteobacteria; Burkholderiales; unclassified Burkholderiales; Burkholderiales Genera incertae sedis; Sphaerotilus; Sphaerotilus natans; Sphaerotilus natans subsp. natans; Sphaerotilus natans subsp. natans DSM 6575
Sulfolobus	3e-05	3	cellular organisms; Archaea; TACK group; Crenarchaeota; Thermoprotei; Sulfolobales; Sulfolobaceae; Sulfolobus
Taylorella	3e-05	3	cellular organisms; Bacteria; Proteobacteria; Betaproteobacteria; Burkholderiales; Alcaligenaceae; Taylorella
Thermacetogenium	3e-05	3	cellular organisms; Bacteria; Terrabacteria group; Firmicutes; Clostridia; Thermoanaerobacterales; Thermoanaerobacteraceae; Thermacetogenium
Thermobifida	3e-05	3	cellular organisms; Bacteria; Terrabacteria group; Actinobacteria; Actinobacteria; Streptosporangiales; Nocardiopsaceae; Thermobifida
Thermodesulfatator	3e-05	3	cellular organisms; Bacteria; Thermodesulfobacteria; Thermodesulfobacteria; Thermodesulfobacteriales; Thermodesulfobacteriaceae; Thermodesulfatator
Thermodesulfobium	3e-05	3	cellular organisms; Bacteria; Terrabacteria group; Firmicutes; Clostridia; Thermoanaerobacterales; Thermodesulfobiaceae; Thermodesulfobium
Thermomonospora	3e-05	3	cellular organisms; Bacteria; Terrabacteria group; Actinobacteria; Actinobacteria; Streptosporangiales; Thermomonosporaceae; Thermomonospora
Williamsia	3e-05	3	cellular organisms; Bacteria; Terrabacteria group; Actinobacteria; Actinobacteria; Corynebacteriales; Williamsiaceae; Williamsia
Youngiibacter	3e-05	3	cellular organisms; Bacteria; Terrabacteria group; Firmicutes; Clostridia; Clostridiales; Clostridiaceae; Youngiibacter
unclassified Bacteria (miscellaneous)	3e-05	3	cellular organisms; Bacteria; unclassified Bacteria; unclassified Bacteria (miscellaneous)
Acetoanaerobium	2e-05	2	cellular organisms; Bacteria; Terrabacteria group; Firmicutes; Clostridia; Clostridiales; Peptostreptococcaceae; Acetoanaerobium
Acidianus	2e-05	2	cellular organisms; Archaea; TACK group; Crenarchaeota; Thermoprotei; Sulfolobales; Sulfolobaceae; Acidianus
Actinobacillus	2e-05	2	cellular organisms; Bacteria; Proteobacteria; Gammaproteobacteria; Pasteurellales; Pasteurellaceae; Actinobacillus
Actinokineospora	2e-05	2	cellular organisms; Bacteria; Terrabacteria group; Actinobacteria; Actinobacteria; Pseudonocardiales; Pseudonocardiaceae; Actinokineospora
Aggregatibacter	2e-05	2	cellular organisms; Bacteria; Proteobacteria; Gammaproteobacteria; Pasteurellales; Pasteurellaceae; Aggregatibacter
Alicycliphilus	2e-05	2	cellular organisms; Bacteria; Proteobacteria; Betaproteobacteria; Burkholderiales; Comamonadaceae; Alicycliphilus
Alloiococcus	2e-05	2	cellular organisms; Bacteria; Terrabacteria group; Firmicutes; Bacilli; Lactobacillales; Carnobacteriaceae; Alloiococcus
Aminobacterium	2e-05	2	cellular organisms; Bacteria; Synergistetes; Synergistia; Synergistales; Synergistaceae; Aminobacterium
Aminomonas	2e-05	2	cellular organisms; Bacteria; Synergistetes; Synergistia; Synergistales; Synergistaceae; Aminomonas
Anaerostipes	2e-05	2	cellular organisms; Bacteria; Terrabacteria group; Firmicutes; Clostridia; Clostridiales; Lachnospiraceae; Anaerostipes
Anaerotruncus	2e-05	2	cellular organisms; Bacteria; Terrabacteria group; Firmicutes; Clostridia; Clostridiales; Ruminococcaceae; Anaerotruncus
Bacteria candidate phyla	2e-05	2	cellular organisms; Bacteria; unclassified Bacteria; Bacteria candidate phyla
Betaproteobacteria bacterium MOLA814	2e-05	2	cellular organisms; Bacteria; Proteobacteria; Betaproteobacteria; unclassified Betaproteobacteria; unclassified Betaproteobacteria (miscellaneous); Betaproteobacteria bacterium MOLA814
Buttiauxella	2e-05	2	cellular organisms; Bacteria; Proteobacteria; Gammaproteobacteria; Enterobacterales; Enterobacteriaceae; Buttiauxella
Caldisericum	2e-05	2	cellular organisms; Bacteria; Caldiserica; Caldisericia; Caldisericales; Caldisericaceae; Caldisericum
Caloranaerobacter	2e-05	2	cellular organisms; Bacteria; Terrabacteria group; Firmicutes; Clostridia; Clostridiales; Clostridiaceae; Caloranaerobacter
Candidatus Jidaibacter	2e-05	2	cellular organisms; Bacteria; Proteobacteria; Alphaproteobacteria; Rickettsiales; Candidatus Midichloriaceae; Candidatus Jidaibacter
Candidatus Methanoplasma	2e-05	2	cellular organisms; Archaea; Euryarchaeota; Thermoplasmata; Methanomassiliicoccales; Methanomassiliicoccaceae; Candidatus Methanoplasma
Candidatus Midichloria	2e-05	2	cellular organisms; Bacteria; Proteobacteria; Alphaproteobacteria; Rickettsiales; Candidatus Midichloriaceae; Candidatus Midichloria
Candidatus Saccharibacteria	2e-05	2	cellular organisms; Bacteria; unclassified Bacteria; Bacteria candidate phyla; Candidatus Saccharibacteria
Carnobacterium	2e-05	2	cellular organisms; Bacteria; Terrabacteria group; Firmicutes; Bacilli; Lactobacillales; Carnobacteriaceae; Carnobacterium
Castellaniella	2e-05	2	cellular organisms; Bacteria; Proteobacteria; Betaproteobacteria; Burkholderiales; Alcaligenaceae; Castellaniella
Clostridiales bacterium 1_7_47FAA	2e-05	2	cellular organisms; Bacteria; Terrabacteria group; Firmicutes; Clostridia; Clostridiales; unclassified Clostridiales; unclassified Clostridiales (miscellaneous); Clostridiales bacterium 1_7_47FAA
Cobetia	2e-05	2	cellular organisms; Bacteria; Proteobacteria; Gammaproteobacteria; Oceanospirillales; Halomonadaceae; Cobetia
Collinsella	2e-05	2	cellular organisms; Bacteria; Terrabacteria group; Actinobacteria; Coriobacteriia; Coriobacteriales; Coriobacteriaceae; Collinsella
Comamonadaceae bacterium B1	2e-05	2	cellular organisms; Bacteria; Proteobacteria; Betaproteobacteria; Burkholderiales; Comamonadaceae; unclassified Comamonadaceae; Comamonadaceae bacterium B1
Commensalibacter	2e-05	2	cellular organisms; Bacteria; Proteobacteria; Alphaproteobacteria; Rhodospirillales; Acetobacteraceae; Commensalibacter
Criblamydia	2e-05	2	cellular organisms; Bacteria; PVC group; Chlamydiae; Chlamydiia; Chlamydiales; Criblamydiaceae; Criblamydia
Cryptosporangium	2e-05	2	cellular organisms; Bacteria; Terrabacteria group; Actinobacteria; Actinobacteria; Frankiales; Cryptosporangiaceae; Cryptosporangium
Deferribacter	2e-05	2	cellular organisms; Bacteria; Deferribacteres; Deferribacteres; Deferribacterales; Deferribacteraceae; Deferribacter
Dehalobacter	2e-05	2	cellular organisms; Bacteria; Terrabacteria group; Firmicutes; Clostridia; Clostridiales; Peptococcaceae; Dehalobacter
Desulfohalobium	2e-05	2	cellular organisms; Bacteria; Proteobacteria; delta/epsilon subdivisions; Deltaproteobacteria; Desulfovibrionales; Desulfohalobiaceae; Desulfohalobium
Desulfotalea	2e-05	2	cellular organisms; Bacteria; Proteobacteria; delta/epsilon subdivisions; Deltaproteobacteria; Desulfobacterales; Desulfobulbaceae; Desulfotalea
Dethiobacter	2e-05	2	cellular organisms; Bacteria; Terrabacteria group; Firmicutes; Clostridia; Clostridiales; Syntrophomonadaceae; Dethiobacter
Dorea	2e-05	2	cellular organisms; Bacteria; Terrabacteria group; Firmicutes; Clostridia; Clostridiales; Lachnospiraceae; Dorea
Enhydrobacter aerosaccus SK60	2e-05	2	cellular organisms; Bacteria; Proteobacteria; Alphaproteobacteria; Rhodospirillales; unclassified Rhodospirillales; Enhydrobacter; Enhydrobacter aerosaccus; Enhydrobacter aerosaccus SK60
Ferroplasma	2e-05	2	cellular organisms; Archaea; Euryarchaeota; Thermoplasmata; Thermoplasmatales; Ferroplasmaceae; Ferroplasma
Fervidicella	2e-05	2	cellular organisms; Bacteria; Terrabacteria group; Firmicutes; Clostridia; Clostridiales; Clostridiaceae; Fervidicella
Flexistipes	2e-05	2	cellular organisms; Bacteria; Deferribacteres; Deferribacteres; Deferribacterales; Deferribacteraceae; Flexistipes
Gallibacterium	2e-05	2	cellular organisms; Bacteria; Proteobacteria; Gammaproteobacteria; Pasteurellales; Pasteurellaceae; Gallibacterium
Geomicrobium	2e-05	2	cellular organisms; Bacteria; Terrabacteria group; Firmicutes; Bacilli; Bacillales; unclassified Bacillales; Geomicrobium
Gracilibacillus	2e-05	2	cellular organisms; Bacteria; Terrabacteria group; Firmicutes; Bacilli; Bacillales; Bacillaceae; Gracilibacillus
Granulicatella	2e-05	2	cellular organisms; Bacteria; Terrabacteria group; Firmicutes; Bacilli; Lactobacillales; Carnobacteriaceae; Granulicatella
Halogeometricum	2e-05	2	cellular organisms; Archaea; Euryarchaeota; Halobacteria; Haloferacales; Haloferacaceae; Halogeometricum
Haloplasma contractile SSD-17B	2e-05	2	cellular organisms; Bacteria; unclassified Bacteria; Haloplasmatales; Haloplasmataceae; Haloplasma; Haloplasma contractile; Haloplasma contractile SSD-17B
Halorhabdus	2e-05	2	cellular organisms; Archaea; Euryarchaeota; Halobacteria; Halobacteriales; Halobacteriaceae; Halorhabdus
Halorubrum	2e-05	2	cellular organisms; Archaea; Euryarchaeota; Halobacteria; Haloferacales; Haloferacaceae; Halorubrum
Halothiobacillus	2e-05	2	cellular organisms; Bacteria; Proteobacteria; Gammaproteobacteria; Chromatiales; Halothiobacillaceae; Halothiobacillus
Hoyosella	2e-05	2	cellular organisms; Bacteria; Terrabacteria group; Actinobacteria; Actinobacteria; Corynebacteriales; Mycobacteriaceae; Hoyosella
Hydrogenobacter	2e-05	2	cellular organisms; Bacteria; Aquificae; Aquificae; Aquificales; Aquificaceae; Hydrogenobacter
Lachnospiraceae bacterium 1_4_56FAA	2e-05	2	cellular organisms; Bacteria; Terrabacteria group; Firmicutes; Clostridia; Clostridiales; Lachnospiraceae; unclassified Lachnospiraceae; Lachnospiraceae bacterium 1_4_56FAA
Leifsonia	2e-05	2	cellular organisms; Bacteria; Terrabacteria group; Actinobacteria; Actinobacteria; Micrococcales; Microbacteriaceae; Leifsonia
Mannheimia	2e-05	2	cellular organisms; Bacteria; Proteobacteria; Gammaproteobacteria; Pasteurellales; Pasteurellaceae; Mannheimia
Methanococcus	2e-05	2	cellular organisms; Archaea; Euryarchaeota; Methanococci; Methanococcales; Methanococcaceae; Methanococcus
Methanohalophilus	2e-05	2	cellular organisms; Archaea; Euryarchaeota; Methanomicrobia; Methanosarcinales; Methanosarcinaceae; Methanohalophilus
Methylibium sp. T29-B	2e-05	2	cellular organisms; Bacteria; Proteobacteria; Betaproteobacteria; Burkholderiales; unclassified Burkholderiales; Burkholderiales Genera incertae sedis; Methylibium; Methylibium sp. T29-B
Methylophilales bacterium HTCC2181	2e-05	2	cellular organisms; Bacteria; Proteobacteria; Betaproteobacteria; Methylophilales; unclassified Methylophilales; OM43 clade; Methylophilales bacterium HTCC2181
Nakamurella	2e-05	2	cellular organisms; Bacteria; Terrabacteria group; Actinobacteria; Actinobacteria; Nakamurellales; Nakamurellaceae; Nakamurella
Nautilia	2e-05	2	cellular organisms; Bacteria; Proteobacteria; delta/epsilon subdivisions; Epsilonproteobacteria; Nautiliales; Nautiliaceae; Nautilia
Nitratifractor salsuginis DSM 16511	2e-05	2	cellular organisms; Bacteria; Proteobacteria; delta/epsilon subdivisions; Epsilonproteobacteria; Campylobacterales; unclassified Campylobacterales; Nitratifractor; Nitratifractor salsuginis; Nitratifractor salsuginis DSM 16511
Oxalobacter	2e-05	2	cellular organisms; Bacteria; Proteobacteria; Betaproteobacteria; Burkholderiales; Oxalobacteraceae; Oxalobacter
Peptoniphilus	2e-05	2	cellular organisms; Bacteria; Terrabacteria group; Firmicutes; Tissierellia; Tissierellales; Peptoniphilaceae; Peptoniphilus
Polynucleobacter	2e-05	2	cellular organisms; Bacteria; Proteobacteria; Betaproteobacteria; Burkholderiales; Burkholderiaceae; Polynucleobacter
Pseudoramibacter	2e-05	2	cellular organisms; Bacteria; Terrabacteria group; Firmicutes; Clostridia; Clostridiales; Eubacteriaceae; Pseudoramibacter
Rhodobacteraceae bacterium HTCC2150	2e-05	2	cellular organisms; Bacteria; Proteobacteria; Alphaproteobacteria; Rhodobacterales; Rhodobacteraceae; unclassified Rhodobacteraceae; Rhodobacteraceae bacterium HTCC2150
Rothia	2e-05	2	cellular organisms; Bacteria; Terrabacteria group; Actinobacteria; Actinobacteria; Micrococcales; Micrococcaceae; Rothia
Rugosibacter	2e-05	2	cellular organisms; Bacteria; Proteobacteria; Betaproteobacteria; Rhodocyclales; Rhodocyclaceae; Rugosibacter
SAR116 cluster	2e-05	2	cellular organisms; Bacteria; Proteobacteria; Alphaproteobacteria; unclassified Alphaproteobacteria; SAR116 cluster
Saccharibacter	2e-05	2	cellular organisms; Bacteria; Proteobacteria; Alphaproteobacteria; Rhodospirillales; Acetobacteraceae; Saccharibacter
Salimicrobium	2e-05	2	cellular organisms; Bacteria; Terrabacteria group; Firmicutes; Bacilli; Bacillales; Bacillaceae; Salimicrobium
Salinicoccus	2e-05	2	cellular organisms; Bacteria; Terrabacteria group; Firmicutes; Bacilli; Bacillales; Staphylococcaceae; Salinicoccus
Salinispira	2e-05	2	cellular organisms; Bacteria; Spirochaetes; Spirochaetia; Spirochaetales; Spirochaetaceae; Salinispira
Simkania	2e-05	2	cellular organisms; Bacteria; PVC group; Chlamydiae; Chlamydiia; Chlamydiales; Simkaniaceae; Simkania
Sinomonas	2e-05	2	cellular organisms; Bacteria; Terrabacteria group; Actinobacteria; Actinobacteria; Micrococcales; Micrococcaceae; Sinomonas
Spiroplasma	2e-05	2	cellular organisms; Bacteria; Terrabacteria group; Tenericutes; Mollicutes; Entomoplasmatales; Spiroplasmataceae; Spiroplasma
Sporolactobacillus	2e-05	2	cellular organisms; Bacteria; Terrabacteria group; Firmicutes; Bacilli; Bacillales; Sporolactobacillaceae; Sporolactobacillus
Succinatimonas	2e-05	2	cellular organisms; Bacteria; Proteobacteria; Gammaproteobacteria; Aeromonadales; Succinivibrionaceae; Succinatimonas
Sulfurimonas	2e-05	2	cellular organisms; Bacteria; Proteobacteria; delta/epsilon subdivisions; Epsilonproteobacteria; Campylobacterales; Helicobacteraceae; Sulfurimonas
Sulfuritalea	2e-05	2	cellular organisms; Bacteria; Proteobacteria; Betaproteobacteria; Rhodocyclales; Rhodocyclaceae; Sulfuritalea
Sulfurovum sp. AR	2e-05	2	cellular organisms; Bacteria; Proteobacteria; delta/epsilon subdivisions; Epsilonproteobacteria; unclassified Epsilonproteobacteria; Sulfurovum; Sulfurovum sp. AR
Synergistes	2e-05	2	cellular organisms; Bacteria; Synergistetes; Synergistia; Synergistales; Synergistaceae; Synergistes
Tatlockia	2e-05	2	cellular organisms; Bacteria; Proteobacteria; Gammaproteobacteria; Legionellales; Legionellaceae; Tatlockia
Tepidanaerobacter	2e-05	2	cellular organisms; Bacteria; Terrabacteria group; Firmicutes; Clostridia; Thermoanaerobacterales; Thermoanaerobacteraceae; Tepidanaerobacter
Thermoplasmatales archaeon SCGC AB-540-F20	2e-05	2	cellular organisms; Archaea; Euryarchaeota; Thermoplasmata; Thermoplasmatales; unclassified Thermoplasmatales; unclassified Thermoplasmatales (miscellaneous); Thermoplasmatales archaeon SCGC AB-540-F20
Thermovibrio	2e-05	2	cellular organisms; Bacteria; Aquificae; Aquificae; Desulfurobacteriales; Desulfurobacteriaceae; Thermovibrio
Thermovirga	2e-05	2	cellular organisms; Bacteria; Synergistetes; Synergistia; Synergistales; Synergistaceae; Thermovirga
Vibrionales bacterium SWAT-3	2e-05	2	cellular organisms; Bacteria; Proteobacteria; Gammaproteobacteria; Vibrionales; unclassified Vibrionales; Vibrionales bacterium SWAT-3
Wolinella	2e-05	2	cellular organisms; Bacteria; Proteobacteria; delta/epsilon subdivisions; Epsilonproteobacteria; Campylobacterales; Helicobacteraceae; Wolinella
Yokenella	2e-05	2	cellular organisms; Bacteria; Proteobacteria; Gammaproteobacteria; Enterobacterales; Enterobacteriaceae; Yokenella
[Bacteroides] pectinophilus ATCC 43243	2e-05	2	cellular organisms; Bacteria; Terrabacteria group; Firmicutes; Clostridia; Clostridiales; unclassified Clostridiales; [Bacteroides] pectinophilus; [Bacteroides] pectinophilus ATCC 43243
[Eubacterium] dolichum DSM 3991	2e-05	2	cellular organisms; Bacteria; Terrabacteria group; Firmicutes; Erysipelotrichia; Erysipelotrichales; Erysipelotrichaceae; unclassified Erysipelotrichaceae; [Eubacterium] dolichum; [Eubacterium] dolichum DSM 3991
alpha proteobacterium HIMB114	2e-05	2	cellular organisms; Bacteria; Proteobacteria; Alphaproteobacteria; Pelagibacterales; Pelagibacteraceae; unclassified Pelagibacteraceae; alpha proteobacterium HIMB114
alpha proteobacterium HIMB5	2e-05	2	cellular organisms; Bacteria; Proteobacteria; Alphaproteobacteria; Pelagibacterales; Pelagibacteraceae; unclassified Pelagibacteraceae; alpha proteobacterium HIMB5
candidate division TM7 genomosp. GTL1	2e-05	2	cellular organisms; Bacteria; unclassified Bacteria; Bacteria candidate phyla; Candidatus Saccharibacteria; candidate division TM7 genomosp. GTL1
gamma proteobacterium IMCC2047	2e-05	2	cellular organisms; Bacteria; Proteobacteria; Gammaproteobacteria; unclassified Gammaproteobacteria; unclassified Gammaproteobacteria (miscellaneous); gamma proteobacterium IMCC2047
unclassified Comamonadaceae	2e-05	2	cellular organisms; Bacteria; Proteobacteria; Betaproteobacteria; Burkholderiales; Comamonadaceae; unclassified Comamonadaceae
Acetonema	1e-05	1	cellular organisms; Bacteria; Terrabacteria group; Firmicutes; Negativicutes; Selenomonadales; Sporomusaceae; Acetonema
Acidilobus	1e-05	1	cellular organisms; Archaea; TACK group; Crenarchaeota; Thermoprotei; Acidilobales; Acidilobaceae; Acidilobus
Acidimicrobium	1e-05	1	cellular organisms; Bacteria; Terrabacteria group; Actinobacteria; Acidimicrobiia; Acidimicrobiales; Acidimicrobiaceae; Acidimicrobium
Acidithrix	1e-05	1	cellular organisms; Bacteria; Terrabacteria group; Actinobacteria; Acidimicrobiia; Acidimicrobiales; Acidimicrobiaceae; Acidithrix
Actinopolyspora	1e-05	1	cellular organisms; Bacteria; Terrabacteria group; Actinobacteria; Actinobacteria; Actinopolysporales; Actinopolysporaceae; Actinopolyspora
Actinotignum	1e-05	1	cellular organisms; Bacteria; Terrabacteria group; Actinobacteria; Actinobacteria; Actinomycetales; Actinomycetaceae; Actinotignum
Adlercreutzia	1e-05	1	cellular organisms; Bacteria; Terrabacteria group; Actinobacteria; Coriobacteriia; Eggerthellales; Eggerthellaceae; Adlercreutzia
Aeropyrum	1e-05	1	cellular organisms; Archaea; TACK group; Crenarchaeota; Thermoprotei; Desulfurococcales; Desulfurococcaceae; Aeropyrum
Akkermansia	1e-05	1	cellular organisms; Bacteria; PVC group; Verrucomicrobia; Verrucomicrobiae; Verrucomicrobiales; Akkermansiaceae; Akkermansia
Alloprevotella	1e-05	1	cellular organisms; Bacteria; FCB group; Bacteroidetes/Chlorobi group; Bacteroidetes; Bacteroidia; Bacteroidales; Prevotellaceae; Alloprevotella
Anaerococcus	1e-05	1	cellular organisms; Bacteria; Terrabacteria group; Firmicutes; Tissierellia; Tissierellales; Peptoniphilaceae; Anaerococcus
Anaplasma	1e-05	1	cellular organisms; Bacteria; Proteobacteria; Alphaproteobacteria; Rickettsiales; Anaplasmataceae; Anaplasma
Aquifex	1e-05	1	cellular organisms; Bacteria; Aquificae; Aquificae; Aquificales; Aquificaceae; Aquifex
Atlantibacter	1e-05	1	cellular organisms; Bacteria; Proteobacteria; Gammaproteobacteria; Enterobacterales; Enterobacteriaceae; Atlantibacter
Atopobium	1e-05	1	cellular organisms; Bacteria; Terrabacteria group; Actinobacteria; Coriobacteriia; Coriobacteriales; Atopobiaceae; Atopobium
Austwickia	1e-05	1	cellular organisms; Bacteria; Terrabacteria group; Actinobacteria; Actinobacteria; Micrococcales; Dermatophilaceae; Austwickia
Avibacterium	1e-05	1	cellular organisms; Bacteria; Proteobacteria; Gammaproteobacteria; Pasteurellales; Pasteurellaceae; Avibacterium
Basilea	1e-05	1	cellular organisms; Bacteria; Proteobacteria; Betaproteobacteria; Burkholderiales; Alcaligenaceae; Basilea
Borreliella	1e-05	1	cellular organisms; Bacteria; Spirochaetes; Spirochaetia; Spirochaetales; Borreliaceae; Borreliella
Brachybacterium	1e-05	1	cellular organisms; Bacteria; Terrabacteria group; Actinobacteria; Actinobacteria; Micrococcales; Dermabacteraceae; Brachybacterium
Brevibacterium	1e-05	1	cellular organisms; Bacteria; Terrabacteria group; Actinobacteria; Actinobacteria; Micrococcales; Brevibacteriaceae; Brevibacterium
Brochothrix	1e-05	1	cellular organisms; Bacteria; Terrabacteria group; Firmicutes; Bacilli; Bacillales; Listeriaceae; Brochothrix
Buchnera	1e-05	1	cellular organisms; Bacteria; Proteobacteria; Gammaproteobacteria; Enterobacterales; Erwiniaceae; Buchnera
Butyrivibrio	1e-05	1	cellular organisms; Bacteria; Terrabacteria group; Firmicutes; Clostridia; Clostridiales; Lachnospiraceae; Butyrivibrio
Caloramator	1e-05	1	cellular organisms; Bacteria; Terrabacteria group; Firmicutes; Clostridia; Clostridiales; Clostridiaceae; Caloramator
Caminibacter	1e-05	1	cellular organisms; Bacteria; Proteobacteria; delta/epsilon subdivisions; Epsilonproteobacteria; Nautiliales; Nautiliaceae; Caminibacter
Candidatus Hepatoplasma	1e-05	1	cellular organisms; Bacteria; Terrabacteria group; Tenericutes; Mollicutes; Mycoplasmatales; Mycoplasmataceae; Candidatus Hepatoplasma
Candidatus Kinetoplastibacterium crithidii	1e-05	1	cellular organisms; Bacteria; Proteobacteria; Betaproteobacteria; unclassified Betaproteobacteria; Kinetoplastibacterium; Candidatus Kinetoplastibacterium crithidii
Candidatus Korarchaeum	1e-05	1	cellular organisms; Archaea; TACK group; Candidatus Korarchaeota; Candidatus Korarchaeum
Candidatus Methanomethylophilus	1e-05	1	cellular organisms; Archaea; Euryarchaeota; Thermoplasmata; Methanomassiliicoccales; Methanomassiliicoccaceae; Candidatus Methanomethylophilus
Candidatus Regiella insecticola 5.15	1e-05	1	cellular organisms; Bacteria; Proteobacteria; Gammaproteobacteria; Enterobacterales; Enterobacteriaceae; unclassified Enterobacteriaceae; ant, tsetse, mealybug, aphid, etc. endosymbionts; aphid secondary symbionts; Candidatus Regiella; Candidatus Regiella insecticola; Candidatus Regiella insecticola 5.15
Candidatus Riesia	1e-05	1	cellular organisms; Bacteria; Proteobacteria; Gammaproteobacteria; Enterobacterales; Enterobacteriaceae; Candidatus Riesia
Candidatus Rubidus	1e-05	1	cellular organisms; Bacteria; PVC group; Chlamydiae; Chlamydiia; Chlamydiales; Chlamydiaceae; Candidatus Rubidus
Candidatus Ruthia magnifica str. Cm (Calyptogena magnifica)	1e-05	1	cellular organisms; Bacteria; Proteobacteria; Gammaproteobacteria; unclassified Gammaproteobacteria; sulfur-oxidizing symbionts; Candidatus Ruthia; Candidatus Ruthia magnifica; Candidatus Ruthia magnifica str. Cm (Calyptogena magnifica)
Candidatus Saccharibacteria oral taxon TM7x	1e-05	1	cellular organisms; Bacteria; unclassified Bacteria; Bacteria candidate phyla; Candidatus Saccharibacteria; Candidatus Saccharibacteria oral taxon TM7x
Candidatus Saccharimonas aalborgensis	1e-05	1	cellular organisms; Bacteria; unclassified Bacteria; Bacteria candidate phyla; Candidatus Saccharibacteria; Candidatus Saccharimonas; Candidatus Saccharimonas aalborgensis
Candidatus Sulcia muelleri	1e-05	1	cellular organisms; Bacteria; FCB group; Bacteroidetes/Chlorobi group; Bacteroidetes; Flavobacteriia; Flavobacteriales; unclassified Flavobacteriales; Candidatus Sulcia; Candidatus Sulcia muelleri
Candidatus Vesicomyosocius okutanii HA	1e-05	1	cellular organisms; Bacteria; Proteobacteria; Gammaproteobacteria; unclassified Gammaproteobacteria; sulfur-oxidizing symbionts; Calyptogena okutanii thioautotrophic gill symbiont; Candidatus Vesicomyosocius okutanii HA
Catabacter	1e-05	1	cellular organisms; Bacteria; Terrabacteria group; Firmicutes; Clostridia; Clostridiales; Catabacteriaceae; Catabacter
Chania	1e-05	1	cellular organisms; Bacteria; Proteobacteria; Gammaproteobacteria; Enterobacterales; Yersiniaceae; Chania
Coprobacillus	1e-05	1	cellular organisms; Bacteria; Terrabacteria group; Firmicutes; Erysipelotrichia; Erysipelotrichales; Erysipelotrichaceae; Coprobacillus
Coprococcus	1e-05	1	cellular organisms; Bacteria; Terrabacteria group; Firmicutes; Clostridia; Clostridiales; Lachnospiraceae; Coprococcus
Coprothermobacter	1e-05	1	cellular organisms; Bacteria; Terrabacteria group; Firmicutes; Clostridia; Thermoanaerobacterales; Thermodesulfobiaceae; Coprothermobacter
Curtobacterium	1e-05	1	cellular organisms; Bacteria; Terrabacteria group; Actinobacteria; Actinobacteria; Micrococcales; Microbacteriaceae; Curtobacterium
Dechloromonas	1e-05	1	cellular organisms; Bacteria; Proteobacteria; Betaproteobacteria; Rhodocyclales; Rhodocyclaceae; Dechloromonas
Desulfurobacterium	1e-05	1	cellular organisms; Bacteria; Aquificae; Aquificae; Desulfurobacteriales; Desulfurobacteriaceae; Desulfurobacterium
Dethiosulfovibrio	1e-05	1	cellular organisms; Bacteria; Synergistetes; Synergistia; Synergistales; Synergistaceae; Dethiosulfovibrio
Dialister	1e-05	1	cellular organisms; Bacteria; Terrabacteria group; Firmicutes; Negativicutes; Veillonellales; Veillonellaceae; Dialister
Eikenella	1e-05	1	cellular organisms; Bacteria; Proteobacteria; Betaproteobacteria; Neisseriales; Neisseriaceae; Eikenella
Enterobacteriaceae bacterium strain FGI 57	1e-05	1	cellular organisms; Bacteria; Proteobacteria; Gammaproteobacteria; Enterobacterales; Enterobacteriaceae; unclassified Enterobacteriaceae; unclassified Enterobacteriaceae (miscellaneous); Enterobacteriaceae bacterium strain FGI 57
Enterorhabdus	1e-05	1	cellular organisms; Bacteria; Terrabacteria group; Actinobacteria; Coriobacteriia; Eggerthellales; Eggerthellaceae; Enterorhabdus
Ethanoligenens	1e-05	1	cellular organisms; Bacteria; Terrabacteria group; Firmicutes; Clostridia; Clostridiales; Ruminococcaceae; Ethanoligenens
Ewingella	1e-05	1	cellular organisms; Bacteria; Proteobacteria; Gammaproteobacteria; Enterobacterales; Yersiniaceae; Ewingella
Facklamia	1e-05	1	cellular organisms; Bacteria; Terrabacteria group; Firmicutes; Bacilli; Lactobacillales; Aerococcaceae; Facklamia
Fervidobacterium	1e-05	1	cellular organisms; Bacteria; Thermotogae; Thermotogae; Thermotogales; Fervidobacteriaceae; Fervidobacterium
Fibrobacter	1e-05	1	cellular organisms; Bacteria; FCB group; Fibrobacteres; Fibrobacteria; Fibrobacterales; Fibrobacteraceae; Fibrobacter
Fictibacillus	1e-05	1	cellular organisms; Bacteria; Terrabacteria group; Firmicutes; Bacilli; Bacillales; Bacillaceae; Fictibacillus
Finegoldia	1e-05	1	cellular organisms; Bacteria; Terrabacteria group; Firmicutes; Tissierellia; Tissierellales; Peptoniphilaceae; Finegoldia
Geoglobus	1e-05	1	cellular organisms; Archaea; Euryarchaeota; Archaeoglobi; Archaeoglobales; Archaeoglobaceae; Geoglobus
Geomicrobium sp. JCM 19038	1e-05	1	cellular organisms; Bacteria; Terrabacteria group; Firmicutes; Bacilli; Bacillales; unclassified Bacillales; Geomicrobium; Geomicrobium sp. JCM 19038
Geomicrobium sp. JCM 19039	1e-05	1	cellular organisms; Bacteria; Terrabacteria group; Firmicutes; Bacilli; Bacillales; unclassified Bacillales; Geomicrobium; Geomicrobium sp. JCM 19039
Gordonibacter	1e-05	1	cellular organisms; Bacteria; Terrabacteria group; Actinobacteria; Coriobacteriia; Eggerthellales; Eggerthellaceae; Gordonibacter
Halalkalicoccus	1e-05	1	cellular organisms; Archaea; Euryarchaeota; Halobacteria; Halobacteriales; Halobacteriaceae; Halalkalicoccus
Halogranum	1e-05	1	cellular organisms; Archaea; Euryarchaeota; Halobacteria; Haloferacales; Haloferacaceae; Halogranum
Halostagnicola	1e-05	1	cellular organisms; Archaea; Euryarchaeota; Halobacteria; Natrialbales; Natrialbaceae; Halostagnicola
Holdemanella	1e-05	1	cellular organisms; Bacteria; Terrabacteria group; Firmicutes; Erysipelotrichia; Erysipelotrichales; Erysipelotrichaceae; Holdemanella
Holdemania	1e-05	1	cellular organisms; Bacteria; Terrabacteria group; Firmicutes; Erysipelotrichia; Erysipelotrichales; Erysipelotrichaceae; Holdemania
Hungatella	1e-05	1	cellular organisms; Bacteria; Terrabacteria group; Firmicutes; Clostridia; Clostridiales; Clostridiaceae; Hungatella
Ignicoccus	1e-05	1	cellular organisms; Archaea; TACK group; Crenarchaeota; Thermoprotei; Desulfurococcales; Desulfurococcaceae; Ignicoccus
Intestinibacter	1e-05	1	cellular organisms; Bacteria; Terrabacteria group; Firmicutes; Clostridia; Clostridiales; Peptostreptococcaceae; Intestinibacter
Janibacter	1e-05	1	cellular organisms; Bacteria; Terrabacteria group; Actinobacteria; Actinobacteria; Micrococcales; Intrasporangiaceae; Janibacter
Jeotgalicoccus	1e-05	1	cellular organisms; Bacteria; Terrabacteria group; Firmicutes; Bacilli; Bacillales; Staphylococcaceae; Jeotgalicoccus
Kingella	1e-05	1	cellular organisms; Bacteria; Proteobacteria; Betaproteobacteria; Neisseriales; Neisseriaceae; Kingella
Kosakonia	1e-05	1	cellular organisms; Bacteria; Proteobacteria; Gammaproteobacteria; Enterobacterales; Enterobacteriaceae; Kosakonia
Lachnospiraceae bacterium 10-1	1e-05	1	cellular organisms; Bacteria; Terrabacteria group; Firmicutes; Clostridia; Clostridiales; Lachnospiraceae; unclassified Lachnospiraceae; Lachnospiraceae bacterium 10-1
Lachnospiraceae bacterium 3-2	1e-05	1	cellular organisms; Bacteria; Terrabacteria group; Firmicutes; Clostridia; Clostridiales; Lachnospiraceae; unclassified Lachnospiraceae; Lachnospiraceae bacterium 3-2
Lachnospiraceae bacterium A2	1e-05	1	cellular organisms; Bacteria; Terrabacteria group; Firmicutes; Clostridia; Clostridiales; Lachnospiraceae; unclassified Lachnospiraceae; Lachnospiraceae bacterium A2
Lachnospiraceae bacterium M18-1	1e-05	1	cellular organisms; Bacteria; Terrabacteria group; Firmicutes; Clostridia; Clostridiales; Lachnospiraceae; unclassified Lachnospiraceae; Lachnospiraceae bacterium M18-1
Lactococcus	1e-05	1	cellular organisms; Bacteria; Terrabacteria group; Firmicutes; Bacilli; Lactobacillales; Streptococcaceae; Lactococcus
Leminorella	1e-05	1	cellular organisms; Bacteria; Proteobacteria; Gammaproteobacteria; Enterobacterales; Budviciaceae; Leminorella
Leptothrix ochracea L12	1e-05	1	cellular organisms; Bacteria; Proteobacteria; Betaproteobacteria; Burkholderiales; unclassified Burkholderiales; Burkholderiales Genera incertae sedis; Leptothrix; Leptothrix ochracea; Leptothrix ochracea L12
Megamonas	1e-05	1	cellular organisms; Bacteria; Terrabacteria group; Firmicutes; Negativicutes; Selenomonadales; Selenomonadaceae; Megamonas
Metallosphaera	1e-05	1	cellular organisms; Archaea; TACK group; Crenarchaeota; Thermoprotei; Sulfolobales; Sulfolobaceae; Metallosphaera
Methanocorpusculum	1e-05	1	cellular organisms; Archaea; Euryarchaeota; Methanomicrobia; Methanomicrobiales; Methanocorpusculaceae; Methanocorpusculum
Methanohalobium	1e-05	1	cellular organisms; Archaea; Euryarchaeota; Methanomicrobia; Methanosarcinales; Methanosarcinaceae; Methanohalobium
Methanosalsum	1e-05	1	cellular organisms; Archaea; Euryarchaeota; Methanomicrobia; Methanosarcinales; Methanosarcinaceae; Methanosalsum
Methanosphaera	1e-05	1	cellular organisms; Archaea; Euryarchaeota; Methanobacteria; Methanobacteriales; Methanobacteriaceae; Methanosphaera
Methanothermococcus	1e-05	1	cellular organisms; Archaea; Euryarchaeota; Methanococci; Methanococcales; Methanococcaceae; Methanothermococcus
Methanothermus	1e-05	1	cellular organisms; Archaea; Euryarchaeota; Methanobacteria; Methanobacteriales; Methanothermaceae; Methanothermus
Methylobacillus	1e-05	1	cellular organisms; Bacteria; Proteobacteria; Betaproteobacteria; Methylophilales; Methylophilaceae; Methylobacillus
Micrococcus	1e-05	1	cellular organisms; Bacteria; Terrabacteria group; Actinobacteria; Actinobacteria; Micrococcales; Micrococcaceae; Micrococcus
Modestobacter	1e-05	1	cellular organisms; Bacteria; Terrabacteria group; Actinobacteria; Actinobacteria; Geodermatophilales; Geodermatophilaceae; Modestobacter
Morganella	1e-05	1	cellular organisms; Bacteria; Proteobacteria; Gammaproteobacteria; Enterobacterales; Morganellaceae; Morganella
Mycoplasma	1e-05	1	cellular organisms; Bacteria; Terrabacteria group; Tenericutes; Mollicutes; Mycoplasmatales; Mycoplasmataceae; Mycoplasma
Natronobacterium	1e-05	1	cellular organisms; Archaea; Euryarchaeota; Halobacteria; Natrialbales; Natrialbaceae; Natronobacterium
Natronolimnobius	1e-05	1	cellular organisms; Archaea; Euryarchaeota; Halobacteria; Natrialbales; Natrialbaceae; Natronolimnobius
Natronomonas	1e-05	1	cellular organisms; Archaea; Euryarchaeota; Halobacteria; Halobacteriales; Halobacteriaceae; Natronomonas
Neorickettsia	1e-05	1	cellular organisms; Bacteria; Proteobacteria; Alphaproteobacteria; Rickettsiales; Anaplasmataceae; Neorickettsia
Nesterenkonia	1e-05	1	cellular organisms; Bacteria; Terrabacteria group; Actinobacteria; Actinobacteria; Micrococcales; Micrococcaceae; Nesterenkonia
Nitratiruptor sp. SB155-2	1e-05	1	cellular organisms; Bacteria; Proteobacteria; delta/epsilon subdivisions; Epsilonproteobacteria; unclassified Epsilonproteobacteria; Nitratiruptor; Nitratiruptor sp. SB155-2
Nocardioidaceae bacterium Broad-1	1e-05	1	cellular organisms; Bacteria; Terrabacteria group; Actinobacteria; Actinobacteria; Propionibacteriales; Nocardioidaceae; unclassified Nocardioidaceae; Nocardioidaceae bacterium Broad-1
Oligella	1e-05	1	cellular organisms; Bacteria; Proteobacteria; Betaproteobacteria; Burkholderiales; Alcaligenaceae; Oligella
Oscillibacter	1e-05	1	cellular organisms; Bacteria; Terrabacteria group; Firmicutes; Clostridia; Clostridiales; Oscillospiraceae; Oscillibacter
Oxalobacteraceae bacterium IMCC9480	1e-05	1	cellular organisms; Bacteria; Proteobacteria; Betaproteobacteria; Burkholderiales; Oxalobacteraceae; unclassified Oxalobacteraceae; Oxalobacteraceae bacterium IMCC9480
Paenisporosarcina	1e-05	1	cellular organisms; Bacteria; Terrabacteria group; Firmicutes; Bacilli; Bacillales; Planococcaceae; Paenisporosarcina
Parvimonas	1e-05	1	cellular organisms; Bacteria; Terrabacteria group; Firmicutes; Tissierellia; Tissierellales; Peptoniphilaceae; Parvimonas
Patulibacter	1e-05	1	cellular organisms; Bacteria; Terrabacteria group; Actinobacteria; Thermoleophilia; Solirubrobacterales; Patulibacteraceae; Patulibacter
Pediococcus	1e-05	1	cellular organisms; Bacteria; Terrabacteria group; Firmicutes; Bacilli; Lactobacillales; Lactobacillaceae; Pediococcus
Peptostreptococcus	1e-05	1	cellular organisms; Bacteria; Terrabacteria group; Firmicutes; Clostridia; Clostridiales; Peptostreptococcaceae; Peptostreptococcus
Picrophilus	1e-05	1	cellular organisms; Archaea; Euryarchaeota; Thermoplasmata; Thermoplasmatales; Picrophilaceae; Picrophilus
Planomicrobium	1e-05	1	cellular organisms; Bacteria; Terrabacteria group; Firmicutes; Bacilli; Bacillales; Planococcaceae; Planomicrobium
Plesiomonas shigelloides 302-73	1e-05	1	cellular organisms; Bacteria; Proteobacteria; Gammaproteobacteria; Enterobacterales; unclassified Enterobacterales; Plesiomonas; Plesiomonas shigelloides; Plesiomonas shigelloides 302-73
Pseudoglutamicibacter	1e-05	1	cellular organisms; Bacteria; Terrabacteria group; Actinobacteria; Actinobacteria; Micrococcales; Micrococcaceae; Pseudoglutamicibacter
Pyramidobacter	1e-05	1	cellular organisms; Bacteria; Synergistetes; Synergistia; Synergistales; Synergistaceae; Pyramidobacter
Pyrobaculum	1e-05	1	cellular organisms; Archaea; TACK group; Crenarchaeota; Thermoprotei; Thermoproteales; Thermoproteaceae; Pyrobaculum
Pyrococcus	1e-05	1	cellular organisms; Archaea; Euryarchaeota; Thermococci; Thermococcales; Thermococcaceae; Pyrococcus
Renibacterium	1e-05	1	cellular organisms; Bacteria; Terrabacteria group; Actinobacteria; Actinobacteria; Micrococcales; Micrococcaceae; Renibacterium
Rickettsiales bacterium Ac37b	1e-05	1	cellular organisms; Bacteria; Proteobacteria; Alphaproteobacteria; Rickettsiales; unclassified Rickettsiales; unclassified Rickettsiales (miscellaneous); Rickettsiales bacterium Ac37b
Ruminococcaceae bacterium D16	1e-05	1	cellular organisms; Bacteria; Terrabacteria group; Firmicutes; Clostridia; Clostridiales; Ruminococcaceae; unclassified Ruminococcaceae; Ruminococcaceae bacterium D16
Salinarchaeum	1e-05	1	cellular organisms; Archaea; Euryarchaeota; Halobacteria; Natrialbales; Natrialbaceae; Salinarchaeum
Shimwellia	1e-05	1	cellular organisms; Bacteria; Proteobacteria; Gammaproteobacteria; Enterobacterales; Enterobacteriaceae; Shimwellia
Solibacillus	1e-05	1	cellular organisms; Bacteria; Terrabacteria group; Firmicutes; Bacilli; Bacillales; Planococcaceae; Solibacillus
Sulfurovum sp. NBC37-1	1e-05	1	cellular organisms; Bacteria; Proteobacteria; delta/epsilon subdivisions; Epsilonproteobacteria; unclassified Epsilonproteobacteria; Sulfurovum; Sulfurovum sp. NBC37-1
Sutterella	1e-05	1	cellular organisms; Bacteria; Proteobacteria; Betaproteobacteria; Burkholderiales; Sutterellaceae; Sutterella
Syntrophothermus	1e-05	1	cellular organisms; Bacteria; Terrabacteria group; Firmicutes; Clostridia; Clostridiales; Syntrophomonadaceae; Syntrophothermus
Thaumarchaeota archaeon SCGC AB-539-E09	1e-05	1	cellular organisms; Archaea; TACK group; Thaumarchaeota; unclassified Thaumarchaeota; unclassified Thaumarchaeota (miscellaneous); Thaumarchaeota archaeon SCGC AB-539-E09
Thermoactinomyces	1e-05	1	cellular organisms; Bacteria; Terrabacteria group; Firmicutes; Bacilli; Bacillales; Thermoactinomycetaceae; Thermoactinomyces
Thermobacillus	1e-05	1	cellular organisms; Bacteria; Terrabacteria group; Firmicutes; Bacilli; Bacillales; Paenibacillaceae; Thermobacillus
Thermobrachium	1e-05	1	cellular organisms; Bacteria; Terrabacteria group; Firmicutes; Clostridia; Clostridiales; Clostridiaceae; Thermobrachium
Thermodesulfovibrio	1e-05	1	cellular organisms; Bacteria; Nitrospirae; Nitrospira; Nitrospirales; Nitrospiraceae; Thermodesulfovibrio
Thermosipho	1e-05	1	cellular organisms; Bacteria; Thermotogae; Thermotogae; Thermotogales; Fervidobacteriaceae; Thermosipho
Thiovulum	1e-05	1	cellular organisms; Bacteria; Proteobacteria; delta/epsilon subdivisions; Epsilonproteobacteria; Campylobacterales; Helicobacteraceae; Thiovulum
Tissierellia bacterium S7-1-4	1e-05	1	cellular organisms; Bacteria; Terrabacteria group; Firmicutes; Tissierellia; unclassified Tissierellia; unclassified Tissierellia (miscellaneous); Tissierellia bacterium S7-1-4
Tsukamurella	1e-05	1	cellular organisms; Bacteria; Terrabacteria group; Actinobacteria; Actinobacteria; Corynebacteriales; Tsukamurellaceae; Tsukamurella
Turicibacter	1e-05	1	cellular organisms; Bacteria; Terrabacteria group; Firmicutes; Erysipelotrichia; Erysipelotrichales; Erysipelotrichaceae; Turicibacter
Veillonella	1e-05	1	cellular organisms; Bacteria; Terrabacteria group; Firmicutes; Negativicutes; Veillonellales; Veillonellaceae; Veillonella
Viridibacillus	1e-05	1	cellular organisms; Bacteria; Terrabacteria group; Firmicutes; Bacilli; Bacillales; Planococcaceae; Viridibacillus
Wohlfahrtiimonas chitiniclastica SH04	1e-05	1	cellular organisms; Bacteria; Proteobacteria; Gammaproteobacteria; unclassified Gammaproteobacteria; Wohlfahrtiimonas; Wohlfahrtiimonas chitiniclastica; Wohlfahrtiimonas chitiniclastica SH04
Xylanimonas	1e-05	1	cellular organisms; Bacteria; Terrabacteria group; Actinobacteria; Actinobacteria; Micrococcales; Promicromonosporaceae; Xylanimonas
[Bacillus] selenitireducens MLS10	1e-05	1	cellular organisms; Bacteria; Terrabacteria group; Firmicutes; Bacilli; Bacillales; Sporolactobacillaceae; unclassified Sporolactobacillaceae; [Bacillus] selenitireducens; [Bacillus] selenitireducens MLS10
endosymbiont of Llaveia axin axin	1e-05	1	cellular organisms; Bacteria; FCB group; Bacteroidetes/Chlorobi group; Bacteroidetes; Flavobacteriia; unclassified Flavobacteriia; endosymbiont of Llaveia axin axin
halophilic archaeon DL31	1e-05	1	cellular organisms; Archaea; unclassified Archaea; unclassified Archaea (miscellaneous); halophilic archaeon DL31
unclassified Halieaceae	1e-05	1	cellular organisms; Bacteria; Proteobacteria; Gammaproteobacteria; Cellvibrionales; Halieaceae; unclassified Halieaceae
unclassified Lachnospiraceae	1e-05	1	cellular organisms; Bacteria; Terrabacteria group; Firmicutes; Clostridia; Clostridiales; Lachnospiraceae; unclassified Lachnospiraceae
unclassified Pelagibacteraceae	1e-05	1	cellular organisms; Bacteria; Proteobacteria; Alphaproteobacteria; Pelagibacterales; Pelagibacteraceae; unclassified Pelagibacteraceae
