# Supplementary material for: Consensus assessment of the contamination level of publicly available cyanobacterial genomes
Source: PLoS One. 2018 Jul 25;13(7):e0200323. doi: 10.1371/journal.pone.0200323 (PMC6059444; doi:10.1371/journal.pone.0200323)
Supplement: S6 Table — The table gives the number of ribosomal proteins added to each MSA using different combinations of “42” parameters. The final combination is highlighted on a red background. (XLSX) [file pone.0200323.s012.xlsx]

## Sheet: Sheet1
					brh on	brh off	brh on	brh off	brh on
					15 queries	15 queries	8 queries	8 queries	112 queries
					8 bact	8 bact	8 bact	8 bact	74 bact
					7 arch	7 arch			38 arch
	proteins	median length	cyanos in ali	warning brh	seqs added	seqs added	seqs added	seqs added	seqs added	discard
1	bL12	123	87		336	446	334	446	326
2	bL17	128	79		389	393	388	393	388
3	bL19	116	79		392	395	392	395	392
4	bL20	118	79		387	392	387	392	387
5	bL21	103	79		269	376	262	376	304
6	bL25	202	52		26	144	26	144	26	xxx
7	bL27	87	79		373	379	373	379	373
8	bL28	77	78	xxx	12	384	12	384	226	xxx
9	bL31	80	79		384	388	383	388	384
10	bL32	59	37	xxx	1	7	0	7	1	xxx
11	bL33	52	82	xxx	148	385	127	385	126
12	bL34	44	79		275	362	178	362	273
13	bL35	65	79		284	389	271	389	283
14	bL36	38	80	xxx	276	407	161	407	276
15	bL9	149	78		386	395	382	395	366
16	bS16	88	79		385	388	385	388	383
17	bS18	79	80		372	378	372	378	372
18	bS20	87	78		243	377	242	377	234
19	bS21	70	127	xxx	0	474	0	474	0	xxx
20	bS6	121	79		386	402	385	402	383
21	uL1	232	79		402	404	403	403	399
22	uL10	142	79		0	393	35	393	0	xxx
23	uL11	145	79		390	394	390	394	390
24	uL13	122	79		391	391	391	391	390
25	uL14	146	79		389	389	389	389	389
26	uL15	138	79	xxx	315	390	384	390	374
27	uL16	138	79		385	391	385	391	382
28	uL18	119	79		0	397	392	397	386
29	uL2	276	79		399	409	399	409	399
30	uL22	113	79		366	392	387	390	370
31	uL23	99	79		364	383	375	383	370
32	uL24	104	79	xxx	2	390	379	389	94
33	uL29	66	79	xxx	4	388	16	388	0	xxx
34	uL3	211	79		37	389	384	389	379
35	uL4	207	79	xxx	0	387	378	387	378
36	uL5	179	77		388	389	388	388	388
37	uL6	178	79		389	398	397	398	393
38	uS10	103	79		395	471	395	471	396
39	uS11	129	79		388	388	388	388	388
40	uS12	124	79		375	450	386	450	386
41	uS13	121	79		387	394	393	394	387
42	uS14	89	79		374	381	375	381	364
43	uS15	89	79			394	391	394	8
44	uS17	86	79		224	390	388	390	380
45	uS19	92	79		387	390	389	389	388
46	uS2	253	79		388	389	388	389	382
47	uS3	233	79		389	396	392	396	384
48	uS4	206	79		373	489	378	486	224
49	uS5	167	79		317	391	385	391	385
50	uS7	156	79		216	390	389	390	385
51	uS8	132	79		331	391	391	391	389
52	uS9	130	79		381	383	382	383	380
